# Supplementary material for: A preclinical secondary pharmacology resource illuminates target-adverse drug reaction associations of marketed drugs
Source: Nat Commun. 2023 Jul 19;14:4323. doi: 10.1038/s41467-023-40064-9 (PMC10356841; doi:10.1038/s41467-023-40064-9)
Supplement: Supplementary file 4 — Supplementary Data 1-15 [file 41467_2023_40064_MOESM4_ESM.xlsx]

## Sheet: S Data 1
Supplementary Data 1. Safety Pharmacology Database assay results
drugcentral_struct_id	name	struct_match_type	inchi_key	assay_id	assay_group	assay_group_name	summarized prefix	summarized IC50	N CRC summarized	N CRC total	DrugCentral.AC50.Median(uM)	ChEMBL.AC50.Median(uM)	Subscription.AC50.Median(uM)	ChEMBL.single_concentration.Median(%)	Subscription.single_concentration.Median(%)	DrugCentral.AC50.Count	ChEMBL.AC50.Count	Subscription.AC50.Count	ChEMBL.single_concentration.Count	Subscription.single_concentration.Count(%)	is_moa_drugcentral	combined_Cmax_uM	combined_free_Cmax_uM	cmax_margin	free_cmax_margin	RowId	representative_result_drug_assay_group_pair	drugcentral_struct_id(parent_when_prodrug)
2869	zolmitriptan	exact	ULSDMUVEXKOYBU-ZDUSSCGKSA-N	10942	10942	PPARG antagonist	>	30	1	1												0.0516	0.0387	581.395	775.194	14147	TRUE	2869
128	almotriptan	exact	WKEMJKQOLOHJLZ-UHFFFAOYSA-N	10942	10942	PPARG antagonist	>	30	1	1												0.169	0.099879	177.515	300.363	14372	TRUE	128
408	brompheniramine	exact	ZDIGNSYAACHWNL-UHFFFAOYSA-N	10942	10942	PPARG antagonist	>	30	1	1												0.036	0.01008	833.333	2976.19	14547	TRUE	408
180	amitriptyline	exact	KRMDCWKBEZIMAB-UHFFFAOYSA-N	10942	10942	PPARG antagonist	>	30	2	2		44.6684				0	1	0	0	0		0.222	0.00888	135.135	3378.38	15145	TRUE	180
1675	melitracen	exact	GWWLWDURRGNSRS-UHFFFAOYSA-N	10942	10942	PPARG antagonist	>	30	1	1																15355	TRUE	1675
623	chlorprothixene	exact	WSPOMRSOLSGNFJ-AUWJEWJLSA-N	10942	10942	PPARG antagonist	>	30	1	1												0.95	0.0095	31.5789	3157.89	15645	TRUE	623
4318	afatinib	exact	ULXXDDBFHOBEHA-CWDCEQMOSA-N	10942	10942	PPARG antagonist	>	30	1	1												0.068	0.0034	441.176	8823.53	17880	TRUE	4318
1255	fulvestrant	graph and name match	VWUXBMIQPBEWFH-LQKBAPIOSA-N	10942	10942	PPARG antagonist	=	14.0001	1	1																28172	TRUE	1255
709	cloprednol	graph and syn match	YTJIBEDMAQUYSZ-IVRXRMNRSA-N	10942	10942	PPARG antagonist	>	30	1	1																54352	TRUE	709
1201	flunisolide	graph and syn match	XSFJVAJPIHIPKU-CCRGDLLISA-N	10942	10942	PPARG antagonist	>	30	1	1																54465	TRUE	1201
812	desipramine	exact	HCYAFALTSJYZDH-UHFFFAOYSA-N	10942	10942	PPARG antagonist	>	30	1	1												0.161	0.00805	186.335	3726.71	63397	TRUE	812
530	cefazolin	exact	MLYYVTUWGNIJIB-BXKDBHETSA-N	10942	10942	PPARG antagonist	>	300	2	2												330.018	52.8029	0.909041	5.68151	76515	TRUE	530
2777	trovafloxacin	graph and syn match	WVPSKSLAZQPAKQ-UHFFFAOYSA-N	10942	10942	PPARG antagonist	>	30	1	1												10.6	2.544	2.83019	11.7925	76715	TRUE	2777
66	acetylcysteine	exact	PWKSKIMOESPYIA-BYPYZUCNSA-N	10942	10942	PPARG antagonist	>	30	2	2												168	28.56	0.178571	1.05042	85731	TRUE	66
2448	sitagliptin	exact	MFFMDFFZMYYVKS-SECBINFHSA-N	10942	10942	PPARG antagonist	>	30	1	1												1.88	1.1656	15.9574	25.7378	102267	TRUE	2448
525	cefaclor	exact	QYIYFLOTGYLRGG-GPCCPHFNSA-N	10942	10942	PPARG antagonist	>	30	1	1												38.4	28.9152	0.78125	1.03752	107476	TRUE	525
1028	epinephrine	graph and syn match	UCTWMZQNUQWSLP-SECBINFHSA-N	10942	10942	PPARG antagonist	>	30	1	1												0.00275	0.0019525	10909.1	15364.9	114041	TRUE	1028
2638	thiotepa	exact	FOCVUCIESVLUNU-UHFFFAOYSA-N	10942	10942	PPARG antagonist	>	30	1	1												9.70014	8.73013	3.09274	3.43638	121427	TRUE	2638
1106	etofibrate	exact	XXRVYAFBUDSLJX-UHFFFAOYSA-N	10942	10942	PPARG antagonist	>	30	1	1																124454	TRUE	1106
362	bezafibrate	exact	IIBYAHWJQTYFKB-UHFFFAOYSA-N	10942	10942	PPARG antagonist	>	30	1	1	66.4049	58.6	70	109		1	12	164	1	0		16.6	0.83	1.80723	36.1446	129834	TRUE	362
2302	propofol	exact	OLBCVFGFOZPWHH-UHFFFAOYSA-N	10942	10942	PPARG antagonist	>	30	1	1												44.9	0.808	0.668151	37.1287	134557	TRUE	2302
1164	fentanyl	exact	PJMPHNIQZUBGLI-UHFFFAOYSA-N	10942	10942	PPARG antagonist	>	30	1	1												0.004	0.00056	7500	53571.4	145739	TRUE	1164
5062	osimertinib	exact	DUYJMQONPNNFPI-UHFFFAOYSA-N	10942	10942	PPARG antagonist	>	30	1	1												0.508		59.0551		145858	TRUE	5062
559	ceftazidime	exact	ORFOPKXBNMVMKC-DWVKKRMSSA-O	10942	10942	PPARG antagonist	>	300	1	1												384.2	324.649	0.780843	0.924075	147393	TRUE	559
559	ceftazidime	graph and syn match	ORFOPKXBNMVMKC-RDTXWAMCSA-O	10942	10942	PPARG antagonist	=	0.38	1	1												384.2	324.649	0.000989068	0.00117049	147467	FALSE	559
527	cefamandole	exact	OLVCFLKTBJRLHI-AXAPSJFSSA-N	10942	10942	PPARG antagonist	=	9.7	1	1												324.317	84.3224	0.029909	0.115035	152384	TRUE	528
669	clavulanic acid	exact	HZZVJAQRINQKSD-PBFISZAISA-N	10942	10942	PPARG antagonist	>	30	1	1												11	8.58	2.72727	3.4965	178610	TRUE	669
589	chloramphenicol	exact	WIIZWVCIJKGZOK-RKDXNWHRSA-N	10942	10942	PPARG antagonist	>	30	1	1												50.3	23.641	0.596421	1.26898	181282	TRUE	589
1297	glafenine	exact	GWOFUCIGLDBNKM-UHFFFAOYSA-N	10942	10942	PPARG antagonist	>	30	1	1												1.88	0.06204	15.9574	483.559	181898	TRUE	1297
2407	rotigotine	graph and syn match	KFQYTPMOWPVWEJ-UHFFFAOYSA-N	10942	10942	PPARG antagonist	>	30	1	1												0.0044535	0.00035628	6736.27	84203.4	207586	TRUE	2407
429	bunazosin	exact	RHLJLALHBZGAFM-UHFFFAOYSA-N	10942	10942	PPARG antagonist	>	30	1	1																209530	TRUE	429
1634	maprotiline	exact	QSLMDECMDJKHMQ-UHFFFAOYSA-N	10942	10942	PPARG antagonist	>	30	1	1												0.18	0.018	166.667	1666.67	216161	TRUE	1634
2291	propafenone	exact	JWHAUXFOSRPERK-UHFFFAOYSA-N	10942	10942	PPARG antagonist	>	30	1	1												1.7	0.187	17.6471	160.428	217449	TRUE	2291
547	cefotetan	graph and syn match	SRZNHPXWXCNNDU-UHFFFAOYSA-N	10942	10942	PPARG antagonist	>	30	1	1												156.35	23.4525	0.191877	1.27918	240482	TRUE	547
4715	cabozantinib	exact	ONIQOQHATWINJY-UHFFFAOYSA-N	10942	10942	PPARG antagonist	>	30	1	1												1.59	0.00477	18.8679	6289.31	242087	TRUE	4715
1598	lonidamine	exact	WDRYRZXSPDWGEB-UHFFFAOYSA-N	10942	10942	PPARG antagonist	>	30	1	1																248954	TRUE	1598
271	azelastine	exact	MBUVEWMHONZEQD-UHFFFAOYSA-N	10942	10942	PPARG antagonist	>	30	1	1												0.0205	0.00246	1463.41	12195.1	256232	TRUE	271
26	fluorouracil	exact	GHASVSINZRGABV-UHFFFAOYSA-N	10942	10942	PPARG antagonist	>	30	1	1												2.31	2.0559	12.987	14.5921	260298	TRUE	26
2152	phenytoin	exact	CXOFVDLJLONNDW-UHFFFAOYSA-N	10942	10942	PPARG antagonist	>	30	2	2												22	1.98	1.36364	15.1515	261941	TRUE	2152
3363	mizoribine	exact	HZQDCMWJEBCWBR-UUOKFMHZSA-N	10942	10942	PPARG antagonist	>	30	1	1												9.53		3.14795		266585	TRUE	3363
3534	rufinamide	exact	POGQSBRIGCQNEG-UHFFFAOYSA-N	10942	10942	PPARG antagonist	>	30	1	1												19.4	12.804	1.54639	2.34302	267653	TRUE	3534
359	betanidine	exact	NIVZHWNOUVJHKV-UHFFFAOYSA-N	10942	10942	PPARG antagonist	>	30	1	1												2.82		10.6383		287717	TRUE	359
1993	opipramol	exact	YNZFUWZUGRBMHL-UHFFFAOYSA-N	10942	10942	PPARG antagonist	>	30	1	1																293479	TRUE	1993
1707	mequitazine	exact	HOKDBMAJZXIPGC-UHFFFAOYSA-N	10942	10942	PPARG antagonist	>	30	1	1																298109	TRUE	1707
242	aripiprazole	exact	CEUORZQYGODEFX-UHFFFAOYSA-N	10942	10942	PPARG antagonist	>	30	3	3												1	0.01	30	3000	319959	TRUE	242
1700	mepivacaine	exact	INWLQCZOYSRPNW-UHFFFAOYSA-N	10942	10942	PPARG antagonist	>	30	1	1												16.2	2.592	1.85185	11.5741	328411	TRUE	1700
5296	duvelisib	exact	SJVQHLPISAIATJ-ZDUSSCGKSA-N	10942	10942	PPARG antagonist	>	30	1	1												2.67	0.10947	11.236	274.048	347211	TRUE	5296
1480	iproniazid	exact	NYMGNSNKLVNMIA-UHFFFAOYSA-N	10942	10942	PPARG antagonist	>	30	1	1												0.0391	0.0167348	767.263	1792.67	349994	TRUE	1480
658	ciprofibrate	exact	KPSRODZRAIWAKH-UHFFFAOYSA-N	10942	10942	PPARG antagonist	>	30	1	1		25.1189				0	1	0	0	0		384	19.2	0.078125	1.5625	351212	TRUE	658
2098	pentostatin	exact	FPVKHBSQESCIEP-JQCXWYLXSA-N	10942	10942	PPARG antagonist	>	30	1	1																363155	TRUE	2098
4610	sucrose	exact	CZMRCDWAGMRECN-UGDNZRGBSA-N	10942	10942	PPARG antagonist	>	30	1	1																363889	TRUE	4610
5299	omadacycline	exact	JEECQCWWSTZDCK-IQZGDKDPSA-N	10942	10942	PPARG antagonist	>	30	1	1												1.68	1.32216	17.8571	22.6901	381853	TRUE	5299
2389	risperidone	exact	RAPZEAPATHNIPO-UHFFFAOYSA-N	10942	10942	PPARG antagonist	>	30	1	1												1.8	0.198	16.6667	151.515	387914	TRUE	2389
2405	rosiglitazone	exact	YASAKCUCGLMORW-UHFFFAOYSA-N	10942	10942	PPARG antagonist	>	30	1	1	0.0607	0.088065	0.14	100	100	2	172	664	34	90	1	0.92	0.00184	32.6087	16304.3	400261	TRUE	2405
3611	tiratricol	exact	UOWZUVNAGUAEQC-UHFFFAOYSA-N	10942	10942	PPARG antagonist	=	5	1	1																422266	TRUE	3611
374	biperiden	exact	YSXKPIUOCJLQIE-UHFFFAOYSA-N	10942	10942	PPARG antagonist	>	30	1	1												0.016	0.0008	1875	37500	425468	TRUE	374
5330	selinexor	exact	DEVSOMFAQLZNKR-RJRFIUFISA-N	10942	10942	PPARG antagonist	>	30	1	1												1.53	0.0765	19.6078	392.157	425928	TRUE	5330
1229	fluvastatin	exact	FJLGEFLZQAZZCD-JUFISIKESA-N	10942	10942	PPARG antagonist	>	30	1	1												0.134	0.00268	223.881	11194	428637	TRUE	1229
2767	troglitazone	exact	GXPHKUHSUJUWKP-UHFFFAOYSA-N	10942	10942	PPARG antagonist	>	30	2	2	0.537	0.72	1.285	79	80	1	25	151	2	14	1	6.39	0.0639	4.69484	469.484	430261	TRUE	2767
4334	bazedoxifene	exact	UCJGJABZCDBEDK-UHFFFAOYSA-N	10942	10942	PPARG antagonist	>	30	2	2												0.00729	0.00012393	4115.23	242072	430544	TRUE	4334
4895	teneligliptin	exact	WGRQANOPCQRCME-PMACEKPBSA-N	10942	10942	PPARG antagonist	>	30	1	1																433310	TRUE	4895
1000216	telotristat	exact	NCLGDOBQAWBXRA-PGRDOPGGSA-N	10942	10942	PPARG antagonist	>	30	1	1												1.45	0.0029	20.6897	10344.8	433823	TRUE	5214
4757	dimethyl fumarate	exact	LDCRTTXIJACKKU-ONEGZZNKSA-N	10942	10942	PPARG antagonist	>	30	3	3												14.1	6.486	2.12766	4.62535	446729	TRUE	4757
4716	ponatinib	exact	PHXJVRSECIGDHY-UHFFFAOYSA-N	10942	10942	PPARG antagonist	>	30	3	3												0.3	0.00024	100	125000	467636	TRUE	4716
1551	latanoprost	graph and syn match	GGXICVAJURFBLW-SCTZCWPJSA-N	10942	10942	PPARG antagonist	>	30	1	1																472528	TRUE	1551
1045	erlotinib	exact	AAKJLRGGTJKAMG-UHFFFAOYSA-N	10942	10942	PPARG antagonist	>	30	1	1												1.45	0.145	20.6897	206.897	478919	TRUE	1045
1244	fosfosal	exact	FFKUDWZICMJVPA-UHFFFAOYSA-N	10942	10942	PPARG antagonist	>	30	1	1																480182	TRUE	1244
3502	prucalopride	exact	ZPMNHBXQOOVQJL-UHFFFAOYSA-N	10942	10942	PPARG antagonist	>	30	1	1												0.016	0.0112	1875	2678.57	489829	TRUE	3502
1088	ethotoin	exact	SZQIFWWUIBRPBZ-UHFFFAOYSA-N	10942	10942	PPARG antagonist	>	30	1	1																503990	TRUE	1088
786	daunorubicin	exact	STQGQHZAVUOBTE-VGBVRHCVSA-N	10942	10942	PPARG antagonist	>	10	1	1		28.1838				0	1	0	0	0						504458	TRUE	786
960	doxorubicin	exact	AOJJSUZBOXZQNB-TZSSRYMLSA-N	10942	10942	PPARG antagonist	>	10	1	1		10				0	3	0	0	0		5.2	1.3	1.92308	7.69231	505570	TRUE	960
2382	riluzole	exact	FTALBRSUTCGOEG-UHFFFAOYSA-N	10942	10942	PPARG antagonist	>	30	1	1												1.47	0.147	20.4082	204.082	509646	TRUE	2382
3848	velnacrine	exact	HLVVITIHAZBPKB-UHFFFAOYSA-N	10942	10942	PPARG antagonist	>	30	1	1																512328	TRUE	3848
318	benzbromarone	exact	WHQCHUCQKNIQEC-UHFFFAOYSA-N	10942	10942	PPARG antagonist	>	30	1	1		4.811				0	1	0	0	0		25	0.25	1.2	120	526384	TRUE	318
4903	nintedanib	exact	XZXHXSATPCNXJR-ZIADKAODSA-N	10942	10942	PPARG antagonist	=	4.8	1	1												0.022	0.000484	218.182	9917.36	527253	TRUE	4903
3851	dexibuprofen	exact	HEFNNWSXXWATRW-JTQLQIEISA-N	10942	10942	PPARG antagonist	>	30	1	1																528137	TRUE	3851
4374	lorcaserin	exact	XTTZERNUQAFMOF-QMMMGPOBSA-N	10942	10942	PPARG antagonist	>	30	1	1												0.377	0.134212	79.5756	223.527	533547	TRUE	4374
882	digoxin	exact	LTMHDMANZUZIPE-PUGKRICDSA-N	10942	10942	PPARG antagonist	>	30	1	1		1.1703				0	4	0	0	0		0.0032	0.0024	9375	12500	545388	TRUE	882
279	aztreonam	exact	WZPBZJONDBGPKJ-VEHQQRBSSA-N	10942	10942	PPARG antagonist	>	400	1	1												0.339	0.14916	1179.94	2681.68	546911	TRUE	279
1774	methyprylon	exact	SIDLZWOQUZRBRU-UHFFFAOYSA-N	10942	10942	PPARG antagonist	>	30	1	1												109.141		0.274874		548104	TRUE	1774
2335	pyrvinium	exact	QMHSXPLYMTVAMK-UHFFFAOYSA-N	10942	10942	PPARG antagonist	>	30	1	1																554236	TRUE	2335
2657	ticlopidine	exact	PHWBOXQYWZNQIN-UHFFFAOYSA-N	10942	10942	PPARG antagonist	>	30	1	1												8.07	0.28245	3.71747	106.213	563734	TRUE	2657
1001	emetine	exact	AUVVAXYIELKVAI-CKBKHPSWSA-N	10942	10942	PPARG antagonist	>	30	1	1																573933	TRUE	1001
2410	roxithromycin	graph and syn match	RXZBMPWDPOLZGW-HEWSMUCTSA-N	10942	10942	PPARG antagonist	>	30	1	1												13.1	2.882	2.29008	10.4094	574482	TRUE	2410
1048	erythromycin	graph and syn match	ULGZDMOVFRHVEP-MLOBZCTGSA-N	10942	10942	PPARG antagonist	>	30	1	1												34	8.5	0.882353	3.52941	574632	TRUE	1048
5288	cannabidiol	exact	QHMBSVQNZZTUGM-ZWKOTPCHSA-N	10942	10942	PPARG antagonist	=	22.9781	2	2			10			0	0	8	0	0		2.28	0.1368	10.0781	167.969	577530	TRUE	5288
3293	ibufenac	exact	CYWFCPPBTWOZSF-UHFFFAOYSA-N	10942	10942	PPARG antagonist	>	30	1	1												204		0.147059		580507	TRUE	3293
439	secbutabarbital	exact	ZRIHAIZYIMGOAB-UHFFFAOYSA-N	10942	10942	PPARG antagonist	>	30	1	1												70.7		0.424328		582376	TRUE	439
449	butobarbital	exact	STDBAQMTJLUMFW-UHFFFAOYSA-N	10942	10942	PPARG antagonist	>	30	1	1																582434	TRUE	449
1000072	candesartan	exact	HTQMVQVXFRQIKW-UHFFFAOYSA-N	10942	10942	PPARG antagonist	=	17.9999	1	1												1.19	0.0119	15.126	1512.6	586680	TRUE	475
2366	repaglinide	exact	FAEKWTJYAYMJKF-QHCPKHFHSA-N	10942	10942	PPARG antagonist	>	30	1	1												0.0664	0.0017264	451.807	17377.2	588651	TRUE	2366
475	candesartan cilexetil	exact	GHOSNRCGJFBJIB-UHFFFAOYSA-N	10942	10942	PPARG antagonist	=	0.68	1	1												0.24	0.0012	2.83333	566.667	590052	FALSE	475
331	benzquinamide	exact	JSZILQVIPPROJI-UHFFFAOYSA-N	10942	10942	PPARG antagonist	>	30	1	1																591243	TRUE	331
2179	pioglitazone	exact	HYAFETHFCAUJAY-UHFFFAOYSA-N	10942	10942	PPARG antagonist	>	30	1	1	0.7079	0.59442	2.088	100	100	3	38	226	8	20	1	2.95	0.0295	10.1695	1016.95	600551	TRUE	2179
537	cefixime	graph and syn match	OKBVVJOGVLARMR-YLOKEHPVSA-N	10942	10942	PPARG antagonist	>	30	1	1												10.2	3.978	2.94118	7.54148	601956	TRUE	537
1231	folic acid	exact	OVBPIULPVIDEAO-LBPRGKRZSA-N	10942	10942	PPARG antagonist	>	30	1	1												0.135	0.0405	222.222	740.741	608022	TRUE	1231
1232	leucovorin	exact	VVIAGPKUTFNRDU-ABLWVSNPSA-N	10942	10942	PPARG antagonist	>	30	1	1												3	0.261	10	114.943	608091	TRUE	1232
2172	pimozide	exact	YVUQSNJEYSNKRX-UHFFFAOYSA-N	10942	10942	PPARG antagonist	>	30	2	2		6.58115				0	2	0	0	0		0.11	0.0055	272.727	5454.55	613240	TRUE	2172
3609	tipranavir	exact	SUJUHGSWHZTSEU-FYBSXPHGSA-N	10942	10942	PPARG antagonist	=	6.9	1	1												86.4	0.0864	0.0798611	79.8611	634637	TRUE	3609
2561	tamoxifen	exact	NKANXQFJJICGDU-QPLCGJKRSA-N	10942	10942	PPARG antagonist	>	30	2	2		50.1187				0	2	0	0	0		0.17	0.0017	176.471	17647.1	636262	TRUE	2561
1719	metapramine	exact	YXVZOBVWVRFPTE-UHFFFAOYSA-N	10942	10942	PPARG antagonist	>	30	1	1																645426	TRUE	1719
1974	novobiocin	exact	YJQPYGGHQPGBLI-KGSXXDOSSA-N	10942	10942	PPARG antagonist	>	30	1	1												1	0.1	30	300	652391	TRUE	1974
4187	crizotinib	exact	KTEIFNKAUNYNJU-GFCCVEGCSA-N	10942	10942	PPARG antagonist	>	30	1	1												0.888	0.07992	33.7838	375.375	674366	TRUE	4187
1426	imipenem	exact	ZSKVGTPCRGIANV-ZXFLCMHBSA-N	10942	10942	PPARG antagonist	>	300	1	1												136.295	117.214	2.20111	2.55942	676315	TRUE	1426
2053	panipenem	graph and syn match	TYMABNNERDVXID-UGKPPGOTSA-N	10942	10942	PPARG antagonist	>	300	1	1																676389	TRUE	2053
1709	meropenem	exact	DMJNNHOOLUXYBV-PQTSNVLCSA-N	10942	10942	PPARG antagonist	>	300	1	1												147.6	128.412	2.03252	2.33623	676770	TRUE	1709
4149	doripenem	exact	AVAACINZEOAHHE-VFZPANTDSA-N	10942	10942	PPARG antagonist	>	300	1	1												44.9	41.3	6.68151	7.26392	676856	TRUE	4149
492	carbenicillin	graph and syn match	FPPNZSSZRUTDAP-UHFFFAOYSA-N	10942	10942	PPARG antagonist	>	30	1	1																683373	TRUE	492
576	cefradine	exact	RDLPVSKMFDYCOR-UEKVPHQBSA-N	10942	10942	PPARG antagonist	>	30	1	1												78.6	67.596	0.381679	0.443813	683725	TRUE	576
198	ampicillin	graph and syn match	AVKUERGKIZMTKX-UWFZAAFLSA-N	10942	10942	PPARG antagonist	>	30	1	1		50.1187				0	1	0	0	0		13.2	10.824	2.27273	2.77162	684085	TRUE	198
1264	gabapentin	exact	UGJMXCAKCUNAIE-UHFFFAOYSA-N	10942	10942	PPARG antagonist	>	30	1	1												32	31.04	0.9375	0.966495	684789	TRUE	1264
522	carvedilol	exact	OGHNVEJMJSYVRP-UHFFFAOYSA-N	10942	10942	PPARG antagonist	=	28.0001	1	2												0.0981	0.001962	285.424	14271.2	689290	TRUE	522
4814	olodaterol	exact	COUYJEVMBVSIHV-SFHVURJKSA-N	10942	10942	PPARG antagonist	>	30	1	1																690922	TRUE	4814
1659	medroxyprogesterone	exact	PSGAAPLEWMOORI-PEINSRQWSA-N	10942	10942	PPARG antagonist	>	30	1	1		35.4813				0	1	0	0	0		0.159	0.00954	188.679	3144.65	693606	TRUE	1659
524	cefacetrile	exact	RRYMAQUWDLIUPV-BXKDBHETSA-N	10942	10942	PPARG antagonist	>	30	1	1																694077	TRUE	524
574	cefalotin	exact	XIURVHNZVLADCM-IUODEOHRSA-N	10942	10942	PPARG antagonist	>	30	1	1												75.7	21.953	0.396301	1.36656	694221	TRUE	574
4308	lasofoxifene	graph and syn match	GXESHMAMLJKROZ-IAPPQJPRSA-N	10942	10942	PPARG antagonist	=	17.9999	1	1												0.00341	3.41e-05	5278.56	527856	695778	TRUE	4308
2071	pefloxacin	exact	FHFYDNQZQSQIAI-UHFFFAOYSA-N	10942	10942	PPARG antagonist	>	30	1	1												22.4	15.68	1.33929	1.91327	700632	TRUE	2071
394	bretylium	exact	AAQOQKQBGPPFNS-UHFFFAOYSA-N	10942	10942	PPARG antagonist	>	30	1	1												9.87	9.1791	3.03951	3.26829	702463	TRUE	394
231	aprindine	exact	NZLBHDRPUJLHCE-UHFFFAOYSA-N	10942	10942	PPARG antagonist	>	30	1	1												2.37	0.1185	12.6582	253.165	705431	TRUE	231
2646	levothyroxine	exact	XUIIKFGFIJCVMT-LBPRGKRZSA-N	10942	10942	PPARG antagonist	>	30	1	1		39.8107				0	1	0	0	0		0.182	7.28e-05	164.835	412088	715390	TRUE	2646
1883	naproxen	exact	CMWTZPSULFXXJA-VIFPVBQESA-N	10942	10942	PPARG antagonist	>	30	2	2												500	5	0.06	6	721344	TRUE	1883
1973	noscapine	exact	AKNNEGZIBPJZJG-MSOLQXFVSA-N	10942	10942	PPARG antagonist	>	30	2	2												0.968		30.9917		722578	TRUE	1973
4124	vorinostat	exact	WAEXFXRVDQXREF-UHFFFAOYSA-N	10942	10942	PPARG antagonist	>	30	1	1												3.17	0.9193	9.46372	32.6335	731770	TRUE	4124
2873	zopiclone	exact	GBBSUAFBMRNDJC-UHFFFAOYSA-N	10942	10942	PPARG antagonist	>	30	1	1												0.178	0.0979	168.539	306.435	732725	TRUE	2873
333	benzatropine	exact	GIJXKZJWITVLHI-PMOLBWCYSA-N	10942	10942	PPARG antagonist	>	30	1	1												1	0.9	30	33.3333	734390	TRUE	333
2552	tacrolimus	graph and syn match	QJJXYPPXXYFBGM-LFZNUXCKSA-N	10942	10942	PPARG antagonist	>	30	1	1												0.034	0.00034	882.353	88235.3	745437	TRUE	2552
4150	rimonabant	exact	JZCPYUJPEARBJL-UHFFFAOYSA-N	10942	10942	PPARG antagonist	=	17	1	1												0.423	0.0001269	40.1891	133964	759366	TRUE	4150
1637	masoprocol	graph no syns	HCZKYJDFEPMADG-PXYINDEMSA-N	10942	10942	PPARG antagonist	=	0.4	1	1			8.9		80	0	0	1	0	1						787483	FALSE	1637
1695	mephenytoin	exact	GMHKMTDVRCWUDX-UHFFFAOYSA-N	10942	10942	PPARG antagonist	>	30	1	1												3.32	1.992	9.03614	15.0602	795178	TRUE	1695
3229	fumaric acid	exact	VZCYOOQTPOCHFL-OWOJBTEDSA-N	10942	10942	PPARG antagonist	>	30	1	1																803081	TRUE	3229
5276	tezacaftor	exact	MJUVRTYWUMPBTR-MRXNPFEDSA-N	10942	10942	PPARG antagonist	>	30	1	1																815113	TRUE	5276
342	bepridil	exact	UIEATEWHFDRYRU-UHFFFAOYSA-N	10942	10942	PPARG antagonist	>	30	2	2												1.4	0.014	21.4286	2142.86	815432	TRUE	342
2583	telmisartan	exact	RMMXLENWKUUMAY-UHFFFAOYSA-N	10942	10942	PPARG antagonist	=	18.9998	1	1	1.5136	3.4	10	47		1	11	16	9	0		1.17	0.00585	16.2391	3247.83	825260	TRUE	2583
2406	rosuvastatin	exact	BPRHUIZQVSMCRT-VEUZHWNKSA-N	10942	10942	PPARG antagonist	>	30	2	2												0.0868	0.010416	345.622	2880.18	828783	TRUE	2406
4452	clobetasol propionate	graph and syn match	CBGUOGMQLZIXBE-BHPVMOEKSA-N	10942	10942	PPARG antagonist	=	17.9999	1	1												0.0343	0.0008575	524.778	20991.1	835302	TRUE	4452
4040	levocarnitine propionate	graph and syn match	UFAHZIUFPNSHSL-UHFFFAOYSA-O	10942	10942	PPARG antagonist	>	30	1	1												80		0.375		835757	TRUE	4040
4168	lurasidone	exact	PQXKDMSYBGKCJA-CVTJIBDQSA-N	10942	10942	PPARG antagonist	>	30	1	1												0.44	0.0044	68.1818	6818.18	843319	TRUE	4168
1348	halazepam	exact	WYCLKVQLVUQKNZ-UHFFFAOYSA-N	10942	10942	PPARG antagonist	>	30	1	1												0.417		71.9424		843690	TRUE	1348
989	efavirenz	exact	XPOQHMRABVBWPR-ZDUSSCGKSA-N	10942	10942	PPARG antagonist	=	17.9999	1	1												13.2	0.066	1.36363	272.726	844852	TRUE	989
648	cinalukast	exact	BZMKNPGKXJAIDV-VAWYXSNFSA-N	10942	10942	PPARG antagonist	>	30	2	2																851730	TRUE	648
2720	treprostinil	exact	PAJMKGZZBBTTOY-ZFORQUDYSA-N	10942	10942	PPARG antagonist	>	30	1	1												0.00296	0.00010064	10135.1	298092	853146	TRUE	2720
52	paracetamol	exact	RZVAJINKPMORJF-UHFFFAOYSA-N	10942	10942	PPARG antagonist	>	30	1	1												130	98.67	0.230769	0.304044	856888	TRUE	52
2402	ropinirole	exact	UHSKFQJFRQCDBE-UHFFFAOYSA-N	10942	10942	PPARG antagonist	>	30	1	1												0.04	0.0244	750	1229.51	863509	TRUE	2402
926	disopyramide	exact	UVTNFZQICZKOEM-UHFFFAOYSA-N	10942	10942	PPARG antagonist	>	30	2	2												1.74	0.7308	17.2414	41.0509	863972	TRUE	926
2265	prilocaine	exact	MVFGUOIZUNYYSO-UHFFFAOYSA-N	10942	10942	PPARG antagonist	>	30	1	1												0.635	0.458	47.2441	65.5022	866623	TRUE	2265
1836	montelukast	exact	UCHDWCPVSPXUMX-TZIWLTJVSA-N	10942	10942	PPARG antagonist	=	2.1	1	1												0.959	0.00959	2.18978	218.978	868452	TRUE	1836
2136	phenoxybenzamine	exact	QZVCTJOXCFMACW-UHFFFAOYSA-N	10942	10942	PPARG antagonist	>	30	1	1		44.6684				0	1	0	0	0		0.197		152.284		871222	TRUE	2136
2294	proparacaine	exact	KCLANYCVBBTKTO-UHFFFAOYSA-N	10942	10942	PPARG antagonist	>	30	1	1																871398	TRUE	2294
694	clofibrate	exact	KNHUKKLJHYUCFP-UHFFFAOYSA-N	10942	10942	PPARG antagonist	>	30	1	1		500	500			0	3	32	0	0		408	14.28	0.0735294	2.10084	872494	TRUE	694
282	baclofen	exact	KPYSYYIEGFHWSV-UHFFFAOYSA-N	10942	10942	PPARG antagonist	>	30	1	1												1.9	1.33	15.7895	22.5564	883994	TRUE	282
1794	mexiletine	exact	VLPIATFUUWWMKC-UHFFFAOYSA-N	10942	10942	PPARG antagonist	>	30	1	1												33.5	12.931	0.895522	2.32001	900992	TRUE	1794
2808	varenicline	exact	JQSHBVHOMNKWFT-DTORHVGOSA-N	10942	10942	PPARG antagonist	>	30	1	1												0.0444	0.0390276	675.676	768.687	924601	TRUE	2808
563	ceftizoxime	graph and syn match	NNULBSISHYWZJU-IDUWFGFVSA-N	10942	10942	PPARG antagonist	>	30	1	1												417.308	300.462	0.0718893	0.0998462	930447	TRUE	563
538	cefmenoxime	graph and syn match	HJJDBAOLQAWBMH-ODCIPOBUSA-N	10942	10942	PPARG antagonist	>	30	1	1												390.953	121.196	0.0767356	0.247533	930512	TRUE	538
546	cefotaxime	exact	GPRBEKHLDVQUJE-QSWIMTSFSA-N	10942	10942	PPARG antagonist	=	17	1	1												154.346	95.6945	0.110142	0.177649	930707	TRUE	546
565	cefuroxime	graph and syn match	JFPVXVDWJQMJEE-SWWZKJRFSA-N	10942	10942	PPARG antagonist	>	30	1	1												242.701	166.25	0.123609	0.180451	930779	TRUE	565
535	cefepime	chiral	HVFLCNVBZFFHBT-ZKDACBOMSA-O	10942	10942	PPARG antagonist	=	200	1	1												332.938	259.692	0.600712	0.770143	930982	TRUE	535
564	ceftriaxone	graph and syn match	VAAUVRVFOQPIGI-TYHRLYECSA-N	10942	10942	PPARG antagonist	=	1.4	1	1												15.1	0.9362	0.0927152	1.49541	931195	TRUE	564
1000097	unoprostone	exact	TVHAZVBUYQMHBC-SNHXEXRGSA-N	10942	10942	PPARG antagonist	>	30	1	1																941404	TRUE	2794
59	acetophenazine	exact	WNTYBHLDCKXEOT-UHFFFAOYSA-N	10942	10942	PPARG antagonist	>	30	1	1																944165	TRUE	59
2847	warfarin	exact	PJVWKTKQMONHTI-UHFFFAOYSA-N	10942	10942	PPARG antagonist	>	30	1	1		31.6228				0	1	0	0	0		3.49	0.07329	8.59599	409.333	948275	TRUE	2847
1032	eplerenone	graph and syn match	JUKPWJGBANNWMW-MPXJBLPYSA-N	10942	10942	PPARG antagonist	>	30	1	1												4.15	2.241	7.22892	13.3869	948790	TRUE	1032
708	clopidogrel	exact	GKTWGGQPFAXNFI-HNNXBMFYSA-N	10942	10942	PPARG antagonist	>	30	1	1												7.91	0.1582	3.79267	189.633	949338	TRUE	708
1862	nabilone	graph and syn match	GECBBEABIDMGGL-RTBURBONSA-N	10942	10942	PPARG antagonist	>	30	1	1												0.00993		3021.15		964254	TRUE	1862
3400	oleic acid	exact	ZQPPMHVWECSIRJ-KTKRTIGZSA-N	10942	10942	PPARG antagonist	>	300	1	1	4.0738	19.7906				1	2	0	0	0						965762	TRUE	3400
5380	tazemetostat	exact	NSQSAUGJQHDYNO-UHFFFAOYSA-N	10942	10942	PPARG antagonist	>	30	1	1												1.45	0.174	20.6897	172.414	968506	TRUE	5380
195	amfetamine	exact	KWTSXDURSIMDCE-UHFFFAOYSA-N	10942	10942	PPARG antagonist	>	30	1	1												0.374	0.26928	80.2139	111.408	970091	TRUE	195
4176	abiraterone acetate	exact	UVIQSJCZCSLXRZ-UBUQANBQSA-N	10942	10942	PPARG antagonist	>	30	1	1												0.325		92.3077		971373	TRUE	4176
2601	terguride	exact	JOAHPSVPXZTVEP-YXJHDRRASA-N	10942	10942	PPARG antagonist	>	30	1	1												0.0033		9090.91		989052	TRUE	2601
454	butorphanol	exact	IFKLAQQSCNILHL-QHAWAJNXSA-N	10942	10942	PPARG antagonist	>	30	1	1												0.00611	0.00104	4909.98	28846.2	1003129	TRUE	454
4114	saxagliptin	exact	QGJUIPDUBHWZPV-SGTAVMJGSA-N	10942	10942	PPARG antagonist	>	30	1	1												0.428	0.37664	70.0935	79.6517	1022069	TRUE	4114
4225	axitinib	exact	RITAVMQDGBJQJZ-FMIVXFBMSA-N	10942	10942	PPARG antagonist	>	30	1	1												0.0029	2.9e-05	10344.8	1.03448e+06	1031515	TRUE	4225
2875	zotepine	exact	HDOZVRUNCMBHFH-UHFFFAOYSA-N	10942	10942	PPARG antagonist	>	30	1	1												0.0528	0.001584	568.182	18939.4	1041376	TRUE	2875
499	carbinoxamine	exact	OJFSXZCBGQGRNV-UHFFFAOYSA-N	10942	10942	PPARG antagonist	>	30	1	1												0.0987	0.0576408	303.951	520.465	1041837	TRUE	499
4799	vilanterol	exact	DAFYYTQWSAWIGS-DEOSSOPVSA-N	10942	10942	PPARG antagonist	>	30	1	1																1044149	TRUE	4799
1665	mefloquine	graph and syn match	XEEQGYMUWCZPDN-UHFFFAOYSA-N	10942	10942	PPARG antagonist	>	30	1	1												1.1	0.0198	27.2727	1515.15	1044997	TRUE	1665
4298	apixaban	exact	QNZCBYKSOIHPEH-UHFFFAOYSA-N	10942	10942	PPARG antagonist	>	30	1	1												0.733	0.09529	40.9277	314.828	1047354	TRUE	4298
1112	etoposide	graph and syn match	VJJPUSNTGOMMGY-NFIPXKMBSA-N	10942	10942	PPARG antagonist	>	30	1	1												5.93	0.1779	5.05902	168.634	1055536	TRUE	1112
4634	teriflunomide	exact	UTNUDOFZCWSZMS-YFHOEESVSA-N	10942	10942	PPARG antagonist	=	25	1	1												113	0.339	0.221239	73.7463	1072260	TRUE	1552
4115	asenapine	graph and syn match	VSWBSWWIRNCQIJ-HUUCEWRRSA-N	10942	10942	PPARG antagonist	>	30	1	1												0.023	0.00115	1304.35	26087	1077386	TRUE	4115
2105	pergolide	exact	YEHCICAEULNIGD-MZMPZRCHSA-N	10942	10942	PPARG antagonist	>	30	1	1												0.0087	0.00087	3448.28	34482.8	1088405	TRUE	2105
726	colchicine	exact	IAKHMKGGTNLKSZ-INIZCTEOSA-N	10942	10942	PPARG antagonist	>	30	1	1		0.0251				0	3	0	0	0		0.016	0.0096	1875	3125	1097074	TRUE	726
2609	tetrabenazine	graph and syn match	MKJIEFSOBYUXJB-UHFFFAOYSA-N	10942	10942	PPARG antagonist	>	30	1	1												0.073	0.01095	410.959	2739.73	1097850	TRUE	2609
4178	vandetanib	exact	UHTHHESEBZOYNR-UHFFFAOYSA-N	10942	10942	PPARG antagonist	>	30	1	1												0.57	0.057	52.6316	526.316	1098485	TRUE	4178
3294	iloperidone	exact	XMXHEBAFVSFQEX-UHFFFAOYSA-N	10942	10942	PPARG antagonist	>	30	1	1												0.029	0.001943	1034.48	15440	1103726	TRUE	3294
2579	tegaserod	graph and name match	IKBKZGMPCYNSLU-RGVLZGJSSA-N	10942	10942	PPARG antagonist	>	30	2	2												0.01	0.0002	3000	150000	1113453	TRUE	2579
776	dabigatran etexilate	exact	KSGXQBZTULBEEQ-UHFFFAOYSA-N	10942	10942	PPARG antagonist	>	30	1	1												0.4	0.264	75	113.636	1116564	FALSE	776
1000075	dabigatran	high sim and struct review	YBSJFWOBGCMAKL-UHFFFAOYSA-N	10942	10942	PPARG antagonist	>	30	1	1												0.4	0.264	75	113.636	1118497	TRUE	776
5290	binimetinib	exact	ACWZRVQXLIRSDF-UHFFFAOYSA-N	10942	10942	PPARG antagonist	>	30	1	1												1.2	0.0336	25	892.857	1120216	TRUE	5290
1842	moracizine	exact	FUBVWMNBEHXPSU-UHFFFAOYSA-N	10942	10942	PPARG antagonist	>	30	1	1												2.77	0.155812	10.8303	192.539	1133654	TRUE	1842
5259	abemaciclib	exact	UZWDCWONPYILKI-UHFFFAOYSA-N	10942	10942	PPARG antagonist	>	30	1	1												0.433	0.01732	69.2841	1732.1	1142175	TRUE	5259
543	cefoperazone	exact	GCFBRXLSHGKWDP-XCGNWRKASA-N	10942	10942	PPARG antagonist	>	30	1	1												387.189	34.847	0.0774815	0.860906	1142914	TRUE	543
5214	telotristat ethyl	exact	MDSQOJYHHZBZKA-GBXCKJPGSA-N	10942	10942	PPARG antagonist	>	30	1	1												1.45	0.0029	20.6897	10344.8	1148863	FALSE	5214
610	chlorotrianisene	exact	BFPSDSIWYFKGBC-UHFFFAOYSA-N	10942	10942	PPARG antagonist	>	30	1	1																1152099	TRUE	610
2445	simvastatin	exact	RYMZZMVNJRMUDD-HGQWONQESA-N	10942	10942	PPARG antagonist	>	30	3	3												0.0607	0.003035	494.234	9884.68	1191807	TRUE	2445
1043	ergotamine	exact	XCGSFFUVFURLIX-VFGNJEKYSA-N	10942	10942	PPARG antagonist	>	30	1	1												0.005	0.0002	6000	150000	1195726	TRUE	1043
521	carumonam	exact	UIMOJFJSJSIGLV-JNHMLNOCSA-N	10942	10942	PPARG antagonist	>	500	1	1																1201184	TRUE	521
4829	apremilast	exact	IMOZEMNVLZVGJZ-QGZVFWFLSA-N	10942	10942	PPARG antagonist	>	30	1	1												1.16	0.3712	25.8621	80.819	1202786	TRUE	4829
1350	halofantrine	exact	FOHHNHSLJDZUGQ-UHFFFAOYSA-N	10942	10942	PPARG antagonist	>	30	1	1												0.358		83.7989		1210253	TRUE	1350
4224	pirfenidone	exact	ISWRGOKTTBVCFA-UHFFFAOYSA-N	10942	10942	PPARG antagonist	>	30	1	1												66.4	27.9212	0.451807	1.07445	1218663	TRUE	4224
1618	lumiracoxib	exact	KHPKQFYUPIUARC-UHFFFAOYSA-N	10942	10942	PPARG antagonist	=	1.5	1	1												31.5	0.0315	0.047619	47.619	1239325	TRUE	1618
5262	letermovir	exact	FWYSMLBETOMXAG-QHCPKHFHSA-N	10942	10942	PPARG antagonist	>	30	1	1												22.7	0.227	1.32159	132.159	1246297	TRUE	5262
1771	methylprednisolone succinate	graph and syn match	IMBXEJJVJRTNOW-DKIGABOQSA-N	10942	10942	PPARG antagonist	>	30	1	1																1254238	TRUE	1771
5302	lorlatinib	exact	IIXWYSCJSQVBQM-LLVKDONJSA-N	10942	10942	PPARG antagonist	>	30	1	1												1.42	0.4828	21.1268	62.1375	1257659	TRUE	5302
403	bromocriptine	exact	OZVBMTJYIDMWIL-AYFBDAFISA-N	10942	10942	PPARG antagonist	>	30	1	1												0.0099	0.000693	3030.3	43290	1262048	TRUE	403
1581	limaprost	exact	OJZYRQPMEIEQFC-UAWLTFRCSA-N	10942	10942	PPARG antagonist	>	30	1	1																1262775	TRUE	1581
2255	pregabalin	exact	AYXYPKUFHZROOJ-ZETCQYMHSA-N	10942	10942	PPARG antagonist	>	30	1	1												40.3	40.3	0.744417	0.744417	1263348	TRUE	2255
2799	valdecoxib	exact	LNPDTQAFDNKSHK-UHFFFAOYSA-N	10942	10942	PPARG antagonist	>	30	2	2												2.18	0.0436	13.7615	688.073	1266479	TRUE	2799
720	cloxacillin	graph and syn match	LQOLIRLGBULYKD-SNVMCYLTSA-N	10942	10942	PPARG antagonist	>	30	2	2												195.003	11.7002	0.153844	2.56406	1267104	TRUE	720
1183	floxacillin	exact	UIOFUWFRIANQPC-JKIFEVAISA-N	10942	10942	PPARG antagonist	>	30	1	1												66	3.3	0.454545	9.09091	1267235	TRUE	1183
1353	haloperidol	exact	LNEPOXFFQSENCJ-UHFFFAOYSA-N	10942	10942	PPARG antagonist	>	30	1	1												0.045	0.0036	666.667	8333.33	1271291	TRUE	1353
395	brimonidine	exact	XYLJNLCSTIOKRM-UHFFFAOYSA-N	10942	10942	PPARG antagonist	>	30	1	1																1275534	TRUE	395
1561	levamisole	exact	HLFSDGLLUJUHTE-SNVBAGLBSA-N	10942	10942	PPARG antagonist	>	30	1	1												3.45		8.69565		1279023	TRUE	1561
1563	levetiracetam	graph and name match	HPHUVLMMVZITSG-UHFFFAOYSA-N	10942	10942	PPARG antagonist	>	30	1	1												272	258.4	0.110294	0.116099	1285801	TRUE	1563
3016	oxybuprocaine	exact	CMHHMUWAYWTMGS-UHFFFAOYSA-N	10942	10942	PPARG antagonist	>	30	1	1																1289145	TRUE	3016
179	amisulpride	exact	NTJOBXMMWNYJFB-UHFFFAOYSA-N	10942	10942	PPARG antagonist	>	30	1	1												1.59	1.1925	18.8679	25.1572	1300794	TRUE	179
480	capecitabine	exact	GAGWJHPBXLXJQN-UORFTKCHSA-N	10942	10942	PPARG antagonist	>	30	1	1												12.2	5.612	2.45902	5.34569	1304782	FALSE	480
2239	pravastatin	exact	TUZYXOIXSAXUGO-PZAWKZKUSA-N	10942	10942	PPARG antagonist	>	30	1	1												0.1	0.05	300	600	1312641	TRUE	2239
667	cladribine	exact	PTOAARAWEBMLNO-KVQBGUIXSA-N	10942	10942	PPARG antagonist	>	30	1	1												0.107	0.0856	280.374	350.467	1327639	TRUE	667
438	busulfan	exact	COVZYZSDYWQREU-UHFFFAOYSA-N	10942	10942	PPARG antagonist	>	30	1	1												0.277	0.187252	108.303	160.212	1332446	TRUE	438
1637	masoprocol	exact	HCZKYJDFEPMADG-TXEJJXNPSA-N	10942	10942	PPARG antagonist	=	0.4	1	1			8.9		80	0	0	1	0	1						1344997	TRUE	1637
2797	ursodiol	exact	RUDATBOHQWOJDD-UZVSRGJWSA-N	10942	10942	PPARG antagonist	>	30	1	1												6.67	0.6003	4.49775	49.975	1346373	TRUE	2797
4361	chenodiol	exact	RUDATBOHQWOJDD-BSWAIDMHSA-N	10942	10942	PPARG antagonist	>	30	1	1												8	0.8	3.75	37.5	1346445	TRUE	4361
785	dasatinib	exact	ZBNZXTGUTAYRHI-UHFFFAOYSA-N	10942	10942	PPARG antagonist	>	30	1	1												0.152	0.00608	197.368	4934.21	1365630	TRUE	785
672	clemizole	exact	CJXAEXPPLWQRFR-UHFFFAOYSA-N	10942	10942	PPARG antagonist	>	30	1	1																1372376	TRUE	672
2202	piribedil	exact	OQDPVLVUJFGPGQ-UHFFFAOYSA-N	10942	10942	PPARG antagonist	>	30	1	1																1389355	TRUE	2202
4937	alectinib	exact	KDGFLJKFZUIJMX-UHFFFAOYSA-N	10942	10942	PPARG antagonist	>	30	1	1												1.38	0.00483	21.7391	6211.18	1403488	TRUE	4937
2106	perhexiline	exact	CYXKNKQEMFBLER-UHFFFAOYSA-N	10942	10942	PPARG antagonist	>	30	1	1												0.404	0.00404	74.2574	7425.74	1403847	TRUE	2106
5010	lumacaftor	exact	UFSKUSARDNFIRC-UHFFFAOYSA-N	10942	10942	PPARG antagonist	>	30	1	1																1408541	TRUE	5010
2589	temozolomide	exact	BPEGJWRSRHCHSN-UHFFFAOYSA-N	10942	10942	PPARG antagonist	>	30	1	1												6	5.4	5	5.55556	1412724	TRUE	2589
2475	spironolactone	graph and syn match	LXMSZDCAJNLERA-LJODGORCSA-N	10942	10942	PPARG antagonist	>	30	1	1		39.8107				0	2	0	0	0		0.12	0.0024	250	12500	1420098	TRUE	2475
2676	tiopronin	exact	YTGJWQPHMWSCST-UHFFFAOYSA-N	10942	10942	PPARG antagonist	>	30	1	1												46.6	21.0157	0.643777	1.42751	1420743	TRUE	2676
868	dicycloverine	exact	CURUTKGFNZGFSE-UHFFFAOYSA-N	10942	10942	PPARG antagonist	>	30	1	1												0.163		184.049		1440142	TRUE	868
605	chloroprocaine	exact	VDANGULDQQJODZ-UHFFFAOYSA-N	10942	10942	PPARG antagonist	>	30	1	1																1440289	TRUE	605
550	cefoxitin	graph and syn match	WZOZEZRFJCJXNZ-WMCAAGNKSA-N	10942	10942	PPARG antagonist	=	10.9999	1	1												350.91	94.7457	0.0313468	0.116099	1443679	TRUE	550
4717	benzylpenicilloyl polylysine	name match and struct review	KJABUVRFCPPJPD-UHFFFAOYSA-N	10942	10942	PPARG antagonist	>	30	1	1																1450543	TRUE	4717
2695	tolazoline	exact	JIVZKJJQOZQXQB-UHFFFAOYSA-N	10942	10942	PPARG antagonist	>	30	1	1																1457618	TRUE	2695
2538	sulprostone	exact	UQZVCDCIMBLVNR-TWYODKAFSA-N	10942	10942	PPARG antagonist	>	30	1	1																1465654	TRUE	2538
2545	suplatast	exact	DYZJXZOQQRXDLE-UHFFFAOYSA-O	10942	10942	PPARG antagonist	>	30	1	1																1468595	TRUE	2545
2869	zolmitriptan	exact	ULSDMUVEXKOYBU-ZDUSSCGKSA-N	10943	10943	PPARG agonist	>	30	1	1												0.0516	0.0387	581.395	775.194	14148	TRUE	2869
128	almotriptan	exact	WKEMJKQOLOHJLZ-UHFFFAOYSA-N	10943	10943	PPARG agonist	>	30	1	1												0.169	0.099879	177.515	300.363	14373	TRUE	128
408	brompheniramine	exact	ZDIGNSYAACHWNL-UHFFFAOYSA-N	10943	10943	PPARG agonist	>	30	1	1												0.036	0.01008	833.333	2976.19	14548	TRUE	408
180	amitriptyline	exact	KRMDCWKBEZIMAB-UHFFFAOYSA-N	10943	10943	PPARG agonist	>	30	2	2		44.6684				0	1	0	0	0		0.222	0.00888	135.135	3378.38	15146	TRUE	180
1675	melitracen	exact	GWWLWDURRGNSRS-UHFFFAOYSA-N	10943	10943	PPARG agonist	>	30	1	1																15356	TRUE	1675
623	chlorprothixene	exact	WSPOMRSOLSGNFJ-AUWJEWJLSA-N	10943	10943	PPARG agonist	>	30	1	1												0.95	0.0095	31.5789	3157.89	15646	TRUE	623
4318	afatinib	exact	ULXXDDBFHOBEHA-CWDCEQMOSA-N	10943	10943	PPARG agonist	>	30	1	1												0.068	0.0034	441.176	8823.53	17881	TRUE	4318
1255	fulvestrant	graph and name match	VWUXBMIQPBEWFH-LQKBAPIOSA-N	10943	10943	PPARG agonist	>	30	1	1																28173	TRUE	1255
709	cloprednol	graph and syn match	YTJIBEDMAQUYSZ-IVRXRMNRSA-N	10943	10943	PPARG agonist	>	30	1	1																54353	TRUE	709
1201	flunisolide	graph and syn match	XSFJVAJPIHIPKU-CCRGDLLISA-N	10943	10943	PPARG agonist	>	30	1	1																54466	TRUE	1201
812	desipramine	exact	HCYAFALTSJYZDH-UHFFFAOYSA-N	10943	10943	PPARG agonist	>	30	1	1												0.161	0.00805	186.335	3726.71	63398	TRUE	812
530	cefazolin	exact	MLYYVTUWGNIJIB-BXKDBHETSA-N	10943	10943	PPARG agonist	>	300	2	2												330.018	52.8029	0.909041	5.68151	76516	TRUE	530
2777	trovafloxacin	graph and syn match	WVPSKSLAZQPAKQ-UHFFFAOYSA-N	10943	10943	PPARG agonist	>	30	1	1												10.6	2.544	2.83019	11.7925	76716	TRUE	2777
66	acetylcysteine	exact	PWKSKIMOESPYIA-BYPYZUCNSA-N	10943	10943	PPARG agonist	>	30	2	2												168	28.56	0.178571	1.05042	85732	TRUE	66
2448	sitagliptin	exact	MFFMDFFZMYYVKS-SECBINFHSA-N	10943	10943	PPARG agonist	>	30	1	1												1.88	1.1656	15.9574	25.7378	102268	TRUE	2448
525	cefaclor	exact	QYIYFLOTGYLRGG-GPCCPHFNSA-N	10943	10943	PPARG agonist	>	30	1	1												38.4	28.9152	0.78125	1.03752	107477	TRUE	525
1028	epinephrine	graph and syn match	UCTWMZQNUQWSLP-SECBINFHSA-N	10943	10943	PPARG agonist	>	30	1	1												0.00275	0.0019525	10909.1	15364.9	114042	TRUE	1028
2638	thiotepa	exact	FOCVUCIESVLUNU-UHFFFAOYSA-N	10943	10943	PPARG agonist	>	30	1	1												9.70014	8.73013	3.09274	3.43638	121428	TRUE	2638
1106	etofibrate	exact	XXRVYAFBUDSLJX-UHFFFAOYSA-N	10943	10943	PPARG agonist	>	30	1	1																124455	TRUE	1106
362	bezafibrate	exact	IIBYAHWJQTYFKB-UHFFFAOYSA-N	10943	10943	PPARG agonist	>	30	1	1	66.4049	58.6	70	109		1	12	164	1	0		16.6	0.83	1.80723	36.1446	129835	TRUE	362
2302	propofol	exact	OLBCVFGFOZPWHH-UHFFFAOYSA-N	10943	10943	PPARG agonist	>	30	1	1												44.9	0.808	0.668151	37.1287	134558	TRUE	2302
1164	fentanyl	exact	PJMPHNIQZUBGLI-UHFFFAOYSA-N	10943	10943	PPARG agonist	>	30	1	1												0.004	0.00056	7500	53571.4	145740	TRUE	1164
5062	osimertinib	exact	DUYJMQONPNNFPI-UHFFFAOYSA-N	10943	10943	PPARG agonist	>	30	1	1												0.508		59.0551		145859	TRUE	5062
559	ceftazidime	exact	ORFOPKXBNMVMKC-DWVKKRMSSA-O	10943	10943	PPARG agonist	>	300	1	1												384.2	324.649	0.780843	0.924075	147394	TRUE	559
559	ceftazidime	graph and syn match	ORFOPKXBNMVMKC-RDTXWAMCSA-O	10943	10943	PPARG agonist	>	30	1	1												384.2	324.649	0.0780843	0.0924075	147468	FALSE	559
527	cefamandole	exact	OLVCFLKTBJRLHI-AXAPSJFSSA-N	10943	10943	PPARG agonist	>	30	1	1												324.317	84.3224	0.0925021	0.355777	152385	TRUE	528
669	clavulanic acid	exact	HZZVJAQRINQKSD-PBFISZAISA-N	10943	10943	PPARG agonist	>	30	1	1												11	8.58	2.72727	3.4965	178611	TRUE	669
589	chloramphenicol	exact	WIIZWVCIJKGZOK-RKDXNWHRSA-N	10943	10943	PPARG agonist	>	30	1	1												50.3	23.641	0.596421	1.26898	181283	TRUE	589
1297	glafenine	exact	GWOFUCIGLDBNKM-UHFFFAOYSA-N	10943	10943	PPARG agonist	>	30	1	1												1.88	0.06204	15.9574	483.559	181899	TRUE	1297
2407	rotigotine	graph and syn match	KFQYTPMOWPVWEJ-UHFFFAOYSA-N	10943	10943	PPARG agonist	>	30	1	1												0.0044535	0.00035628	6736.27	84203.4	207587	TRUE	2407
429	bunazosin	exact	RHLJLALHBZGAFM-UHFFFAOYSA-N	10943	10943	PPARG agonist	>	30	1	1																209531	TRUE	429
1634	maprotiline	exact	QSLMDECMDJKHMQ-UHFFFAOYSA-N	10943	10943	PPARG agonist	>	30	1	1												0.18	0.018	166.667	1666.67	216162	TRUE	1634
2291	propafenone	exact	JWHAUXFOSRPERK-UHFFFAOYSA-N	10943	10943	PPARG agonist	>	30	1	1												1.7	0.187	17.6471	160.428	217450	TRUE	2291
547	cefotetan	graph and syn match	SRZNHPXWXCNNDU-UHFFFAOYSA-N	10943	10943	PPARG agonist	>	30	1	1												156.35	23.4525	0.191877	1.27918	240483	TRUE	547
4715	cabozantinib	exact	ONIQOQHATWINJY-UHFFFAOYSA-N	10943	10943	PPARG agonist	>	30	1	1												1.59	0.00477	18.8679	6289.31	242088	TRUE	4715
1598	lonidamine	exact	WDRYRZXSPDWGEB-UHFFFAOYSA-N	10943	10943	PPARG agonist	>	30	1	1																248955	TRUE	1598
271	azelastine	exact	MBUVEWMHONZEQD-UHFFFAOYSA-N	10943	10943	PPARG agonist	>	30	1	1												0.0205	0.00246	1463.41	12195.1	256233	TRUE	271
26	fluorouracil	exact	GHASVSINZRGABV-UHFFFAOYSA-N	10943	10943	PPARG agonist	>	30	1	1												2.31	2.0559	12.987	14.5921	260299	TRUE	26
2152	phenytoin	exact	CXOFVDLJLONNDW-UHFFFAOYSA-N	10943	10943	PPARG agonist	>	30	1	1												22	1.98	1.36364	15.1515	261942	TRUE	2152
3363	mizoribine	exact	HZQDCMWJEBCWBR-UUOKFMHZSA-N	10943	10943	PPARG agonist	>	30	1	1												9.53		3.14795		266586	TRUE	3363
3534	rufinamide	exact	POGQSBRIGCQNEG-UHFFFAOYSA-N	10943	10943	PPARG agonist	>	30	1	1												19.4	12.804	1.54639	2.34302	267654	TRUE	3534
359	betanidine	exact	NIVZHWNOUVJHKV-UHFFFAOYSA-N	10943	10943	PPARG agonist	>	30	1	1												2.82		10.6383		287718	TRUE	359
1993	opipramol	exact	YNZFUWZUGRBMHL-UHFFFAOYSA-N	10943	10943	PPARG agonist	>	30	1	1																293480	TRUE	1993
1707	mequitazine	exact	HOKDBMAJZXIPGC-UHFFFAOYSA-N	10943	10943	PPARG agonist	>	30	1	1																298110	TRUE	1707
242	aripiprazole	exact	CEUORZQYGODEFX-UHFFFAOYSA-N	10943	10943	PPARG agonist	>	30	3	3												1	0.01	30	3000	319960	TRUE	242
1700	mepivacaine	exact	INWLQCZOYSRPNW-UHFFFAOYSA-N	10943	10943	PPARG agonist	>	30	1	1												16.2	2.592	1.85185	11.5741	328412	TRUE	1700
5296	duvelisib	exact	SJVQHLPISAIATJ-ZDUSSCGKSA-N	10943	10943	PPARG agonist	>	30	1	1												2.67	0.10947	11.236	274.048	347212	TRUE	5296
1480	iproniazid	exact	NYMGNSNKLVNMIA-UHFFFAOYSA-N	10943	10943	PPARG agonist	>	30	1	1												0.0391	0.0167348	767.263	1792.67	349995	TRUE	1480
658	ciprofibrate	exact	KPSRODZRAIWAKH-UHFFFAOYSA-N	10943	10943	PPARG agonist	>	30	1	1		25.1189				0	1	0	0	0		384	19.2	0.078125	1.5625	351213	TRUE	658
2098	pentostatin	exact	FPVKHBSQESCIEP-JQCXWYLXSA-N	10943	10943	PPARG agonist	>	30	1	1																363156	TRUE	2098
4610	sucrose	exact	CZMRCDWAGMRECN-UGDNZRGBSA-N	10943	10943	PPARG agonist	>	30	1	1																363890	TRUE	4610
5299	omadacycline	exact	JEECQCWWSTZDCK-IQZGDKDPSA-N	10943	10943	PPARG agonist	>	30	1	1												1.68	1.32216	17.8571	22.6901	381854	TRUE	5299
2389	risperidone	exact	RAPZEAPATHNIPO-UHFFFAOYSA-N	10943	10943	PPARG agonist	>	30	1	1												1.8	0.198	16.6667	151.515	387915	TRUE	2389
2405	rosiglitazone	exact	YASAKCUCGLMORW-UHFFFAOYSA-N	10943	10943	PPARG agonist	=	0.034	1	1	0.0607	0.088065	0.14	100	100	2	172	664	34	90	1	0.92	0.00184	0.0369565	18.4783	400262	TRUE	2405
3611	tiratricol	exact	UOWZUVNAGUAEQC-UHFFFAOYSA-N	10943	10943	PPARG agonist	>	30	1	1																422267	TRUE	3611
374	biperiden	exact	YSXKPIUOCJLQIE-UHFFFAOYSA-N	10943	10943	PPARG agonist	>	30	1	1												0.016	0.0008	1875	37500	425469	TRUE	374
5330	selinexor	exact	DEVSOMFAQLZNKR-RJRFIUFISA-N	10943	10943	PPARG agonist	>	30	1	1												1.53	0.0765	19.6078	392.157	425929	TRUE	5330
1229	fluvastatin	exact	FJLGEFLZQAZZCD-JUFISIKESA-N	10943	10943	PPARG agonist	>	30	1	1												0.134	0.00268	223.881	11194	428638	TRUE	1229
2767	troglitazone	exact	GXPHKUHSUJUWKP-UHFFFAOYSA-N	10943	10943	PPARG agonist	=	0.2839	2	2	0.537	0.72	1.285	79	80	1	25	151	2	14	1	6.39	0.0639	0.0444288	4.44288	430262	TRUE	2767
4334	bazedoxifene	exact	UCJGJABZCDBEDK-UHFFFAOYSA-N	10943	10943	PPARG agonist	>	30	2	2												0.00729	0.00012393	4115.23	242072	430545	TRUE	4334
4895	teneligliptin	exact	WGRQANOPCQRCME-PMACEKPBSA-N	10943	10943	PPARG agonist	>	30	1	1																433311	TRUE	4895
1000216	telotristat	exact	NCLGDOBQAWBXRA-PGRDOPGGSA-N	10943	10943	PPARG agonist	>	30	1	1												1.45	0.0029	20.6897	10344.8	433824	TRUE	5214
4757	dimethyl fumarate	exact	LDCRTTXIJACKKU-ONEGZZNKSA-N	10943	10943	PPARG agonist	>	30	3	3												14.1	6.486	2.12766	4.62535	446730	TRUE	4757
4716	ponatinib	exact	PHXJVRSECIGDHY-UHFFFAOYSA-N	10943	10943	PPARG agonist	>	30	3	3												0.3	0.00024	100	125000	467637	TRUE	4716
1551	latanoprost	graph and syn match	GGXICVAJURFBLW-SCTZCWPJSA-N	10943	10943	PPARG agonist	>	30	1	1																472529	TRUE	1551
1045	erlotinib	exact	AAKJLRGGTJKAMG-UHFFFAOYSA-N	10943	10943	PPARG agonist	>	30	1	1												1.45	0.145	20.6897	206.897	478920	TRUE	1045
1244	fosfosal	exact	FFKUDWZICMJVPA-UHFFFAOYSA-N	10943	10943	PPARG agonist	>	30	1	1																480183	TRUE	1244
3502	prucalopride	exact	ZPMNHBXQOOVQJL-UHFFFAOYSA-N	10943	10943	PPARG agonist	>	30	1	1												0.016	0.0112	1875	2678.57	489830	TRUE	3502
1088	ethotoin	exact	SZQIFWWUIBRPBZ-UHFFFAOYSA-N	10943	10943	PPARG agonist	>	30	1	1																503991	TRUE	1088
786	daunorubicin	exact	STQGQHZAVUOBTE-VGBVRHCVSA-N	10943	10943	PPARG agonist	>	30	1	1		28.1838				0	1	0	0	0						504459	TRUE	786
960	doxorubicin	exact	AOJJSUZBOXZQNB-TZSSRYMLSA-N	10943	10943	PPARG agonist	>	30	1	1		10				0	3	0	0	0		5.2	1.3	5.76923	23.0769	505571	TRUE	960
2382	riluzole	exact	FTALBRSUTCGOEG-UHFFFAOYSA-N	10943	10943	PPARG agonist	>	30	1	1												1.47	0.147	20.4082	204.082	509647	TRUE	2382
3848	velnacrine	exact	HLVVITIHAZBPKB-UHFFFAOYSA-N	10943	10943	PPARG agonist	>	30	1	1																512329	TRUE	3848
318	benzbromarone	exact	WHQCHUCQKNIQEC-UHFFFAOYSA-N	10943	10943	PPARG agonist	=	0.94	1	1		4.811				0	1	0	0	0		25	0.25	0.0376	3.76	526385	TRUE	318
4903	nintedanib	exact	XZXHXSATPCNXJR-ZIADKAODSA-N	10943	10943	PPARG agonist	>	30	1	1												0.022	0.000484	1363.64	61983.5	527254	TRUE	4903
3851	dexibuprofen	exact	HEFNNWSXXWATRW-JTQLQIEISA-N	10943	10943	PPARG agonist	>	30	1	1																528138	TRUE	3851
4374	lorcaserin	exact	XTTZERNUQAFMOF-QMMMGPOBSA-N	10943	10943	PPARG agonist	>	30	1	1												0.377	0.134212	79.5756	223.527	533548	TRUE	4374
882	digoxin	exact	LTMHDMANZUZIPE-PUGKRICDSA-N	10943	10943	PPARG agonist	>	30	1	1		1.1703				0	4	0	0	0		0.0032	0.0024	9375	12500	545389	TRUE	882
279	aztreonam	exact	WZPBZJONDBGPKJ-VEHQQRBSSA-N	10943	10943	PPARG agonist	>	400	1	1												0.339	0.14916	1179.94	2681.68	546912	TRUE	279
1774	methyprylon	exact	SIDLZWOQUZRBRU-UHFFFAOYSA-N	10943	10943	PPARG agonist	>	30	1	1												109.141		0.274874		548105	TRUE	1774
2335	pyrvinium	exact	QMHSXPLYMTVAMK-UHFFFAOYSA-N	10943	10943	PPARG agonist	>	30	1	1																554237	TRUE	2335
2657	ticlopidine	exact	PHWBOXQYWZNQIN-UHFFFAOYSA-N	10943	10943	PPARG agonist	>	30	1	1												8.07	0.28245	3.71747	106.213	563735	TRUE	2657
1001	emetine	exact	AUVVAXYIELKVAI-CKBKHPSWSA-N	10943	10943	PPARG agonist	>	30	1	1																573934	TRUE	1001
2410	roxithromycin	graph and syn match	RXZBMPWDPOLZGW-HEWSMUCTSA-N	10943	10943	PPARG agonist	>	30	1	1												13.1	2.882	2.29008	10.4094	574483	TRUE	2410
1048	erythromycin	graph and syn match	ULGZDMOVFRHVEP-MLOBZCTGSA-N	10943	10943	PPARG agonist	>	30	1	1												34	8.5	0.882353	3.52941	574633	TRUE	1048
5288	cannabidiol	exact	QHMBSVQNZZTUGM-ZWKOTPCHSA-N	10943	10943	PPARG agonist	>	30	2	2			10			0	0	8	0	0		2.28	0.1368	13.1579	219.298	577531	TRUE	5288
3293	ibufenac	exact	CYWFCPPBTWOZSF-UHFFFAOYSA-N	10943	10943	PPARG agonist	>	30	1	1												204		0.147059		580508	TRUE	3293
439	secbutabarbital	exact	ZRIHAIZYIMGOAB-UHFFFAOYSA-N	10943	10943	PPARG agonist	>	30	1	1												70.7		0.424328		582377	TRUE	439
449	butobarbital	exact	STDBAQMTJLUMFW-UHFFFAOYSA-N	10943	10943	PPARG agonist	>	30	1	1																582435	TRUE	449
1000072	candesartan	exact	HTQMVQVXFRQIKW-UHFFFAOYSA-N	10943	10943	PPARG agonist	>	30	1	1												1.19	0.0119	25.2101	2521.01	586681	TRUE	475
2366	repaglinide	exact	FAEKWTJYAYMJKF-QHCPKHFHSA-N	10943	10943	PPARG agonist	>	30	1	1												0.0664	0.0017264	451.807	17377.2	588652	TRUE	2366
475	candesartan cilexetil	exact	GHOSNRCGJFBJIB-UHFFFAOYSA-N	10943	10943	PPARG agonist	>	30	1	1												0.24	0.0012	125	25000	590053	FALSE	475
331	benzquinamide	exact	JSZILQVIPPROJI-UHFFFAOYSA-N	10943	10943	PPARG agonist	>	30	1	1																591244	TRUE	331
2179	pioglitazone	exact	HYAFETHFCAUJAY-UHFFFAOYSA-N	10943	10943	PPARG agonist	=	0.35	1	1	0.7079	0.59442	2.088	100	100	3	38	226	8	20	1	2.95	0.0295	0.118644	11.8644	600552	TRUE	2179
537	cefixime	graph and syn match	OKBVVJOGVLARMR-YLOKEHPVSA-N	10943	10943	PPARG agonist	>	30	1	1												10.2	3.978	2.94118	7.54148	601957	TRUE	537
1231	folic acid	exact	OVBPIULPVIDEAO-LBPRGKRZSA-N	10943	10943	PPARG agonist	>	30	1	1												0.135	0.0405	222.222	740.741	608023	TRUE	1231
1232	leucovorin	exact	VVIAGPKUTFNRDU-ABLWVSNPSA-N	10943	10943	PPARG agonist	>	30	1	1												3	0.261	10	114.943	608092	TRUE	1232
2172	pimozide	exact	YVUQSNJEYSNKRX-UHFFFAOYSA-N	10943	10943	PPARG agonist	>	30	2	2		6.58115				0	2	0	0	0		0.11	0.0055	272.727	5454.55	613241	TRUE	2172
3609	tipranavir	exact	SUJUHGSWHZTSEU-FYBSXPHGSA-N	10943	10943	PPARG agonist	>	30	1	1												86.4	0.0864	0.347222	347.222	634638	TRUE	3609
2561	tamoxifen	exact	NKANXQFJJICGDU-QPLCGJKRSA-N	10943	10943	PPARG agonist	>	30	2	2		50.1187				0	2	0	0	0		0.17	0.0017	176.471	17647.1	636263	TRUE	2561
1719	metapramine	exact	YXVZOBVWVRFPTE-UHFFFAOYSA-N	10943	10943	PPARG agonist	>	30	1	1																645427	TRUE	1719
1974	novobiocin	exact	YJQPYGGHQPGBLI-KGSXXDOSSA-N	10943	10943	PPARG agonist	>	30	1	1												1	0.1	30	300	652392	TRUE	1974
4187	crizotinib	exact	KTEIFNKAUNYNJU-GFCCVEGCSA-N	10943	10943	PPARG agonist	>	30	1	1												0.888	0.07992	33.7838	375.375	674367	TRUE	4187
1426	imipenem	exact	ZSKVGTPCRGIANV-ZXFLCMHBSA-N	10943	10943	PPARG agonist	>	300	1	1												136.295	117.214	2.20111	2.55942	676316	TRUE	1426
2053	panipenem	graph and syn match	TYMABNNERDVXID-UGKPPGOTSA-N	10943	10943	PPARG agonist	>	300	1	1																676390	TRUE	2053
1709	meropenem	exact	DMJNNHOOLUXYBV-PQTSNVLCSA-N	10943	10943	PPARG agonist	>	300	1	1												147.6	128.412	2.03252	2.33623	676771	TRUE	1709
4149	doripenem	exact	AVAACINZEOAHHE-VFZPANTDSA-N	10943	10943	PPARG agonist	>	300	1	1												44.9	41.3	6.68151	7.26392	676857	TRUE	4149
492	carbenicillin	graph and syn match	FPPNZSSZRUTDAP-UHFFFAOYSA-N	10943	10943	PPARG agonist	>	30	1	1																683374	TRUE	492
576	cefradine	exact	RDLPVSKMFDYCOR-UEKVPHQBSA-N	10943	10943	PPARG agonist	>	30	1	1												78.6	67.596	0.381679	0.443813	683726	TRUE	576
198	ampicillin	graph and syn match	AVKUERGKIZMTKX-UWFZAAFLSA-N	10943	10943	PPARG agonist	>	30	1	1		50.1187				0	1	0	0	0		13.2	10.824	2.27273	2.77162	684086	TRUE	198
1264	gabapentin	exact	UGJMXCAKCUNAIE-UHFFFAOYSA-N	10943	10943	PPARG agonist	>	30	1	1												32	31.04	0.9375	0.966495	684790	TRUE	1264
522	carvedilol	exact	OGHNVEJMJSYVRP-UHFFFAOYSA-N	10943	10943	PPARG agonist	>	30	2	2												0.0981	0.001962	305.81	15290.5	689291	TRUE	522
4814	olodaterol	exact	COUYJEVMBVSIHV-SFHVURJKSA-N	10943	10943	PPARG agonist	>	30	1	1																690923	TRUE	4814
1659	medroxyprogesterone	exact	PSGAAPLEWMOORI-PEINSRQWSA-N	10943	10943	PPARG agonist	>	30	1	1		35.4813				0	1	0	0	0		0.159	0.00954	188.679	3144.65	693607	TRUE	1659
524	cefacetrile	exact	RRYMAQUWDLIUPV-BXKDBHETSA-N	10943	10943	PPARG agonist	>	30	1	1																694078	TRUE	524
574	cefalotin	exact	XIURVHNZVLADCM-IUODEOHRSA-N	10943	10943	PPARG agonist	>	30	1	1												75.7	21.953	0.396301	1.36656	694222	TRUE	574
4308	lasofoxifene	graph and syn match	GXESHMAMLJKROZ-IAPPQJPRSA-N	10943	10943	PPARG agonist	>	30	1	1												0.00341	3.41e-05	8797.65	879765	695779	TRUE	4308
2071	pefloxacin	exact	FHFYDNQZQSQIAI-UHFFFAOYSA-N	10943	10943	PPARG agonist	>	30	1	1												22.4	15.68	1.33929	1.91327	700633	TRUE	2071
394	bretylium	exact	AAQOQKQBGPPFNS-UHFFFAOYSA-N	10943	10943	PPARG agonist	>	30	1	1												9.87	9.1791	3.03951	3.26829	702464	TRUE	394
231	aprindine	exact	NZLBHDRPUJLHCE-UHFFFAOYSA-N	10943	10943	PPARG agonist	>	30	1	1												2.37	0.1185	12.6582	253.165	705432	TRUE	231
2646	levothyroxine	exact	XUIIKFGFIJCVMT-LBPRGKRZSA-N	10943	10943	PPARG agonist	>	30	1	1		39.8107				0	1	0	0	0		0.182	7.28e-05	164.835	412088	715391	TRUE	2646
1883	naproxen	exact	CMWTZPSULFXXJA-VIFPVBQESA-N	10943	10943	PPARG agonist	>	30	2	2												500	5	0.06	6	721345	TRUE	1883
1973	noscapine	exact	AKNNEGZIBPJZJG-MSOLQXFVSA-N	10943	10943	PPARG agonist	>	30	2	2												0.968		30.9917		722579	TRUE	1973
4124	vorinostat	exact	WAEXFXRVDQXREF-UHFFFAOYSA-N	10943	10943	PPARG agonist	>	30	1	1												3.17	0.9193	9.46372	32.6335	731771	TRUE	4124
2873	zopiclone	exact	GBBSUAFBMRNDJC-UHFFFAOYSA-N	10943	10943	PPARG agonist	>	30	1	1												0.178	0.0979	168.539	306.435	732726	TRUE	2873
333	benzatropine	exact	GIJXKZJWITVLHI-PMOLBWCYSA-N	10943	10943	PPARG agonist	>	30	1	1												1	0.9	30	33.3333	734391	TRUE	333
2552	tacrolimus	graph and syn match	QJJXYPPXXYFBGM-LFZNUXCKSA-N	10943	10943	PPARG agonist	>	30	1	1												0.034	0.00034	882.353	88235.3	745438	TRUE	2552
4150	rimonabant	exact	JZCPYUJPEARBJL-UHFFFAOYSA-N	10943	10943	PPARG agonist	>	30	1	1												0.423	0.0001269	70.922	236407	759367	TRUE	4150
1637	masoprocol	graph no syns	HCZKYJDFEPMADG-PXYINDEMSA-N	10943	10943	PPARG agonist	>	30	1	1			8.9		80	0	0	1	0	1						787484	FALSE	1637
1695	mephenytoin	exact	GMHKMTDVRCWUDX-UHFFFAOYSA-N	10943	10943	PPARG agonist	>	30	1	1												3.32	1.992	9.03614	15.0602	795179	TRUE	1695
3229	fumaric acid	exact	VZCYOOQTPOCHFL-OWOJBTEDSA-N	10943	10943	PPARG agonist	>	30	1	1																803082	TRUE	3229
5276	tezacaftor	exact	MJUVRTYWUMPBTR-MRXNPFEDSA-N	10943	10943	PPARG agonist	>	30	1	1																815114	TRUE	5276
342	bepridil	exact	UIEATEWHFDRYRU-UHFFFAOYSA-N	10943	10943	PPARG agonist	>	30	2	2												1.4	0.014	21.4286	2142.86	815433	TRUE	342
2583	telmisartan	exact	RMMXLENWKUUMAY-UHFFFAOYSA-N	10943	10943	PPARG agonist	>	30	1	1	1.5136	3.4	10	47		1	11	16	9	0		1.17	0.00585	25.641	5128.21	825261	TRUE	2583
2406	rosuvastatin	exact	BPRHUIZQVSMCRT-VEUZHWNKSA-N	10943	10943	PPARG agonist	>	30	2	2												0.0868	0.010416	345.622	2880.18	828784	TRUE	2406
4452	clobetasol propionate	graph and syn match	CBGUOGMQLZIXBE-BHPVMOEKSA-N	10943	10943	PPARG agonist	>	30	1	1												0.0343	0.0008575	874.636	34985.4	835303	TRUE	4452
4040	levocarnitine propionate	graph and syn match	UFAHZIUFPNSHSL-UHFFFAOYSA-O	10943	10943	PPARG agonist	>	30	1	1												80		0.375		835758	TRUE	4040
4168	lurasidone	exact	PQXKDMSYBGKCJA-CVTJIBDQSA-N	10943	10943	PPARG agonist	>	30	1	1												0.44	0.0044	68.1818	6818.18	843320	TRUE	4168
1348	halazepam	exact	WYCLKVQLVUQKNZ-UHFFFAOYSA-N	10943	10943	PPARG agonist	>	30	1	1												0.417		71.9424		843691	TRUE	1348
989	efavirenz	exact	XPOQHMRABVBWPR-ZDUSSCGKSA-N	10943	10943	PPARG agonist	>	30	1	1												13.2	0.066	2.27273	454.545	844853	TRUE	989
648	cinalukast	exact	BZMKNPGKXJAIDV-VAWYXSNFSA-N	10943	10943	PPARG agonist	>	30	2	2																851731	TRUE	648
2720	treprostinil	exact	PAJMKGZZBBTTOY-ZFORQUDYSA-N	10943	10943	PPARG agonist	>	30	1	1												0.00296	0.00010064	10135.1	298092	853147	TRUE	2720
52	paracetamol	exact	RZVAJINKPMORJF-UHFFFAOYSA-N	10943	10943	PPARG agonist	>	30	1	1												130	98.67	0.230769	0.304044	856889	TRUE	52
2402	ropinirole	exact	UHSKFQJFRQCDBE-UHFFFAOYSA-N	10943	10943	PPARG agonist	>	30	1	1												0.04	0.0244	750	1229.51	863510	TRUE	2402
926	disopyramide	exact	UVTNFZQICZKOEM-UHFFFAOYSA-N	10943	10943	PPARG agonist	>	30	2	2												1.74	0.7308	17.2414	41.0509	863973	TRUE	926
2265	prilocaine	exact	MVFGUOIZUNYYSO-UHFFFAOYSA-N	10943	10943	PPARG agonist	>	30	1	1												0.635	0.458	47.2441	65.5022	866624	TRUE	2265
1836	montelukast	exact	UCHDWCPVSPXUMX-TZIWLTJVSA-N	10943	10943	PPARG agonist	>	0.1	1	1												0.959	0.00959	0.104275	10.4275	868453	TRUE	1836
2136	phenoxybenzamine	exact	QZVCTJOXCFMACW-UHFFFAOYSA-N	10943	10943	PPARG agonist	>	30	1	1		44.6684				0	1	0	0	0		0.197		152.284		871223	TRUE	2136
2294	proparacaine	exact	KCLANYCVBBTKTO-UHFFFAOYSA-N	10943	10943	PPARG agonist	>	30	1	1																871399	TRUE	2294
694	clofibrate	exact	KNHUKKLJHYUCFP-UHFFFAOYSA-N	10943	10943	PPARG agonist	>	30	1	1		500	500			0	3	32	0	0		408	14.28	0.0735294	2.10084	872495	TRUE	694
282	baclofen	exact	KPYSYYIEGFHWSV-UHFFFAOYSA-N	10943	10943	PPARG agonist	>	30	1	1												1.9	1.33	15.7895	22.5564	883995	TRUE	282
1794	mexiletine	exact	VLPIATFUUWWMKC-UHFFFAOYSA-N	10943	10943	PPARG agonist	>	30	1	1												33.5	12.931	0.895522	2.32001	900993	TRUE	1794
2808	varenicline	exact	JQSHBVHOMNKWFT-DTORHVGOSA-N	10943	10943	PPARG agonist	>	30	1	1												0.0444	0.0390276	675.676	768.687	924602	TRUE	2808
563	ceftizoxime	graph and syn match	NNULBSISHYWZJU-IDUWFGFVSA-N	10943	10943	PPARG agonist	>	30	1	1												417.308	300.462	0.0718893	0.0998462	930448	TRUE	563
538	cefmenoxime	graph and syn match	HJJDBAOLQAWBMH-ODCIPOBUSA-N	10943	10943	PPARG agonist	>	30	1	1												390.953	121.196	0.0767356	0.247533	930513	TRUE	538
546	cefotaxime	exact	GPRBEKHLDVQUJE-QSWIMTSFSA-N	10943	10943	PPARG agonist	>	30	1	1												154.346	95.6945	0.194368	0.313498	930708	TRUE	546
565	cefuroxime	graph and syn match	JFPVXVDWJQMJEE-SWWZKJRFSA-N	10943	10943	PPARG agonist	>	30	1	1												242.701	166.25	0.123609	0.180451	930780	TRUE	565
535	cefepime	chiral	HVFLCNVBZFFHBT-ZKDACBOMSA-O	10943	10943	PPARG agonist	>	300	1	1												332.938	259.692	0.901069	1.15521	930983	TRUE	535
564	ceftriaxone	graph and syn match	VAAUVRVFOQPIGI-TYHRLYECSA-N	10943	10943	PPARG agonist	>	30	1	1												15.1	0.9362	1.98675	32.0444	931196	TRUE	564
1000097	unoprostone	exact	TVHAZVBUYQMHBC-SNHXEXRGSA-N	10943	10943	PPARG agonist	>	30	1	1																941405	TRUE	2794
59	acetophenazine	exact	WNTYBHLDCKXEOT-UHFFFAOYSA-N	10943	10943	PPARG agonist	>	30	1	1																944166	TRUE	59
2847	warfarin	exact	PJVWKTKQMONHTI-UHFFFAOYSA-N	10943	10943	PPARG agonist	>	30	1	1		31.6228				0	1	0	0	0		3.49	0.07329	8.59599	409.333	948276	TRUE	2847
1032	eplerenone	graph and syn match	JUKPWJGBANNWMW-MPXJBLPYSA-N	10943	10943	PPARG agonist	>	30	1	1												4.15	2.241	7.22892	13.3869	948791	TRUE	1032
708	clopidogrel	exact	GKTWGGQPFAXNFI-HNNXBMFYSA-N	10943	10943	PPARG agonist	>	30	1	1												7.91	0.1582	3.79267	189.633	949339	TRUE	708
1862	nabilone	graph and syn match	GECBBEABIDMGGL-RTBURBONSA-N	10943	10943	PPARG agonist	>	30	1	1												0.00993		3021.15		964255	TRUE	1862
3400	oleic acid	exact	ZQPPMHVWECSIRJ-KTKRTIGZSA-N	10943	10943	PPARG agonist	>	300	1	1	4.0738	19.7906				1	2	0	0	0						965763	TRUE	3400
5380	tazemetostat	exact	NSQSAUGJQHDYNO-UHFFFAOYSA-N	10943	10943	PPARG agonist	>	30	1	1												1.45	0.174	20.6897	172.414	968507	TRUE	5380
195	amfetamine	exact	KWTSXDURSIMDCE-UHFFFAOYSA-N	10943	10943	PPARG agonist	>	30	1	1												0.374	0.26928	80.2139	111.408	970092	TRUE	195
4176	abiraterone acetate	exact	UVIQSJCZCSLXRZ-UBUQANBQSA-N	10943	10943	PPARG agonist	>	30	1	1												0.325		92.3077		971374	TRUE	4176
2601	terguride	exact	JOAHPSVPXZTVEP-YXJHDRRASA-N	10943	10943	PPARG agonist	>	30	1	1												0.0033		9090.91		989053	TRUE	2601
454	butorphanol	exact	IFKLAQQSCNILHL-QHAWAJNXSA-N	10943	10943	PPARG agonist	>	30	1	1												0.00611	0.00104	4909.98	28846.2	1003130	TRUE	454
4114	saxagliptin	exact	QGJUIPDUBHWZPV-SGTAVMJGSA-N	10943	10943	PPARG agonist	>	30	1	1												0.428	0.37664	70.0935	79.6517	1022070	TRUE	4114
4225	axitinib	exact	RITAVMQDGBJQJZ-FMIVXFBMSA-N	10943	10943	PPARG agonist	>	30	1	1												0.0029	2.9e-05	10344.8	1.03448e+06	1031516	TRUE	4225
2875	zotepine	exact	HDOZVRUNCMBHFH-UHFFFAOYSA-N	10943	10943	PPARG agonist	>	30	1	1												0.0528	0.001584	568.182	18939.4	1041377	TRUE	2875
499	carbinoxamine	exact	OJFSXZCBGQGRNV-UHFFFAOYSA-N	10943	10943	PPARG agonist	>	30	1	1												0.0987	0.0576408	303.951	520.465	1041838	TRUE	499
4799	vilanterol	exact	DAFYYTQWSAWIGS-DEOSSOPVSA-N	10943	10943	PPARG agonist	>	30	1	1																1044150	TRUE	4799
1665	mefloquine	graph and syn match	XEEQGYMUWCZPDN-UHFFFAOYSA-N	10943	10943	PPARG agonist	>	30	1	1												1.1	0.0198	27.2727	1515.15	1044998	TRUE	1665
4298	apixaban	exact	QNZCBYKSOIHPEH-UHFFFAOYSA-N	10943	10943	PPARG agonist	>	30	1	1												0.733	0.09529	40.9277	314.828	1047355	TRUE	4298
1112	etoposide	graph and syn match	VJJPUSNTGOMMGY-NFIPXKMBSA-N	10943	10943	PPARG agonist	>	30	1	1												5.93	0.1779	5.05902	168.634	1055537	TRUE	1112
4634	teriflunomide	exact	UTNUDOFZCWSZMS-YFHOEESVSA-N	10943	10943	PPARG agonist	>	30	1	1												113	0.339	0.265487	88.4956	1072261	TRUE	1552
4115	asenapine	graph and syn match	VSWBSWWIRNCQIJ-HUUCEWRRSA-N	10943	10943	PPARG agonist	>	30	1	1												0.023	0.00115	1304.35	26087	1077387	TRUE	4115
2105	pergolide	exact	YEHCICAEULNIGD-MZMPZRCHSA-N	10943	10943	PPARG agonist	>	30	1	1												0.0087	0.00087	3448.28	34482.8	1088406	TRUE	2105
726	colchicine	exact	IAKHMKGGTNLKSZ-INIZCTEOSA-N	10943	10943	PPARG agonist	>	30	1	1		0.0251				0	3	0	0	0		0.016	0.0096	1875	3125	1097075	TRUE	726
2609	tetrabenazine	graph and syn match	MKJIEFSOBYUXJB-UHFFFAOYSA-N	10943	10943	PPARG agonist	>	30	1	1												0.073	0.01095	410.959	2739.73	1097851	TRUE	2609
4178	vandetanib	exact	UHTHHESEBZOYNR-UHFFFAOYSA-N	10943	10943	PPARG agonist	>	30	1	1												0.57	0.057	52.6316	526.316	1098486	TRUE	4178
3294	iloperidone	exact	XMXHEBAFVSFQEX-UHFFFAOYSA-N	10943	10943	PPARG agonist	>	30	1	1												0.029	0.001943	1034.48	15440	1103727	TRUE	3294
2579	tegaserod	graph and name match	IKBKZGMPCYNSLU-RGVLZGJSSA-N	10943	10943	PPARG agonist	>	30	2	2												0.01	0.0002	3000	150000	1113454	TRUE	2579
776	dabigatran etexilate	exact	KSGXQBZTULBEEQ-UHFFFAOYSA-N	10943	10943	PPARG agonist	>	30	1	1												0.4	0.264	75	113.636	1116565	FALSE	776
1000075	dabigatran	high sim and struct review	YBSJFWOBGCMAKL-UHFFFAOYSA-N	10943	10943	PPARG agonist	>	30	1	1												0.4	0.264	75	113.636	1118498	TRUE	776
5290	binimetinib	exact	ACWZRVQXLIRSDF-UHFFFAOYSA-N	10943	10943	PPARG agonist	>	30	1	1												1.2	0.0336	25	892.857	1120217	TRUE	5290
1842	moracizine	exact	FUBVWMNBEHXPSU-UHFFFAOYSA-N	10943	10943	PPARG agonist	>	30	1	1												2.77	0.155812	10.8303	192.539	1133655	TRUE	1842
5259	abemaciclib	exact	UZWDCWONPYILKI-UHFFFAOYSA-N	10943	10943	PPARG agonist	>	30	1	1												0.433	0.01732	69.2841	1732.1	1142176	TRUE	5259
543	cefoperazone	exact	GCFBRXLSHGKWDP-XCGNWRKASA-N	10943	10943	PPARG agonist	>	30	1	1												387.189	34.847	0.0774815	0.860906	1142915	TRUE	543
5214	telotristat ethyl	exact	MDSQOJYHHZBZKA-GBXCKJPGSA-N	10943	10943	PPARG agonist	>	30	1	1												1.45	0.0029	20.6897	10344.8	1148864	FALSE	5214
610	chlorotrianisene	exact	BFPSDSIWYFKGBC-UHFFFAOYSA-N	10943	10943	PPARG agonist	>	30	1	1																1152100	TRUE	610
2445	simvastatin	exact	RYMZZMVNJRMUDD-HGQWONQESA-N	10943	10943	PPARG agonist	>	30	3	3												0.0607	0.003035	494.234	9884.68	1191808	TRUE	2445
1043	ergotamine	exact	XCGSFFUVFURLIX-VFGNJEKYSA-N	10943	10943	PPARG agonist	>	30	1	1												0.005	0.0002	6000	150000	1195727	TRUE	1043
521	carumonam	exact	UIMOJFJSJSIGLV-JNHMLNOCSA-N	10943	10943	PPARG agonist	>	500	1	1																1201185	TRUE	521
4829	apremilast	exact	IMOZEMNVLZVGJZ-QGZVFWFLSA-N	10943	10943	PPARG agonist	>	30	1	1												1.16	0.3712	25.8621	80.819	1202787	TRUE	4829
1350	halofantrine	exact	FOHHNHSLJDZUGQ-UHFFFAOYSA-N	10943	10943	PPARG agonist	>	30	1	1												0.358		83.7989		1210254	TRUE	1350
4224	pirfenidone	exact	ISWRGOKTTBVCFA-UHFFFAOYSA-N	10943	10943	PPARG agonist	>	30	1	1												66.4	27.9212	0.451807	1.07445	1218664	TRUE	4224
1618	lumiracoxib	exact	KHPKQFYUPIUARC-UHFFFAOYSA-N	10943	10943	PPARG agonist	>	10	1	1												31.5	0.0315	0.31746	317.46	1239326	TRUE	1618
5262	letermovir	exact	FWYSMLBETOMXAG-QHCPKHFHSA-N	10943	10943	PPARG agonist	>	30	1	1												22.7	0.227	1.32159	132.159	1246298	TRUE	5262
1771	methylprednisolone succinate	graph and syn match	IMBXEJJVJRTNOW-DKIGABOQSA-N	10943	10943	PPARG agonist	>	30	1	1																1254239	TRUE	1771
5302	lorlatinib	exact	IIXWYSCJSQVBQM-LLVKDONJSA-N	10943	10943	PPARG agonist	>	30	1	1												1.42	0.4828	21.1268	62.1375	1257660	TRUE	5302
403	bromocriptine	exact	OZVBMTJYIDMWIL-AYFBDAFISA-N	10943	10943	PPARG agonist	>	30	1	1												0.0099	0.000693	3030.3	43290	1262049	TRUE	403
1581	limaprost	exact	OJZYRQPMEIEQFC-UAWLTFRCSA-N	10943	10943	PPARG agonist	>	30	1	1																1262776	TRUE	1581
2255	pregabalin	exact	AYXYPKUFHZROOJ-ZETCQYMHSA-N	10943	10943	PPARG agonist	>	30	1	1												40.3	40.3	0.744417	0.744417	1263349	TRUE	2255
2799	valdecoxib	exact	LNPDTQAFDNKSHK-UHFFFAOYSA-N	10943	10943	PPARG agonist	>	30	2	2												2.18	0.0436	13.7615	688.073	1266480	TRUE	2799
720	cloxacillin	graph and syn match	LQOLIRLGBULYKD-SNVMCYLTSA-N	10943	10943	PPARG agonist	>	30	2	2												195.003	11.7002	0.153844	2.56406	1267105	TRUE	720
1183	floxacillin	exact	UIOFUWFRIANQPC-JKIFEVAISA-N	10943	10943	PPARG agonist	>	30	1	1												66	3.3	0.454545	9.09091	1267236	TRUE	1183
1353	haloperidol	exact	LNEPOXFFQSENCJ-UHFFFAOYSA-N	10943	10943	PPARG agonist	>	30	1	1												0.045	0.0036	666.667	8333.33	1271292	TRUE	1353
395	brimonidine	exact	XYLJNLCSTIOKRM-UHFFFAOYSA-N	10943	10943	PPARG agonist	>	30	1	1																1275535	TRUE	395
1561	levamisole	exact	HLFSDGLLUJUHTE-SNVBAGLBSA-N	10943	10943	PPARG agonist	>	30	1	1												3.45		8.69565		1279024	TRUE	1561
1563	levetiracetam	graph and name match	HPHUVLMMVZITSG-UHFFFAOYSA-N	10943	10943	PPARG agonist	>	30	1	1												272	258.4	0.110294	0.116099	1285802	TRUE	1563
3016	oxybuprocaine	exact	CMHHMUWAYWTMGS-UHFFFAOYSA-N	10943	10943	PPARG agonist	>	30	1	1																1289146	TRUE	3016
179	amisulpride	exact	NTJOBXMMWNYJFB-UHFFFAOYSA-N	10943	10943	PPARG agonist	>	30	1	1												1.59	1.1925	18.8679	25.1572	1300795	TRUE	179
480	capecitabine	exact	GAGWJHPBXLXJQN-UORFTKCHSA-N	10943	10943	PPARG agonist	>	30	1	1												12.2	5.612	2.45902	5.34569	1304783	FALSE	480
2239	pravastatin	exact	TUZYXOIXSAXUGO-PZAWKZKUSA-N	10943	10943	PPARG agonist	>	30	1	1												0.1	0.05	300	600	1312642	TRUE	2239
667	cladribine	exact	PTOAARAWEBMLNO-KVQBGUIXSA-N	10943	10943	PPARG agonist	>	30	1	1												0.107	0.0856	280.374	350.467	1327640	TRUE	667
438	busulfan	exact	COVZYZSDYWQREU-UHFFFAOYSA-N	10943	10943	PPARG agonist	>	30	1	1												0.277	0.187252	108.303	160.212	1332447	TRUE	438
1637	masoprocol	exact	HCZKYJDFEPMADG-TXEJJXNPSA-N	10943	10943	PPARG agonist	>	30	1	1			8.9		80	0	0	1	0	1						1344998	TRUE	1637
2797	ursodiol	exact	RUDATBOHQWOJDD-UZVSRGJWSA-N	10943	10943	PPARG agonist	>	30	1	1												6.67	0.6003	4.49775	49.975	1346374	TRUE	2797
4361	chenodiol	exact	RUDATBOHQWOJDD-BSWAIDMHSA-N	10943	10943	PPARG agonist	>	30	1	1												8	0.8	3.75	37.5	1346446	TRUE	4361
785	dasatinib	exact	ZBNZXTGUTAYRHI-UHFFFAOYSA-N	10943	10943	PPARG agonist	>	30	1	1												0.152	0.00608	197.368	4934.21	1365631	TRUE	785
672	clemizole	exact	CJXAEXPPLWQRFR-UHFFFAOYSA-N	10943	10943	PPARG agonist	>	30	1	1																1372377	TRUE	672
2202	piribedil	exact	OQDPVLVUJFGPGQ-UHFFFAOYSA-N	10943	10943	PPARG agonist	>	30	1	1																1389356	TRUE	2202
4937	alectinib	exact	KDGFLJKFZUIJMX-UHFFFAOYSA-N	10943	10943	PPARG agonist	>	30	1	1												1.38	0.00483	21.7391	6211.18	1403489	TRUE	4937
2106	perhexiline	exact	CYXKNKQEMFBLER-UHFFFAOYSA-N	10943	10943	PPARG agonist	>	30	1	1												0.404	0.00404	74.2574	7425.74	1403848	TRUE	2106
5010	lumacaftor	exact	UFSKUSARDNFIRC-UHFFFAOYSA-N	10943	10943	PPARG agonist	>	30	1	1																1408542	TRUE	5010
2589	temozolomide	exact	BPEGJWRSRHCHSN-UHFFFAOYSA-N	10943	10943	PPARG agonist	>	30	1	1												6	5.4	5	5.55556	1412725	TRUE	2589
2475	spironolactone	graph and syn match	LXMSZDCAJNLERA-LJODGORCSA-N	10943	10943	PPARG agonist	>	30	1	1		39.8107				0	2	0	0	0		0.12	0.0024	250	12500	1420099	TRUE	2475
2676	tiopronin	exact	YTGJWQPHMWSCST-UHFFFAOYSA-N	10943	10943	PPARG agonist	>	30	1	1												46.6	21.0157	0.643777	1.42751	1420744	TRUE	2676
868	dicycloverine	exact	CURUTKGFNZGFSE-UHFFFAOYSA-N	10943	10943	PPARG agonist	>	30	1	1												0.163		184.049		1440143	TRUE	868
605	chloroprocaine	exact	VDANGULDQQJODZ-UHFFFAOYSA-N	10943	10943	PPARG agonist	>	30	1	1																1440290	TRUE	605
550	cefoxitin	graph and syn match	WZOZEZRFJCJXNZ-WMCAAGNKSA-N	10943	10943	PPARG agonist	>	30	1	1												350.91	94.7457	0.085492	0.316637	1443680	TRUE	550
4717	benzylpenicilloyl polylysine	name match and struct review	KJABUVRFCPPJPD-UHFFFAOYSA-N	10943	10943	PPARG agonist	>	30	1	1																1450544	TRUE	4717
2695	tolazoline	exact	JIVZKJJQOZQXQB-UHFFFAOYSA-N	10943	10943	PPARG agonist	>	30	1	1																1457619	TRUE	2695
2538	sulprostone	exact	UQZVCDCIMBLVNR-TWYODKAFSA-N	10943	10943	PPARG agonist	>	30	1	1																1465655	TRUE	2538
2545	suplatast	exact	DYZJXZOQQRXDLE-UHFFFAOYSA-O	10943	10943	PPARG agonist	>	30	1	1																1468596	TRUE	2545
956	doxepin	graph and syn match	ODQWQRRAPPTVAG-BOPFTXTBSA-N	13013	13013	HRH2 Binding	=	0.052	1	1	1.836	1.836				1	3	0	0	0		0.0539	0.01078	0.96475	4.82375	13690	TRUE	956
2393	rizatriptan	exact	ULFRLSNUDGIQQP-UHFFFAOYSA-N	13013	13013	HRH2 Binding	>	10	1	1												0.0926	0.079636	107.991	125.571	14277	TRUE	2393
616	chlorphenamine	exact	SOYKEARSMXGVTM-UHFFFAOYSA-N	13013	13013	HRH2 Binding	=	0.4123	1	1			1.2			0	0	3	0	0		0.0448	0.012768	9.20312	32.2917	14932	TRUE	616
180	amitriptyline	exact	KRMDCWKBEZIMAB-UHFFFAOYSA-N	13013	13013	HRH2 Binding	=	0.0213	1	1	0.1585	0.718	0.66			1	3	1	0	0		0.222	0.00888	0.0959459	2.39865	15150	TRUE	180
663	citalopram	exact	WSEQXVZVJXJVFP-UHFFFAOYSA-N	13013	13013	HRH2 Binding	=	0.3496	1	1												1.6	0.32	0.2185	1.0925	16196	TRUE	663
1478	iprindole	exact	PLIGPBGDXASWPX-UHFFFAOYSA-N	13013	13013	HRH2 Binding	=	0.7047	1	1			50			0	0	3	0	0						19249	TRUE	1478
1427	imipramine	exact	BCGWQEUPMDMJNV-UHFFFAOYSA-N	13013	13013	HRH2 Binding	=	0.0697	1	1		1.9	50			0	1	4	0	0		0.9	0.135	0.0774444	0.516296	19352	TRUE	1427
2284	promazine	exact	ZGUGWUXLJSTTMA-UHFFFAOYSA-N	13013	13013	HRH2 Binding	=	0.1108	1	1	2.81	2.834				1	2	0	0	0		1.41	0.1551	0.0785816	0.714378	19604	TRUE	2284
621	chlorpromazine	exact	ZPEIMTDSQAKGNT-UHFFFAOYSA-N	13013	13013	HRH2 Binding	=	0.1712	2	2	0.174	2.604	50			1	2	3	0	0		0.941	0.032935	0.181934	5.19812	19739	TRUE	621
1481	irbesartan	exact	YOSHYTLCDANDAN-UHFFFAOYSA-N	13013	13013	HRH2 Binding	>	10	1	1												3.51	0.351	2.849	28.49	23248	TRUE	1481
1037	eprosartan	graph and syn match	OROAFUQRIXKEMV-PDGQHHTCSA-N	13013	13013	HRH2 Binding	>	10	1	1												4.37	0.0874	2.28833	114.416	24178	TRUE	1037
176	amiodarone	exact	IYIKLHRQXLHMJQ-UHFFFAOYSA-N	13013	13013	HRH2 Binding	=	2.8222	1	1	10.379	10.467				1	2	0	0	0		1.66	0.0166	1.70012	170.012	24568	TRUE	176
1057	estradiol	exact	VOXZDWNPVJITMN-ZBRFXRBCSA-N	13013	13013	HRH2 Binding	>	10	1	1												0.0006	1.2e-05	16666.7	833333	27988	TRUE	1057
4713	tofacitinib	exact	UJLAWZDWDVHWOW-YPMHNXCESA-N	13013	13013	HRH2 Binding	>	10	3	3												0.81	0.486	12.3457	20.5761	40168	TRUE	4713
2639	thiothixene	exact	GFBKORZTTCHDGY-UWVJOHFNSA-N	13013	13013	HRH2 Binding	=	0.1449	1	1	0.411					1	0	0	0	0		0.0316		4.58544		41425	TRUE	2639
1388	hydrocortisone	exact	JYGXADMDTFJGBT-VWUMJDOOSA-N	13013	13013	HRH2 Binding	>	10	1	1												1.64	0.3772	6.09756	26.5111	54106	TRUE	1388
2253	prednisone	exact	XOFYZVNMUHMLCC-ZPOLXVRWSA-N	13013	13013	HRH2 Binding	>	10	1	1												0.407	0.10175	24.57	98.2801	54236	TRUE	2253
1000149	fludrocortisone	exact	AAXVEMMRQDVLJB-BULBTXNYSA-N	13013	13013	HRH2 Binding	>	10	1	1																55305	TRUE	1191
2387	risedronic acid	exact	IIDJRNMFWXDHID-UHFFFAOYSA-N	13013	13013	HRH2 Binding	>	10	1	1												0.022	0.005368	454.545	1862.89	70846	TRUE	2387
147	ambroxol	exact	JBDGDEWWOUBZPM-XYPYZODXSA-N	13013	13013	HRH2 Binding	=	6.3614	1	1																76883	TRUE	147
1605	loratadine	exact	JCCNYMKQOSZNPW-UHFFFAOYSA-N	13013	13013	HRH2 Binding	=	0.6964	1	1			100			0	0	3	0	0		0.0501	0.001503	13.9002	463.34	86847	TRUE	1605
1649	meclozine	exact	OCJYIGYOJCODJL-UHFFFAOYSA-N	13013	13013	HRH2 Binding	=	1.4543	1	1												0.384	0.000384	3.78724	3787.24	88755	TRUE	1649
392	bosentan	exact	GJPICJJJRGTNOD-UHFFFAOYSA-N	13013	13013	HRH2 Binding	>	10	1	1												7.5	0.15	1.33333	66.6667	93911	TRUE	392
2397	rofecoxib	exact	RZJQGNCSTQAWON-UHFFFAOYSA-N	13013	13013	HRH2 Binding	>	10	2	2												0.65	0.0845	15.3846	118.343	94660	TRUE	2397
4326	laropiprant	exact	NXFFJDQHYLNEJK-CYBMUJFWSA-N	13013	13013	HRH2 Binding	>	10	1	1																98548	TRUE	4326
2448	sitagliptin	exact	MFFMDFFZMYYVKS-SECBINFHSA-N	13013	13013	HRH2 Binding	>	10	1	1												1.88	1.1656	5.31915	8.57927	102271	TRUE	2448
1129	famotidine	exact	XUFQPHANEAPEMJ-UHFFFAOYSA-N	13013	13013	HRH2 Binding	=	0.0063	1	1	0.05585	0.042	0.3	87	87	2	5	3	1	3	1	0.593	0.49219	0.0106239	0.0127999	110845	TRUE	1129
1725	metformin	exact	XZWYZXLIPXDOLR-UHFFFAOYSA-N	13013	13013	HRH2 Binding	>	10	1	1												7.9	7.9	1.26582	1.26582	114875	TRUE	1725
2358	ranitidine	graph and syn match	VMXUWOKSQNHOCA-UKTHLTGXSA-N	13013	13013	HRH2 Binding	=	0.2275	1	1	0.138					3	0	0	0	0	1	1.5	1.275	0.151667	0.178431	115066	TRUE	2358
942	dofetilide	exact	IXTMWRCNAAVVAI-UHFFFAOYSA-N	13013	13013	HRH2 Binding	>	10	1	1												0.06	0.021	166.667	476.19	115969	TRUE	942
581	cetirizine	exact	ZKLPARSLTMPFCP-UHFFFAOYSA-N	13013	13013	HRH2 Binding	=	1.8514	1	1			10			0	0	3	0	0		0.984	0.06888	1.8815	26.8786	141282	TRUE	581
2610	tetracaine	exact	GKCBAIGFKIBETG-UHFFFAOYSA-N	13013	13013	HRH2 Binding	=	4.0833	1	1																143246	TRUE	2610
427	bumetanide	exact	MAEIEVLCKWDQJH-UHFFFAOYSA-N	13013	13013	HRH2 Binding	>	10	1	1												0.0823	0.000823	121.507	12150.7	143551	TRUE	427
2441	sildenafil	exact	BNRNXUUZRGQAQC-UHFFFAOYSA-N	13013	13013	HRH2 Binding	>	10	1	1												0.922	0.062696	10.846	159.5	157659	TRUE	2441
842	dextromethorphan	graph and syn match	MKXZASYAUGDDCJ-UHFFFAOYSA-N	13013	13013	HRH2 Binding	>	10	1	1												0.35	0.273	28.5714	36.63	167492	TRUE	842
568	celecoxib	exact	RZEKVGVHFLEQIL-UHFFFAOYSA-N	13013	13013	HRH2 Binding	>	10	2	2												1.8	0.054	5.55556	185.185	172329	TRUE	568
4484	aclidinium bromide	exact	ASMXXROZKSBQIH-VITNCHFBSA-N	13013	13013	HRH2 Binding	>	10	1	1																183293	TRUE	4484
249	astemizole	exact	GXDALQBWZGODGZ-UHFFFAOYSA-N	13013	13013	HRH2 Binding	=	0.4115	1	1	1.654	1.668	0.07			1	2	1	0	0		0.008	0.000264	51.4375	1558.71	194524	TRUE	249
1258	furosemide	exact	ZZUFCTLCJUWOSV-UHFFFAOYSA-N	13013	13013	HRH2 Binding	>	10	1	1												18.1	0.51585	0.552486	19.3855	199974	TRUE	1258
2686	tocainide	exact	BUJAGSGYPOAWEI-UHFFFAOYSA-N	13013	13013	HRH2 Binding	>	10	1	1												13.6	11.832	0.735294	0.845166	204918	TRUE	2686
618	chlorphentermine	exact	ZCKAMNXUHHNZLN-UHFFFAOYSA-N	13013	13013	HRH2 Binding	>	10	1	1																206200	TRUE	697
1499	isoprenaline	exact	JWZZKOKVBUJMES-UHFFFAOYSA-N	13013	13013	HRH2 Binding	>	10	1	1						0	0	0	0	0		0.00142	0.0004544	7042.25	22007	216480	TRUE	1499
2303	propranolol	exact	AQHHHDLHHXJYJD-UHFFFAOYSA-N	13013	13013	HRH2 Binding	>	10	1	1												1.16	0.11426	8.62069	87.5197	217192	TRUE	2303
380	bisoprolol	exact	VHYCDWMUTMEGQY-UHFFFAOYSA-N	13013	13013	HRH2 Binding	>	10	1	1												0.203	0.1421	49.2611	70.373	217745	TRUE	380
2233	pramipexole	exact	FASDKYOPVNHBLU-ZETCQYMHSA-N	13013	13013	HRH2 Binding	=	3.8616	4	4	2.683					1	0	0	0	0		0.024	0.0204	160.9	189.294	218681	TRUE	2233
4359	bosutinib	exact	UBPYILGKFZZVDX-UHFFFAOYSA-N	13013	13013	HRH2 Binding	=	2.1431	1	1												0.36	0.0144	5.95306	148.826	238028	TRUE	4359
659	ciprofloxacin	exact	MYSWGUAQZAJSOK-UHFFFAOYSA-N	13013	13013	HRH2 Binding	>	10	1	1												6.58	3.948	1.51976	2.53293	250399	TRUE	659
4302	glycopyrronium bromide	exact	ANGKOCUUWGHLCE-UHFFFAOYSA-N	13013	13013	HRH2 Binding	>	10	1	1												0.0007	0.0004424	14285.7	22604	255877	TRUE	4302
1187	fluconazole	exact	RFHAOTPXVQNOHP-UHFFFAOYSA-N	13013	13013	HRH2 Binding	>	10	1	1												8.82	6.95016	1.13379	1.43882	258984	TRUE	1187
124	allopurinol	exact	OFCNXPDARWKPPY-UHFFFAOYSA-N	13013	13013	HRH2 Binding	>	10	1	1												14.7	12.201	0.680272	0.819605	261167	TRUE	124
2328	pyrazinamide	exact	IPEHBUMCGVEMRF-UHFFFAOYSA-N	13013	13013	HRH2 Binding	>	10	1	1												325	195	0.0307692	0.0512821	265792	TRUE	2328
469	camazepam	exact	PXBVEXGRHZFEOF-UHFFFAOYSA-N	13013	13013	HRH2 Binding	>	10	1	1																275491	FALSE	469
2326	pseudoephedrine	exact	KWGRBVOPPLSCSI-WCBMZHEXSA-N	13013	13013	HRH2 Binding	>	10	1	1												2.06		4.85437		277587	TRUE	2326
1024	ephedrine	exact	KWGRBVOPPLSCSI-WPRPVWTQSA-N	13013	13013	HRH2 Binding	>	10	1	1												0.384		26.0417		277674	TRUE	1024
645	cimetidine	exact	AQIXAKUUQRKLND-UHFFFAOYSA-N	13013	13013	HRH2 Binding	=	0.1961	1	1	0.7244	0.50119	0.9385	43	43	3	30	26	2	3	1	4.5	3.645	0.0435778	0.0537997	287816	TRUE	645
1212	fluphenazine	exact	PLDUPXSUYLZYBN-UHFFFAOYSA-N	13013	13013	HRH2 Binding	=	0.2597	1	1	0.56	1.2155	50			1	2	3	0	0		0.00149	1.86e-05	174.295	13943.6	293603	TRUE	1212
242	aripiprazole	exact	CEUORZQYGODEFX-UHFFFAOYSA-N	13013	13013	HRH2 Binding	=	2.1965	1	1			5005			0	0	6	0	0		1	0.01	2.1965	219.65	319968	TRUE	242
1947	nitrendipine	exact	PVHUJELLJLJGLN-UHFFFAOYSA-N	13013	13013	HRH2 Binding	>	10	1	1												0.05	0.0015	200	6666.67	336755	TRUE	1947
1142	felodipine	exact	RZTAMFZIAATZDJ-UHFFFAOYSA-N	13013	13013	HRH2 Binding	>	10	1	1												0.07	0.0007	142.857	14285.7	336848	TRUE	1142
1082	ethinylestradiol	exact	BFPYWIDHMRZLRN-SLHNCBLASA-N	13013	13013	HRH2 Binding	>	10	1	1												0.000278	8.34e-06	35971.2	1.19904e+06	368502	TRUE	1082
1751	methotrexate	graph and syn match	FBOZXECLQNJBKD-CYBMUJFWSA-N	13013	13013	HRH2 Binding	>	10	1	1												5	2.35	2	4.25532	380027	TRUE	1751
2389	risperidone	exact	RAPZEAPATHNIPO-UHFFFAOYSA-N	13013	13013	HRH2 Binding	=	0.0454	1	1	0.12	1.4705				1	2	0	0	0		1.8	0.198	0.0252222	0.229293	387922	TRUE	2389
2146	phenylephrine	graph and syn match	SONNWYBIRXJNDC-UHFFFAOYSA-N	13013	13013	HRH2 Binding	>	10	1	1												0.0223		448.43		399766	TRUE	2146
2405	rosiglitazone	exact	YASAKCUCGLMORW-UHFFFAOYSA-N	13013	13013	HRH2 Binding	>	10	1	1												0.92	0.00184	10.8696	5434.78	400266	TRUE	2405
865	diclofenac	exact	DCOPUUMXTXDBNB-UHFFFAOYSA-N	13013	13013	HRH2 Binding	>	10	3	3												3.67	0.0367	2.7248	272.48	420476	TRUE	865
1147	fenclofenac	exact	IDKAXRLETRCXKS-UHFFFAOYSA-N	13013	13013	HRH2 Binding	>	10	1	1																420859	TRUE	1147
2286	promethazine	exact	PWWVAXIEGOYWEE-UHFFFAOYSA-N	13013	13013	HRH2 Binding	=	0.0536	1	1	1.146	1.1555	50			1	2	3	0	0		0.7	0.0707	0.0765714	0.758133	428261	TRUE	2286
1229	fluvastatin	exact	FJLGEFLZQAZZCD-JUFISIKESA-N	13013	13013	HRH2 Binding	>	10	1	1												0.134	0.00268	74.6269	3731.34	428642	TRUE	1229
1000142	beclometasone	graph no syns	NBMKJKDGKREAPL-IJTKQNLUSA-N	13013	13013	HRH2 Binding	>	10	1	1												0.0002	2.6e-05	50000	384615	430770	TRUE	294
1812	minaprine	exact	LDMWSLGGVTVJPG-UHFFFAOYSA-N	13013	13013	HRH2 Binding	>	10	1	1												0.335		29.8507		435980	TRUE	1812
1301	glipizide	exact	ZJJXGWJIGJFDTL-UHFFFAOYSA-N	13013	13013	HRH2 Binding	>	10	1	1												1.68	0.0336	5.95238	297.619	457972	TRUE	1301
1932	nilotinib	exact	HHZIURLSWUIHRB-UHFFFAOYSA-N	13013	13013	HRH2 Binding	>	10	4	4												1.7	0.0272	5.88235	367.647	460154	TRUE	1932
2126	phenformin	exact	ICFJFFQQTFMIBG-UHFFFAOYSA-N	13013	13013	HRH2 Binding	>	10	1	1												0.63	0.5292	15.873	18.8964	461823	TRUE	2126
158	amiloride	exact	XSDQTOBWRPYKKA-UHFFFAOYSA-N	13013	13013	HRH2 Binding	>	10	1	1												124	77.748	0.0806452	0.128621	462049	TRUE	158
1152	fenofibrate	exact	YMTINGFKWWXKFG-UHFFFAOYSA-N	13013	13013	HRH2 Binding	>	10	1	1												35.1	0.351	0.2849	28.49	472795	TRUE	1152
2525	sulfasalazine	exact	NCEXYHBECQHGNR-QZQOTICOSA-N	13013	13013	HRH2 Binding	>	10	1	1												39.5	0.2765	0.253165	36.1664	480029	TRUE	2525
5285	avatrombopag	exact	OFZJKCQENFPZBH-UHFFFAOYSA-N	13013	13013	HRH2 Binding	>	10	1	1												0.405	0.014985	24.6914	667.334	482590	TRUE	5285
1786	metoprolol	exact	IUBSYMUCCVWXPE-UHFFFAOYSA-N	13013	13013	HRH2 Binding	>	10	3	3												0.855	0.74385	11.6959	13.4436	487526	TRUE	1786
1539	lamivudine	exact	JTEGQNOMFQHVDC-NKWVEPMBSA-N	13013	13013	HRH2 Binding	>	10	1	1												17	10.88	0.588235	0.919118	508985	TRUE	1539
85	aciclovir	exact	MKUXAQIIEYXACX-UHFFFAOYSA-N	13013	13013	HRH2 Binding	>	10	1	1												22.2	18.87	0.45045	0.529942	511724	TRUE	85
2600	terfenadine	exact	GUGOEEXESWIERI-UHFFFAOYSA-N	13013	13013	HRH2 Binding	=	1.7341	1	1			10			0	0	3	0	0		0.68	0.0204	2.55015	85.0049	528265	TRUE	2600
1976	buphenine	exact	PTGXAUBQBSGPKF-UHFFFAOYSA-N	13013	13013	HRH2 Binding	>	10	1	1																529575	TRUE	1976
2269	probucol	exact	FYPMFJGVHOHGLL-UHFFFAOYSA-N	13013	13013	HRH2 Binding	>	10	1	1												3.55		2.8169		530605	TRUE	2269
4228	ivacaftor	exact	PURKAOJPTOLRMP-UHFFFAOYSA-N	13013	13013	HRH2 Binding	>	10	1	1			1.245			0	0	2	0	0		5.23	0.0523	1.91205	191.205	530877	TRUE	4228
5008	sonidegib	exact	VZZJRYRQSPEMTK-CALCHBBNSA-N	13013	13013	HRH2 Binding	>	10	1	1												2.12	0.0636	4.71698	157.233	535443	TRUE	5008
3514	quercetin	exact	REFJWTPEDVJJIY-UHFFFAOYSA-N	13013	13013	HRH2 Binding	>	10	1	1																556346	TRUE	3514
629	cianidanol	graph and syn match	PFTAWBLQPZVEMU-UKRRQHHQSA-N	13013	13013	HRH2 Binding	>	10	1	1																556473	TRUE	629
2616	thalidomide	exact	UEJJHQNACJXSKW-UHFFFAOYSA-N	13013	13013	HRH2 Binding	>	10	1	1												10.9	4.905	0.917431	2.03874	563425	TRUE	2616
2657	ticlopidine	exact	PHWBOXQYWZNQIN-UHFFFAOYSA-N	13013	13013	HRH2 Binding	=	12.2563	1	1												8.07	0.28245	1.51875	43.3928	563740	TRUE	2657
704	clonidine	exact	GJSURZIOUXUGAL-UHFFFAOYSA-N	13013	13013	HRH2 Binding	>	10	3	3												0.01	0.008	1000	1250	565475	TRUE	704
2683	tizanidine	exact	XFYDIVBRZNQMJC-UHFFFAOYSA-N	13013	13013	HRH2 Binding	>	10	3	3												0.019	0.0133	526.316	751.88	566964	TRUE	2683
191	amoxapine	exact	QWGDMFLQWFTERH-UHFFFAOYSA-N	13013	13013	HRH2 Binding	=	0.2827	1	1						0	0	0	0	0		4.57	0.457	0.06186	0.6186	567512	TRUE	191
276	azithromycin	exact	MQTOSJVFKKJCRP-BICOPXKESA-N	13013	13013	HRH2 Binding	>	10	1	1												1	0.82	10	12.1951	574309	TRUE	276
937	dobutamine	exact	JRWZLRBJNMZMFE-UHFFFAOYSA-N	13013	13013	HRH2 Binding	>	10	1	1												0.22	0.1452	45.4545	68.8705	582134	TRUE	937
1610	losartan	exact	PSIFNNKUMBGKDQ-UHFFFAOYSA-N	13013	13013	HRH2 Binding	>	10	2	2												1.03	0.0103	9.70874	970.874	583652	TRUE	1610
1000072	candesartan	exact	HTQMVQVXFRQIKW-UHFFFAOYSA-N	13013	13013	HRH2 Binding	>	10	1	1												1.19	0.0119	8.40336	840.336	586685	TRUE	475
4304	dapagliflozin	exact	JVHXJTBJCFBINQ-ADAARDCZSA-N	13013	13013	HRH2 Binding	>	10	1	1												1.47	0.1323	6.80272	75.5858	587673	TRUE	4304
475	candesartan cilexetil	exact	GHOSNRCGJFBJIB-UHFFFAOYSA-N	13013	13013	HRH2 Binding	>	10	2	2												0.24	0.0012	41.6667	8333.33	590057	FALSE	475
2391	ritonavir	exact	NCDNCNXCDXHOMX-XGKFQTDJSA-N	13013	13013	HRH2 Binding	>	10	1	1												1.55	0.02325	6.45161	430.108	593637	TRUE	2391
2798	valaciclovir	exact	HDOVUKNUBWVHOX-QMMMGPOBSA-N	13013	13013	HRH2 Binding	>	10	1	1												15.3	13.2345	0.653595	0.755601	594077	TRUE	2798
2179	pioglitazone	exact	HYAFETHFCAUJAY-UHFFFAOYSA-N	13013	13013	HRH2 Binding	>	10	1	1												2.95	0.0295	3.38983	338.983	600554	TRUE	2179
4180	fidaxomicin	graph and syn match	ZVGNESXIJDCBKN-CUSCWRSMSA-N	13013	13013	HRH2 Binding	>	10	1	1												0.0412	0.0012566	242.718	7957.98	600804	TRUE	4180
1890	nefazodone	exact	VRBKIVRKKCLPHA-UHFFFAOYSA-N	13013	13013	HRH2 Binding	=	1.4309	1	1												4.26	0.57936	0.335892	2.46979	602811	TRUE	1890
2728	triamterene	exact	FNYLWPVRPXGIIP-UHFFFAOYSA-N	13013	13013	HRH2 Binding	>	10	1	1												9.35	4.862	1.06952	2.05677	608790	TRUE	2728
2172	pimozide	exact	YVUQSNJEYSNKRX-UHFFFAOYSA-N	13013	13013	HRH2 Binding	=	0.6402	1	1												0.11	0.0055	5.82	116.4	613244	TRUE	2172
183	amlodipine	exact	HTIQEAQVCYTUBX-UHFFFAOYSA-N	13013	13013	HRH2 Binding	=	9.7834	1	1												2.5	0.075	3.91336	130.445	616524	TRUE	183
2149	phenylpropanolamine	graph and syn match	DLNKOYKMWOXYQA-VXNVDRBHSA-N	13013	13013	HRH2 Binding	>	10	1	1												3.31		3.02115		620630	TRUE	2149
2561	tamoxifen	exact	NKANXQFJJICGDU-QPLCGJKRSA-N	13013	13013	HRH2 Binding	=	1.7458	1	1	9.24	9.318				1	2	0	0	0		0.17	0.0017	10.2694	1026.94	636265	TRUE	2561
1407	ibuprofen	exact	HEFNNWSXXWATRW-UHFFFAOYSA-N	13013	13013	HRH2 Binding	>	10	1	1												390	7.8	0.025641	1.28205	637232	TRUE	1407
4175	linagliptin	exact	LTXREWYXXSTFRX-QGZVFWFLSA-N	13013	13013	HRH2 Binding	=	12.3461	1	1												0.0193	0.00386	639.694	3198.47	666692	TRUE	4175
1513	itraconazole	graph and syn match	VHVPQPYKVGDNFY-ZPGVKDDISA-N	13013	13013	HRH2 Binding	>	10	1	1												0.933	0.001866	10.7181	5359.06	667134	TRUE	1513
2440	sibutramine	exact	UNAANXDKBXWMLN-UHFFFAOYSA-N	13013	13013	HRH2 Binding	>	10	1	1												0.0229	0.000687	436.681	14556	673035	TRUE	2440
4187	crizotinib	exact	KTEIFNKAUNYNJU-GFCCVEGCSA-N	13013	13013	HRH2 Binding	=	4.1923	1	1												0.888	0.07992	4.72106	52.4562	674373	TRUE	4187
357	betazole	exact	JXDFEQONERDKSS-UHFFFAOYSA-N	13013	13013	HRH2 Binding	>	10	2	2						0	0	0	0	0	1					678905	TRUE	357
846	dextrothyroxine	graph no syns	XUIIKFGFIJCVMT-UHFFFAOYSA-N	13013	13013	HRH2 Binding	>	10	1	1																679251	TRUE	846
1676	meloxicam	exact	ZRVUJXDFFKFLMG-UHFFFAOYSA-N	13013	13013	HRH2 Binding	>	10	2	2												9.1	0.0546	1.0989	183.15	681751	TRUE	1676
2706	topiramate	exact	KJADKKWYZYXHBB-XBWDGYHZSA-N	13013	13013	HRH2 Binding	>	10	1	1												23.3	19.805	0.429185	0.504923	682481	TRUE	2706
571	cefalexin	exact	ZAIPMKNFIOOWCQ-UEKVPHQBSA-N	13013	13013	HRH2 Binding	>	10	1	1												85.9	73.874	0.116414	0.135366	683637	TRUE	571
192	amoxicillin	exact	LSQZJLSUYDQPKJ-NJBDSQKTSA-N	13013	13013	HRH2 Binding	>	10	1	1												41	33.62	0.243902	0.297442	683974	TRUE	192
1264	gabapentin	exact	UGJMXCAKCUNAIE-UHFFFAOYSA-N	13013	13013	HRH2 Binding	>	10	1	1												32	31.04	0.3125	0.322165	684797	TRUE	1264
522	carvedilol	exact	OGHNVEJMJSYVRP-UHFFFAOYSA-N	13013	13013	HRH2 Binding	=	1.5583	1	1												0.0981	0.001962	15.8848	794.241	689293	TRUE	522
1336	guaifenesin	exact	HSRJKNPTNIJEKV-UHFFFAOYSA-N	13013	13013	HRH2 Binding	>	10	1	1												11.7		0.854701		689904	TRUE	1336
74	acetylsalicylic acid	exact	BSYNRYMUTXBXSQ-UHFFFAOYSA-N	13013	13013	HRH2 Binding	>	10	1	1												1110	566.1	0.00900901	0.0176647	692769	TRUE	74
766	cyproterone acetate	exact	UWFYSQMTEOIJJG-FDTZYFLXSA-N	13013	13013	HRH2 Binding	>	10	1	1												0.611591		16.3508		693715	TRUE	766
1128	famciclovir	exact	GGXKWVWZWMLJEH-UHFFFAOYSA-N	13013	13013	HRH2 Binding	>	10	1	1												12.4	11.904	0.806452	0.840054	694426	TRUE	1128
2717	trazodone	exact	PHLBKPHSAVXXEF-UHFFFAOYSA-N	13013	13013	HRH2 Binding	=	10.3226	1	1	3.29					1	0	0	0	0		5.06	0.3542	2.04004	29.1434	694630	TRUE	2717
1640	mazindol	exact	ZPXSCAKFGYXMGA-UHFFFAOYSA-N	13013	13013	HRH2 Binding	>	10	1	1			10			0	0	3	0	0		0.02	0.0002	500	50000	695380	TRUE	1640
1013	enoxacin	exact	IDYZIJYBMGIQMJ-UHFFFAOYSA-N	13013	13013	HRH2 Binding	>	10	1	1												14	9.45	0.714286	1.0582	700782	TRUE	1013
1150	fenfluramine	exact	DBGIVFWFUFKIQN-UHFFFAOYSA-N	13013	13013	HRH2 Binding	>	10	1	1												0.22	0.132	45.4545	75.7576	703673	TRUE	1150
314	benserazide	exact	BNQDCRGUHNALGH-UHFFFAOYSA-N	13013	13013	HRH2 Binding	>	10	1	1												0.0065		1538.46		706955	TRUE	314
1567	levodopa	exact	WTDRDQBEARUVNC-LURJTMIESA-N	13013	13013	HRH2 Binding	>	10	1	1												8.08	6.168	1.23762	1.62127	714492	TRUE	1567
1585	liothyronine	exact	AUYYCJSJGJYCDS-LBPRGKRZSA-N	13013	13013	HRH2 Binding	>	10	1	1												0.108	0.00216	92.5926	4629.63	715304	TRUE	1585
3584	terazosin	exact	VCKUSRYTPJJLNI-UHFFFAOYSA-N	13013	13013	HRH2 Binding	>	10	1	1												0.229	0.0229	43.6681	436.681	718489	TRUE	3584
4209	prazosin	exact	IENZQIKPVFGBNW-UHFFFAOYSA-N	13013	13013	HRH2 Binding	>	10	1	1			9.12			0	0	1	0	0		0.085	0.00255	117.647	3921.57	718614	TRUE	4209
954	doxazosin	exact	RUZYUOTYCVRMRZ-UHFFFAOYSA-N	13013	13013	HRH2 Binding	=	2.353	1	1												0.047	0.002068	50.0638	1137.81	718749	TRUE	954
1883	naproxen	exact	CMWTZPSULFXXJA-VIFPVBQESA-N	13013	13013	HRH2 Binding	>	10	1	1												500	5	0.02	2	721347	TRUE	1883
99	agomelatine	exact	YJYPHIXNFHFHND-UHFFFAOYSA-N	13013	13013	HRH2 Binding	>	10	1	1												0.0872	0.0059296	114.679	1686.45	721667	TRUE	99
1973	noscapine	exact	AKNNEGZIBPJZJG-MSOLQXFVSA-N	13013	13013	HRH2 Binding	>	10	1	1												0.968		10.3306		722581	TRUE	1973
1672	melatonin	exact	DRLFMBDRBRZALE-UHFFFAOYSA-N	13013	13013	HRH2 Binding	>	10	1	1												0.00745	0.0029353	1342.28	3406.81	723120	TRUE	1672
4876	belinostat	graph and syn match	NCNRHFGMJRPRSK-MDZDMXLPSA-N	13013	13013	HRH2 Binding	>	10	2	2												100.908	6.05	0.0991002	1.65289	727859	TRUE	4876
4124	vorinostat	exact	WAEXFXRVDQXREF-UHFFFAOYSA-N	13013	13013	HRH2 Binding	>	10	1	1												3.17	0.9193	3.15457	10.8778	731772	TRUE	4124
2873	zopiclone	exact	GBBSUAFBMRNDJC-UHFFFAOYSA-N	13013	13013	HRH2 Binding	>	10	1	1												0.178	0.0979	56.1798	102.145	732730	TRUE	2873
463	caffeine	exact	RYYVLZVUVIJVGH-UHFFFAOYSA-N	13013	13013	HRH2 Binding	>	10	1	1												42	28.56	0.238095	0.35014	734670	TRUE	463
269	azathioprine	exact	LMEKQMALGUDUQG-UHFFFAOYSA-N	13013	13013	HRH2 Binding	>	10	1	1												7.21	5.047	1.38696	1.98138	735234	TRUE	269
2377	rifampicin	graph and syn match	JQXXHWHPUNPDRT-WLSIYKJHSA-N	13013	13013	HRH2 Binding	>	10	1	1												12.2	1.891	0.819672	5.28821	743645	TRUE	2377
2552	tacrolimus	graph no syns	QJJXYPPXXYFBGM-NCGCDJFJSA-N	13013	13013	HRH2 Binding	>	10	1	1												0.034	0.00034	294.118	29411.8	745522	TRUE	2552
5384	osilodrostat	exact	USUZGMWDZDXMDG-CYBMUJFWSA-N	13013	13013	HRH2 Binding	>	10	1	1																747565	TRUE	5384
1922	nifedipine	exact	HYIMSNHJOBLJNT-UHFFFAOYSA-N	13013	13013	HRH2 Binding	>	10	1	1						0	0	0	0	0		0.3	0.006	33.3333	1666.67	757538	TRUE	1922
4150	rimonabant	exact	JZCPYUJPEARBJL-UHFFFAOYSA-N	13013	13013	HRH2 Binding	=	10.9227	1	1												0.423	0.0001269	25.822	86073.3	759374	TRUE	4150
2755	trimethoprim	exact	IEDVJHCEMCRBQM-UHFFFAOYSA-N	13013	13013	HRH2 Binding	>	10	1	1												9.47	5.5873	1.05597	1.78977	764135	TRUE	2755
1601	lopinavir	exact	KJHKTHWMRKYKJE-SUGCFTRWSA-N	13013	13013	HRH2 Binding	>	10	1	1												18.3	0.183	0.546448	54.6448	768896	TRUE	1601
4173	telaprevir	graph and syn match	BBAWEDCPNXPBQM-GXMOPWFDSA-N	13013	13013	HRH2 Binding	>	10	1	1												4.34	1.7794	2.30415	5.61987	769714	TRUE	4173
1155	fenoterol	exact	LSLYOANBFKQKPT-UHFFFAOYSA-N	13013	13013	HRH2 Binding	>	10	1	1												0.132	0.0792	75.7576	126.263	787288	TRUE	1155
1982	olanzapine	exact	KVWDHTXUZHCGIO-UHFFFAOYSA-N	13013	13013	HRH2 Binding	=	0.4301	1	1	0.044		0.22095			1	0	2	0	0		0.1	0.007	4.301	61.4429	791557	TRUE	1982
2534	sulindac	exact	MLKXDPUZXIRXEP-MFOYZWKCSA-N	13013	13013	HRH2 Binding	>	10	1	1												32	2.08	0.3125	4.80769	792516	TRUE	2534
1497	isoniazid	exact	QRXWMOHMRWLFEY-UHFFFAOYSA-N	13013	13013	HRH2 Binding	>	10	1	1												31.2	30.264	0.320513	0.330426	798881	TRUE	1497
1385	hydrochlorothiazide	exact	JZUFKLXOESDKRF-UHFFFAOYSA-N	13013	13013	HRH2 Binding	>	10	1	1												0.831	0.29916	12.0337	33.4269	799298	TRUE	1385
24	phenylbutanoic acid	exact	OBKXEAXTFZPCHS-UHFFFAOYSA-N	13013	13013	HRH2 Binding	>	10	1	1												328		0.0304878		800269	TRUE	24
4819	delamanid	exact	XDAOLTSRNUSPPH-XMMPIXPASA-N	13013	13013	HRH2 Binding	>	10	1	1												0.501	0.002505	19.9601	3992.02	807146	TRUE	4819
719	clotrimazole	exact	VNFPBHJOKIVQEB-UHFFFAOYSA-N	13013	13013	HRH2 Binding	=	17.4329	1	1	5.079	5.122				1	2	0	0	0		0.109	0.0436	159.935	399.837	821102	TRUE	719
678	clindamycin	graph and syn match	KDLRVYVGXIQJDK-NOWPCOIGSA-N	13013	13013	HRH2 Binding	>	10	1	1												12.8	0.768	0.78125	13.0208	824762	TRUE	678
2583	telmisartan	exact	RMMXLENWKUUMAY-UHFFFAOYSA-N	13013	13013	HRH2 Binding	>	10	1	1												1.17	0.00585	8.54701	1709.4	825265	TRUE	2583
257	atorvastatin	exact	XUKUURHRXDUEBC-KAYWLYCHSA-N	13013	13013	HRH2 Binding	>	10	1	1												0.0655	0.00131	152.672	7633.59	830672	TRUE	257
2213	pirprofen	exact	PIDSZXPFGCURGN-UHFFFAOYSA-N	13013	13013	HRH2 Binding	>	10	1	1												130	0.26	0.0769231	38.4615	834470	TRUE	2213
1225	fluticasone propionate	graph and syn match	WMWTYOKRWGGJOA-WYZONABHSA-N	13013	13013	HRH2 Binding	>	10	1	1												0.00244	0.0002196	4098.36	45537.3	835473	TRUE	1225
844	dextropropoxyphene	graph and syn match	XLMALTXPSGQGBX-UHFFFAOYSA-N	13013	13013	HRH2 Binding	=	4.9537	1	1												0.265	0.053	18.6932	93.466	835628	TRUE	844
294	beclometasone dipropionate	graph and syn match	KUVIULQEHSCUHY-DDRZOEPZSA-N	13013	13013	HRH2 Binding	>	10	1	1																835905	FALSE	294
816	nordazepam	exact	AKPLHCDWDRPJGD-UHFFFAOYSA-N	13013	13013	HRH2 Binding	>	10	1	1																843595	TRUE	816
2015	oxazepam	exact	ADIMAYPTOBDMTL-UHFFFAOYSA-N	13013	13013	HRH2 Binding	>	10	1	1												1.55	0.0558	6.45161	179.211	845246	TRUE	2015
1606	lorazepam	exact	DIWRORZWFLOCLC-UHFFFAOYSA-N	13013	13013	HRH2 Binding	>	10	1	1												0.06	0.009	166.667	1111.11	845414	TRUE	1606
2402	ropinirole	exact	UHSKFQJFRQCDBE-UHFFFAOYSA-N	13013	13013	HRH2 Binding	>	10	2	2												0.04	0.0244	250	409.836	863517	TRUE	2402
134	alpidem	exact	JRTIDHTUMYMPRU-UHFFFAOYSA-N	13013	13013	HRH2 Binding	>	10	1	1												0.068	0.00612	147.059	1633.99	864425	TRUE	134
2281	proglumide	exact	DGMKFQYCZXERLX-UHFFFAOYSA-N	13013	13013	HRH2 Binding	>	10	1	1	2511.89	2500				1	1	0	0	0						864547	TRUE	2280
2705	tolterodine	exact	OOGJQPCLVADCPB-HXUWFJFHSA-N	13013	13013	HRH2 Binding	=	3.1965	1	1			6.1			0	0	1	0	0		0.058	0.002146	55.1121	1489.52	865609	TRUE	2705
4702	esatenolol	graph no syns	METKIMKYRPQLGS-GFCCVEGCSA-N	13013	13013	HRH2 Binding	>	10	1	1																867169	TRUE	4702
1132	fasudil	exact	NGOGFTYYXHNFQH-UHFFFAOYSA-N	13013	13013	HRH2 Binding	>	10	2	2																881287	TRUE	1132
4329	pasireotide	graph and syn match	VMZMNAABQBOLAK-DBILLSOUSA-N	13013	13013	HRH2 Binding	=	4.7376	1	1												0.0160042		296.023		882329	TRUE	4329
1587	lisinopril	graph and syn match	RLAWWYSOJDYHDC-KSZLIROESA-N	13013	13013	HRH2 Binding	>	10	1	1												0.241	0.2169	41.4938	46.1042	882588	TRUE	1587
282	baclofen	exact	KPYSYYIEGFHWSV-UHFFFAOYSA-N	13013	13013	HRH2 Binding	>	10	1	1												1.9	1.33	5.26316	7.5188	884002	TRUE	282
112	alendronic acid	exact	OGSPWJRAVKPPFI-UHFFFAOYSA-N	13013	13013	HRH2 Binding	>	10	2	2												0.154	0.03388	64.9351	295.159	884182	TRUE	112
2350	rabeprazole	exact	YREYEVIYCVEVJK-UHFFFAOYSA-N	13013	13013	HRH2 Binding	>	10	1	1												1.44	0.0576	6.94444	173.611	890816	TRUE	2350
4340	alogliptin	exact	ZSBOMTDTBDDKMP-OAHLLOKOSA-N	13013	13013	HRH2 Binding	>	10	1	1												0.762	0.57912	13.1234	17.2676	893521	TRUE	4340
852	diazepam	exact	AAOVKJBEBIDNHE-UHFFFAOYSA-N	13013	13013	HRH2 Binding	>	10	1	1			50			0	0	3	0	0		1.22	0.0244	8.19672	409.836	893848	TRUE	852
1202	flunitrazepam	exact	PPTYJKAXVCCBDU-UHFFFAOYSA-N	13013	13013	HRH2 Binding	>	10	1	1			50			0	0	3	0	0		0.01	0.0021	1000	4761.9	893957	TRUE	1202
2585	temazepam	exact	SEQDDYPDSLOBDC-UHFFFAOYSA-N	13013	13013	HRH2 Binding	>	10	1	1												2.88	0.1152	3.47222	86.8056	894136	TRUE	2585
2478	stavudine	exact	XNKLLVCARDGLGL-JGVFFNPUSA-N	13013	13013	HRH2 Binding	>	10	1	1												4	3.88	2.5	2.57732	905292	TRUE	2478
2861	zidovudine	exact	HBOMLICNUCNMMY-XLPZGREQSA-N	13013	13013	HRH2 Binding	>	10	1	1												4	3	2.5	3.33333	905428	TRUE	2861
367	bicalutamide	exact	LKJPYSCBVHEWIU-UHFFFAOYSA-N	13013	13013	HRH2 Binding	>	10	1	1												1.97	0.0788	5.07614	126.904	909151	TRUE	367
1821	mitoxantrone	exact	KKZJGLLVHKMTCM-UHFFFAOYSA-N	13013	13013	HRH2 Binding	=	11.7276	1	1																933075	TRUE	1821
2803	valproic acid	exact	NIJJYAXOARWZEE-UHFFFAOYSA-N	13013	13013	HRH2 Binding	>	10	2	2												693	48.51	0.01443	0.206143	941822	TRUE	2803
5252	neratinib	exact	JWNPDZNEKVCWMY-VQHVLOKHSA-N	13013	13013	HRH2 Binding	=	1.2197	1	1												0.142		8.58944		943844	TRUE	5252
4941	palbociclib	exact	AHJRHEGDXFFMBM-UHFFFAOYSA-N	13013	13013	HRH2 Binding	>	10	1	1												0.134	0.019698	74.6269	507.666	947199	TRUE	4941
2847	warfarin	exact	PJVWKTKQMONHTI-UHFFFAOYSA-N	13013	13013	HRH2 Binding	>	10	1	1												3.49	0.07329	2.86533	136.444	948280	TRUE	2847
1032	eplerenone	graph and syn match	JUKPWJGBANNWMW-MPXJBLPYSA-N	13013	13013	HRH2 Binding	>	10	1	1												4.15	2.241	2.40964	4.46229	948798	TRUE	1032
3659	yohimbine	graph and syn match	BLGXFZZNTVWLAY-KXWCMYOSSA-N	13013	13013	HRH2 Binding	=	19.4044	1	1												0.12	0.0216	161.703	898.352	948928	TRUE	3659
708	clopidogrel	exact	GKTWGGQPFAXNFI-HNNXBMFYSA-N	13013	13013	HRH2 Binding	>	10	1	1												7.91	0.1582	1.26422	63.2111	949343	TRUE	708
2997	somatostatin	graph and name match	NHXLMOGPVYXJNR-UHFFFAOYSA-N	13013	13013	HRH2 Binding	=	8.3236	1	1																951053	TRUE	2997
2351	raloxifene	exact	GZUITABIAKMVPG-UHFFFAOYSA-N	13013	13013	HRH2 Binding	=	8.8705	1	1												0.00124	6.2e-05	7153.63	143073	954369	TRUE	2351
2142	phentolamine	exact	MRBDMNSDAVCSSF-UHFFFAOYSA-N	13013	13013	HRH2 Binding	>	10	1	1												0.086	0.03956	116.279	252.781	962851	TRUE	2142
65	acetylcholine	exact	OIPILFWXSMYKGL-UHFFFAOYSA-N	13013	13013	HRH2 Binding	>	10	1	1																970276	TRUE	65
1613	loxapine	exact	XJGVXQDUIWGIRW-UHFFFAOYSA-N	13013	13013	HRH2 Binding	=	0.1399	1	1	0.208					1	0	0	0	0		0.0796	0.0027064	1.75754	51.6923	978625	TRUE	1613
722	clozapine	exact	QZUDBNBUXVUHMW-UHFFFAOYSA-N	13013	13013	HRH2 Binding	=	0.0498	1	1	0.153	3.58	20			1	2	16	0	0		1.75	0.0525	0.0284571	0.948571	978916	TRUE	722
2515	sulfamethoxypyridazine	exact	VLYWMPOKSSWJAL-UHFFFAOYSA-N	13013	13013	HRH2 Binding	>	10	1	1																986505	TRUE	2515
660	cisapride	exact	DCSUBABJRXZOMT-UHFFFAOYSA-N	13013	13013	HRH2 Binding	>	10	1	1												0.17	0.0034	58.8235	2941.18	988383	TRUE	660
2865	ziprasidone	exact	MVWVFYHBGMAFLY-UHFFFAOYSA-N	13013	13013	HRH2 Binding	=	0.5962	1	1	3.5					1	0	0	0	0		0.47	0.0047	1.26851	126.851	1002953	TRUE	2865
2543	sumatriptan	exact	KQKPFRSPSRPDEB-UHFFFAOYSA-N	13013	13013	HRH2 Binding	>	10	1	1												0.183	0.15738	54.6448	63.5405	1009727	TRUE	2543
1440	indomethacin	exact	CGIGDMFJXJATDK-UHFFFAOYSA-N	13013	13013	HRH2 Binding	>	10	1	1												4.14	0.2277	2.41546	43.9174	1011381	TRUE	1440
725	codeine	exact	OROGSEYTTFOCAN-DNJOTXNNSA-N	13013	13013	HRH2 Binding	>	10	1	1												0.408	0.306	24.5098	32.6797	1012317	TRUE	725
1386	hydrocodone	graph and syn match	LLPOLZWFYMWNKH-FVEFGIFQSA-N	13013	13013	HRH2 Binding	>	10	1	1			100			0	0	3	0	0		0.222	0.14208	45.045	70.3829	1012447	TRUE	1386
2048	pamidronic acid	exact	WRUUGTRCQOWXEG-UHFFFAOYSA-N	13013	13013	HRH2 Binding	>	10	1	1												5.87	4.11	1.70358	2.43309	1020991	TRUE	2048
3642	vildagliptin	exact	SYOKIDBDQMKNDQ-XWTIBIIYSA-N	13013	13013	HRH2 Binding	>	10	1	1												1.65	1.49655	6.06061	6.68204	1021435	TRUE	3642
1209	fluoxetine	exact	RTHCYVBBDHJXIQ-UHFFFAOYSA-N	13013	13013	HRH2 Binding	=	1.5493	2	2												0.15	0.00825	10.3287	187.794	1041024	TRUE	1209
916	diphenhydramine	exact	ZZVUWRFHKOJYTH-UHFFFAOYSA-N	13013	13013	HRH2 Binding	=	0.2522	1	1			50			0	0	4	0	0		0.3	0.0036	0.840667	70.0556	1041709	TRUE	916
2677	tiotropium bromide	graph and syn match	LERNTVKEWCAPOY-DZZGSBJMSA-N	13013	13013	HRH2 Binding	>	10	1	1												4.8e-05	1.34e-05	208333	744048	1077249	TRUE	2677
1796	mianserin	exact	UEQUQVLFIPOEMF-UHFFFAOYSA-N	13013	13013	HRH2 Binding	=	0.0538	1	1	0.992	1	0.88			1	4	5	0	0		0.224	0.01568	0.240179	3.43112	1078396	TRUE	1796
2105	pergolide	exact	YEHCICAEULNIGD-MZMPZRCHSA-N	13013	13013	HRH2 Binding	=	3.7712	3	3												0.0087	0.00087	433.471	4334.71	1088412	TRUE	2105
1404	ibandronic acid	exact	MPBVHIBUJCELCL-UHFFFAOYSA-N	13013	13013	HRH2 Binding	>	10	1	1												0.0923	0.0131989	108.342	757.639	1112985	TRUE	1404
509	carisoprodol	exact	OFZCIYFFPZCNJE-UHFFFAOYSA-N	13013	13013	HRH2 Binding	>	10	1	1												38	19.19	0.263158	0.521105	1116352	TRUE	509
5388	selumetinib	exact	CYOHGALHFOKKQC-UHFFFAOYSA-N	13013	13013	HRH2 Binding	>	10	1	1												2.08	0.0208	4.80769	480.769	1120041	TRUE	5388
2870	zolpidem	exact	ZAFYATHCZYHLPB-UHFFFAOYSA-N	13013	13013	HRH2 Binding	>	10	2	2												0.83	0.06225	12.0482	160.643	1126420	TRUE	2870
2337	quetiapine	exact	URKOMYMAXPYINW-UHFFFAOYSA-N	13013	13013	HRH2 Binding	=	0.4102	1	1						0	0	0	0	0		2.55	0.4335	0.160863	0.946251	1146579	TRUE	2337
1400	hydroxyzine	exact	ZQDWXGKKHFNSQK-UHFFFAOYSA-N	13013	13013	HRH2 Binding	=	0.1884	1	1												0.269	0.014257	0.700372	13.2146	1146720	TRUE	1400
299	benazepril	exact	XPCFTKFZXHTYIP-PMACEKPBSA-N	13013	13013	HRH2 Binding	>	10	1	1												0.46	0.01518	21.7391	658.762	1147598	TRUE	299
1005	enalapril	exact	GBXSMTUPTTWBMN-XIRDDKMYSA-N	13013	13013	HRH2 Binding	>	10	1	1												0.4	0.18	25	55.5556	1147837	TRUE	1005
2340	quinapril	exact	JSDRRTOADPPCHY-HSQYWUDLSA-N	13013	13013	HRH2 Binding	>	10	1	1												1.53	0.0459	6.53595	217.865	1148008	TRUE	2340
2356	ramipril	exact	HDACQVRGBOVJII-JBDAPHQKSA-N	13013	13013	HRH2 Binding	>	10	1	1												0.106	0.02862	94.3396	349.406	1148207	TRUE	2356
897	diltiazem	exact	HSUGRBWQSSZJOP-RTWAWAEBSA-N	13013	13013	HRH2 Binding	=	11.9382	1	1												1.1	0.22	10.8529	54.2645	1150410	TRUE	897
703	clonazepam	exact	DGBIGWXXNGSACT-UHFFFAOYSA-N	13013	13013	HRH2 Binding	>	10	1	1												0.03	0.0045	333.333	2222.22	1157858	TRUE	703
1506	isosorbide mononitrate	exact	YWXYYJSYQOXTPL-SLPGGIOYSA-N	13013	13013	HRH2 Binding	>	10	1	1												4.93	4.6835	2.0284	2.13516	1158849	TRUE	1506
2740	trifluoperazine	exact	ZEWQUBUPAILYHI-UHFFFAOYSA-N	13013	13013	HRH2 Binding	=	0.4702	2	2												0.0053	0.002279	88.717	206.319	1159459	TRUE	2740
415	bucladesine	exact	CJGYSWNGNKCJSB-YVLZZHOMSA-N	13013	13013	HRH2 Binding	>	10	3	3																1165811	TRUE	415
1775	methysergide	graph and syn match	KPJZHOPZRAFDTN-UHFFFAOYSA-N	13013	13013	HRH2 Binding	=	2.4372	1	1												0.00396	0.0013464	615.455	1810.16	1167114	TRUE	1775
2696	tolbutamide	exact	JLRGJRBPOGGCBT-UHFFFAOYSA-N	13013	13013	HRH2 Binding	>	10	1	1												370	14.8	0.027027	0.675676	1170833	TRUE	2696
1540	lamotrigine	exact	PYZRQGJRPPTADH-UHFFFAOYSA-N	13013	13013	HRH2 Binding	>	10	1	1												17	7.65	0.588235	1.30719	1183350	TRUE	1540
2445	simvastatin	exact	RYMZZMVNJRMUDD-HGQWONQESA-N	13013	13013	HRH2 Binding	>	10	1	1												0.0607	0.003035	164.745	3294.89	1191812	TRUE	2445
228	apomorphine	exact	VMWNQDUVQKEIOC-CYBMUJFWSA-N	13013	13013	HRH2 Binding	>	10	1	1												0.0327687	0.00163844	305.169	6103.38	1193938	TRUE	228
888	dihydroergotamine	exact	LUZRJRNZXALNLM-JGRZULCMSA-N	13013	13013	HRH2 Binding	=	0.2566	3	3												0.0037	0.000259	69.3514	990.734	1195800	TRUE	888
1826	modafinil	exact	YFGHCGITMMYXAQ-UHFFFAOYSA-N	13013	13013	HRH2 Binding	>	10	1	1						0	0	0	0	0		26	10.14	0.384615	0.986193	1199193	TRUE	1826
2820	viloxazine	exact	YWPHCCPCQOJSGZ-UHFFFAOYSA-N	13013	13013	HRH2 Binding	>	10	1	1												17	1.7	0.588235	5.88235	1201945	TRUE	2820
1285	gemfibrozil	exact	HEMJJKBWTPKOJG-UHFFFAOYSA-N	13013	13013	HRH2 Binding	>	10	1	1												361	10.83	0.0277008	0.923361	1204020	TRUE	1285
423	buformin	exact	XSEUMFJMFFMCIU-UHFFFAOYSA-N	13013	13013	HRH2 Binding	>	10	1	1																1207810	TRUE	423
1171	finasteride	graph no syns	DBEPLOCGEIEOCV-VYZAZPEXSA-N	13013	13013	HRH2 Binding	>	10	1	1												0.0257	0.00257	389.105	3891.05	1212741	TRUE	1171
2422	saquinavir	exact	QWAXKHKRTORLEM-UGJKXSETSA-N	13013	13013	HRH2 Binding	>	10	1	1												2.12	0.0424	4.71698	235.849	1213397	TRUE	2422
5344	pretomanid	exact	ZLHZLMOSPGACSZ-NSHDSACASA-N	13013	13013	HRH2 Binding	>	10	1	1												6.28	0.85408	1.59236	11.7085	1215629	TRUE	5344
2815	verapamil	exact	SGTNSNPWRIOYBX-UHFFFAOYSA-N	13013	13013	HRH2 Binding	=	3.2133	1	1	2.547	2.5685				1	2	0	0	0		1	0.1	3.2133	32.133	1217384	TRUE	2815
1904	nevirapine	exact	NQDJXKOVJZTUJA-UHFFFAOYSA-N	13013	13013	HRH2 Binding	>	10	1	1												13.5	5.4	0.740741	1.85185	1220985	TRUE	1904
2481	streptomycin	graph and syn match	UCSJYZPVAKXKNQ-UHFFFAOYSA-N	13013	13013	HRH2 Binding	>	10	1	1												64.5	33.54	0.155039	0.298151	1227138	TRUE	2481
961	doxycycline	exact	JBIWCJUYHHGXTC-AKNGSSGZSA-N	13013	13013	HRH2 Binding	>	10	1	1												3.05	0.305	3.27869	32.7869	1256217	TRUE	961
39	acarbose	exact	XUFXOAAUWZOOIT-UGEKTDRHSA-N	13013	13013	HRH2 Binding	>	10	1	1												0.15	0.1275	66.6667	78.4314	1257748	TRUE	39
4554	fluticasone furoate	graph and syn match	XTULMSXFIHGYFS-KIFIMYBHSA-N	13013	13013	HRH2 Binding	>	10	1	1												0.000313	3.13e-06	31948.9	3.19489e+06	1258048	TRUE	4554
403	bromocriptine	exact	OZVBMTJYIDMWIL-AYFBDAFISA-N	13013	13013	HRH2 Binding	=	1.6921	3	3												0.0099	0.000693	170.919	2441.7	1262056	TRUE	403
2799	valdecoxib	exact	LNPDTQAFDNKSHK-UHFFFAOYSA-N	13013	13013	HRH2 Binding	>	10	2	2												2.18	0.0436	4.58716	229.358	1266483	TRUE	2799
1552	leflunomide	exact	VHOGYURTWQBHIL-UHFFFAOYSA-N	13013	13013	HRH2 Binding	>	10	1	1												233	1.398	0.0429185	7.15308	1266929	TRUE	1552
1353	haloperidol	exact	LNEPOXFFQSENCJ-UHFFFAOYSA-N	13013	13013	HRH2 Binding	=	0.1168	1	1	1.003	1.1565	30			1	2	6	0	0		0.045	0.0036	2.59556	32.4444	1271299	TRUE	1353
784	darifenacin	graph and syn match	HXGBXQDTNZMWGS-UHFFFAOYSA-N	13013	13013	HRH2 Binding	=	0.6284	1	1												0.015	0.0003	41.8933	2094.67	1279524	TRUE	784
974	dyclonine	exact	BZEWSEKUUPWQDQ-UHFFFAOYSA-N	13013	13013	HRH2 Binding	=	3.1269	1	1																1287552	TRUE	974
2365	remoxipride	exact	GUJRSXAPGDDABA-NSHDSACASA-N	13013	13013	HRH2 Binding	>	10	1	1												5.79	1.4475	1.72712	6.90846	1302319	TRUE	2365
136	alprazolam	exact	VREFGVBLTWBCJP-UHFFFAOYSA-N	13013	13013	HRH2 Binding	>	10	1	1												0.119	0.0238	84.0336	420.168	1310483	TRUE	136
1612	lovastatin	exact	PCZOHLXUXFIOCF-BXMDZJJMSA-N	13013	13013	HRH2 Binding	>	10	1	1												0.025	0.00125	400	8000	1312800	TRUE	1612
1073	ethambutol	graph and syn match	AEUTYOVWOVBAKS-NXEZZACHSA-N	13013	13013	HRH2 Binding	>	10	1	1												24	18	0.416667	0.555556	1314870	TRUE	1073
2068	paroxetine	graph and syn match	AHOUBRCZNHFOSL-RHSMWYFYSA-N	13013	13013	HRH2 Binding	=	4.1143	1	1												0.3	0.015	13.7143	274.287	1335527	TRUE	2068
2514	sulfamethoxazole	exact	JLKIGFTWXXRPMT-UHFFFAOYSA-N	13013	13013	HRH2 Binding	>	10	1	1												217	78.12	0.0460829	0.128008	1355296	TRUE	2514
785	dasatinib	exact	ZBNZXTGUTAYRHI-UHFFFAOYSA-N	13013	13013	HRH2 Binding	>	10	1	1												0.152	0.00608	65.7895	1644.74	1365638	TRUE	785
1113	etoricoxib	exact	MNJVRJDLRVPLFE-UHFFFAOYSA-N	13013	13013	HRH2 Binding	>	10	1	1												10	0.813	1	12.3001	1369728	TRUE	1113
814	desloratadine	exact	JAUOIFJMECXRGI-UHFFFAOYSA-N	13013	13013	HRH2 Binding	=	0.0033	1	1	1.08	1.0895				1	2	0	0	0		0.0138	0.0023736	0.23913	1.39029	1371815	TRUE	814
1329	granisetron	graph and syn match	MFWNKCLOYSRHCJ-UHFFFAOYSA-N	13013	13013	HRH2 Binding	>	10	1	1												0.14	0.049	71.4286	204.082	1373620	TRUE	1329
1547	lansoprazole	exact	MJIHNNLFOKEZEW-UHFFFAOYSA-N	13013	13013	HRH2 Binding	=	8.5235	1	1												2.72	0.0816	3.13364	104.455	1384339	TRUE	1547
1416	idebenone	exact	JGPMMRGNQUBGND-UHFFFAOYSA-N	13013	13013	HRH2 Binding	>	10	1	1												5.35	0.321	1.86916	31.1526	1397561	TRUE	1416
3734	diperodon	exact	YUGZHQHSNYIFLG-UHFFFAOYSA-N	13013	13013	HRH2 Binding	>	10	1	1																1401659	TRUE	3734
2589	temozolomide	exact	BPEGJWRSRHCHSN-UHFFFAOYSA-N	13013	13013	HRH2 Binding	>	10	1	1												6	5.4	1.66667	1.85185	1412732	TRUE	2589
60	racecadotril	exact	ODUOJXZPIYUATO-UHFFFAOYSA-N	13013	13013	HRH2 Binding	>	10	1	1												1.35		7.40741		1419893	TRUE	60
2475	spironolactone	graph and syn match	LXMSZDCAJNLERA-LJODGORCSA-N	13013	13013	HRH2 Binding	>	10	1	1												0.12	0.0024	83.3333	4166.67	1420107	TRUE	2475
1803	midodrine	exact	PTKSEFOSCHHMPD-UHFFFAOYSA-N	13013	13013	HRH2 Binding	>	10	1	1												0.093	0.0651	107.527	153.61	1426127	TRUE	1803
2711	tramadol	exact	TVYLLZQTGLZFBW-ZBFHGGJFSA-N	13013	13013	HRH2 Binding	>	10	1	1												2.24	1.792	4.46429	5.58036	1428970	TRUE	2711
2527	sulfathiazole	exact	JNMRHUJNCSQMMB-UHFFFAOYSA-N	13013	13013	HRH2 Binding	>	10	1	1																1431181	TRUE	2527
874	diethylpropion	exact	XXEPPPIWZFICOJ-UHFFFAOYSA-N	13013	13013	HRH2 Binding	>	10	1	1												0.974		10.2669		1436211	TRUE	874
435	bupropion	exact	SNPPWIUOZRMYNY-UHFFFAOYSA-N	13013	13013	HRH2 Binding	>	10	1	1												1.09	0.109	9.17431	91.7431	1436313	TRUE	435
1782	metoclopramide	exact	TTWJBBZEZQICBI-UHFFFAOYSA-N	13013	13013	HRH2 Binding	>	10	1	1												0.131	0.0917	76.3359	109.051	1438579	TRUE	1782
1579	lidocaine	exact	NNJVILVZKWQKPM-UHFFFAOYSA-N	13013	13013	HRH2 Binding	>	10	1	1												15	4.5	0.666667	2.22222	1440699	TRUE	1579
2054	pantoprazole	exact	IQPSEEYGBUAQFF-UHFFFAOYSA-N	13013	13013	HRH2 Binding	>	10	1	1												7.02	0.1404	1.4245	71.2251	1441720	TRUE	2054
946	donepezil	exact	ADEBPBSSDYVVLD-UHFFFAOYSA-N	13013	13013	HRH2 Binding	>	10	1	1												0.13	0.0052	76.9231	1923.08	1445257	TRUE	946
1007	encainide	exact	PJWPNDMDCLXCOM-UHFFFAOYSA-N	13013	13013	HRH2 Binding	=	16.2106	1	1												0.491	0.1473	33.0155	110.052	1446672	TRUE	1007
224	antazoline	exact	REYFJDPCWQRWAA-UHFFFAOYSA-N	13013	13013	HRH2 Binding	>	10	1	1																1458510	TRUE	224
956	doxepin	graph and syn match	ODQWQRRAPPTVAG-BOPFTXTBSA-N	13034	13034, 41518, 42789	DRD1 Binding (NIBR assay)	=	0.3005	1	1	0.3162	0.516				1	2	0	0	0		0.0539	0.01078	5.57514	27.8757	13679	FALSE	956
2393	rizatriptan	exact	ULFRLSNUDGIQQP-UHFFFAOYSA-N	13034	13034, 41518, 42789	DRD1 Binding (NIBR assay)	>	10	1	1												0.0926	0.079636	107.991	125.571	14264	TRUE	2393
616	chlorphenamine	exact	SOYKEARSMXGVTM-UHFFFAOYSA-N	13034	13034, 41518, 42789	DRD1 Binding (NIBR assay)	>	10	1	1												0.0448	0.012768	223.214	783.208	14919	TRUE	616
180	amitriptyline	exact	KRMDCWKBEZIMAB-UHFFFAOYSA-N	13034	13034, 41518, 42789	DRD1 Binding (NIBR assay)	=	0.4517	1	1	0.089	0.2593	0.2795			1	5	2	0	0		0.222	0.00888	2.03468	50.8671	15130	FALSE	180
663	citalopram	exact	WSEQXVZVJXJVFP-UHFFFAOYSA-N	13034	13034, 41518, 42789	DRD1 Binding (NIBR assay)	=	7.2981	1	1		15.8489				0	1	0	0	0		1.6	0.32	4.56131	22.8066	16181	FALSE	663
1478	iprindole	exact	PLIGPBGDXASWPX-UHFFFAOYSA-N	13034	13034, 41518, 42789	DRD1 Binding (NIBR assay)	>	10	1	1																19236	TRUE	1478
1427	imipramine	exact	BCGWQEUPMDMJNV-UHFFFAOYSA-N	13034	13034, 41518, 42789	DRD1 Binding (NIBR assay)	=	3.202	1	1	0.6457	3.6624	0.645			1	3	1	0	0		0.9	0.135	3.55778	23.7185	19339	TRUE	1427
2284	promazine	exact	ZGUGWUXLJSTTMA-UHFFFAOYSA-N	13034	13034, 41518, 42789	DRD1 Binding (NIBR assay)	=	1.0772	1	1	1.0471	1.26575	1.04			3	8	3	0	0		1.41	0.1551	0.763972	6.9452	19593	TRUE	2284
621	chlorpromazine	exact	ZPEIMTDSQAKGNT-UHFFFAOYSA-N	13034	13034, 41518, 42789	DRD1 Binding (NIBR assay)	=	0.5468	2	2	0.0299	0.051	0.04	99		4	25	49	1	0		0.941	0.032935	0.581084	16.6024	19726	TRUE	621
1481	irbesartan	exact	YOSHYTLCDANDAN-UHFFFAOYSA-N	13034	13034, 41518, 42789	DRD1 Binding (NIBR assay)	>	10	1	1												3.51	0.351	2.849	28.49	23235	TRUE	1481
1037	eprosartan	graph and syn match	OROAFUQRIXKEMV-PDGQHHTCSA-N	13034	13034, 41518, 42789	DRD1 Binding (NIBR assay)	>	10	1	1												4.37	0.0874	2.28833	114.416	24165	TRUE	1037
176	amiodarone	exact	IYIKLHRQXLHMJQ-UHFFFAOYSA-N	13034	13034, 41518, 42789	DRD1 Binding (NIBR assay)	>	10	1	1	4.571	9.142	10			1	3	1	0	0		1.66	0.0166	6.0241	602.41	24558	TRUE	176
1057	estradiol	exact	VOXZDWNPVJITMN-ZBRFXRBCSA-N	13034	13034, 41518, 42789	DRD1 Binding (NIBR assay)	>	10	1	1												0.0006	1.2e-05	16666.7	833333	27975	FALSE	1057
4713	tofacitinib	exact	UJLAWZDWDVHWOW-YPMHNXCESA-N	13034	13034, 41518, 42789	DRD1 Binding (NIBR assay)	>	10	2	2												0.81	0.486	12.3457	20.5761	40160	TRUE	4713
2639	thiothixene	exact	GFBKORZTTCHDGY-UWVJOHFNSA-N	13034	13034, 41518, 42789	DRD1 Binding (NIBR assay)	=	0.0774	1	1	0.051					1	0	0	0	0		0.0316		2.44937		41414	TRUE	2639
1388	hydrocortisone	exact	JYGXADMDTFJGBT-VWUMJDOOSA-N	13034	13034, 41518, 42789	DRD1 Binding (NIBR assay)	>	10	1	1												1.64	0.3772	6.09756	26.5111	54093	TRUE	1388
2253	prednisone	exact	XOFYZVNMUHMLCC-ZPOLXVRWSA-N	13034	13034, 41518, 42789	DRD1 Binding (NIBR assay)	>	10	1	1												0.407	0.10175	24.57	98.2801	54224	TRUE	2253
1000149	fludrocortisone	exact	AAXVEMMRQDVLJB-BULBTXNYSA-N	13034	13034, 41518, 42789	DRD1 Binding (NIBR assay)	>	10	1	1																55295	TRUE	1191
2387	risedronic acid	exact	IIDJRNMFWXDHID-UHFFFAOYSA-N	13034	13034, 41518, 42789	DRD1 Binding (NIBR assay)	>	10	1	1												0.022	0.005368	454.545	1862.89	70833	TRUE	2387
147	ambroxol	exact	JBDGDEWWOUBZPM-XYPYZODXSA-N	13034	13034, 41518, 42789	DRD1 Binding (NIBR assay)	>	10	1	1																76871	TRUE	147
1605	loratadine	exact	JCCNYMKQOSZNPW-UHFFFAOYSA-N	13034	13034, 41518, 42789	DRD1 Binding (NIBR assay)	>	10	1	1			40			0	0	1	0	0		0.0501	0.001503	199.601	6653.36	86835	TRUE	1605
1649	meclozine	exact	OCJYIGYOJCODJL-UHFFFAOYSA-N	13034	13034, 41518, 42789	DRD1 Binding (NIBR assay)	>	10	1	1			10			0	0	1	0	0		0.384	0.000384	26.0417	26041.7	88744	FALSE	1649
392	bosentan	exact	GJPICJJJRGTNOD-UHFFFAOYSA-N	13034	13034, 41518, 42789	DRD1 Binding (NIBR assay)	>	10	1	1												7.5	0.15	1.33333	66.6667	93895	TRUE	392
2397	rofecoxib	exact	RZJQGNCSTQAWON-UHFFFAOYSA-N	13034	13034, 41518, 42789	DRD1 Binding (NIBR assay)	>	10	2	2												0.65	0.0845	15.3846	118.343	94648	FALSE	2397
4326	laropiprant	exact	NXFFJDQHYLNEJK-CYBMUJFWSA-N	13034	13034, 41518, 42789	DRD1 Binding (NIBR assay)	>	10	1	1																98538	FALSE	4326
2448	sitagliptin	exact	MFFMDFFZMYYVKS-SECBINFHSA-N	13034	13034, 41518, 42789	DRD1 Binding (NIBR assay)	>	10	1	1												1.88	1.1656	5.31915	8.57927	102254	TRUE	2448
1129	famotidine	exact	XUFQPHANEAPEMJ-UHFFFAOYSA-N	13034	13034, 41518, 42789	DRD1 Binding (NIBR assay)	>	10	1	1												0.593	0.49219	16.8634	20.3174	110834	TRUE	1129
1725	metformin	exact	XZWYZXLIPXDOLR-UHFFFAOYSA-N	13034	13034, 41518, 42789	DRD1 Binding (NIBR assay)	>	10	1	1												7.9	7.9	1.26582	1.26582	114863	FALSE	1725
2358	ranitidine	graph and syn match	VMXUWOKSQNHOCA-UKTHLTGXSA-N	13034	13034, 41518, 42789	DRD1 Binding (NIBR assay)	>	10	1	1												1.5	1.275	6.66667	7.84314	115055	FALSE	2358
942	dofetilide	exact	IXTMWRCNAAVVAI-UHFFFAOYSA-N	13034	13034, 41518, 42789	DRD1 Binding (NIBR assay)	>	10	1	1												0.06	0.021	166.667	476.19	115956	FALSE	942
581	cetirizine	exact	ZKLPARSLTMPFCP-UHFFFAOYSA-N	13034	13034, 41518, 42789	DRD1 Binding (NIBR assay)	>	10	1	1												0.984	0.06888	10.1626	145.18	141270	FALSE	581
2610	tetracaine	exact	GKCBAIGFKIBETG-UHFFFAOYSA-N	13034	13034, 41518, 42789	DRD1 Binding (NIBR assay)	>	10	1	1																143232	FALSE	2610
427	bumetanide	exact	MAEIEVLCKWDQJH-UHFFFAOYSA-N	13034	13034, 41518, 42789	DRD1 Binding (NIBR assay)	>	10	1	1												0.0823	0.000823	121.507	12150.7	143539	TRUE	427
2441	sildenafil	exact	BNRNXUUZRGQAQC-UHFFFAOYSA-N	13034	13034, 41518, 42789	DRD1 Binding (NIBR assay)	>	10	1	1												0.922	0.062696	10.846	159.5	157648	TRUE	2441
842	dextromethorphan	graph and syn match	MKXZASYAUGDDCJ-UHFFFAOYSA-N	13034	13034, 41518, 42789	DRD1 Binding (NIBR assay)	>	10	1	1												0.35	0.273	28.5714	36.63	167481	TRUE	842
568	celecoxib	exact	RZEKVGVHFLEQIL-UHFFFAOYSA-N	13034	13034, 41518, 42789	DRD1 Binding (NIBR assay)	>	10	2	2	13.997	20.9955	1	48.4	47.975	1	2	1	2	2		1.8	0.054	5.55556	185.185	172317	TRUE	568
4484	aclidinium bromide	exact	ASMXXROZKSBQIH-VITNCHFBSA-N	13034	13034, 41518, 42789	DRD1 Binding (NIBR assay)	>	10	1	1																183283	TRUE	4484
249	astemizole	exact	GXDALQBWZGODGZ-UHFFFAOYSA-N	13034	13034, 41518, 42789	DRD1 Binding (NIBR assay)	>	10	1	1	2.005	3.0075	10			1	2	1	0	0		0.008	0.000264	1250	37878.8	194508	FALSE	249
1258	furosemide	exact	ZZUFCTLCJUWOSV-UHFFFAOYSA-N	13034	13034, 41518, 42789	DRD1 Binding (NIBR assay)	>	10	1	1												18.1	0.51585	0.552486	19.3855	199962	FALSE	1258
2686	tocainide	exact	BUJAGSGYPOAWEI-UHFFFAOYSA-N	13034	13034, 41518, 42789	DRD1 Binding (NIBR assay)	>	10	1	1												13.6	11.832	0.735294	0.845166	204906	TRUE	2686
2140	phentermine	exact	DHHVAGZRUROJKS-UHFFFAOYSA-N	13034	13034, 41518, 42789	DRD1 Binding (NIBR assay)	>	10	1	1												0.952		10.5042		205623	TRUE	2140
618	chlorphentermine	exact	ZCKAMNXUHHNZLN-UHFFFAOYSA-N	13034	13034, 41518, 42789	DRD1 Binding (NIBR assay)	>	10	1	1			2.65			0	0	1	0	0						206190	TRUE	697
1971	nortriptyline	exact	PHVGLTMQBUFIQQ-UHFFFAOYSA-N	13034	13034, 41518, 42789	DRD1 Binding (NIBR assay)	=	0.386	1	1	0.269	1.56595				1	6	0	0	0		0.121	0.007865	3.19008	49.0782	216237	TRUE	1971
1499	isoprenaline	exact	JWZZKOKVBUJMES-UHFFFAOYSA-N	13034	13034, 41518, 42789	DRD1 Binding (NIBR assay)	>	10	2	2			50			0	0	1	0	0		0.00142	0.0004544	7042.25	22007	216468	TRUE	1499
2303	propranolol	exact	AQHHHDLHHXJYJD-UHFFFAOYSA-N	13034	13034, 41518, 42789	DRD1 Binding (NIBR assay)	>	10	1	1		14.1254	10			0	1	2	0	0		1.16	0.11426	8.62069	87.5197	217180	FALSE	2303
380	bisoprolol	exact	VHYCDWMUTMEGQY-UHFFFAOYSA-N	13034	13034, 41518, 42789	DRD1 Binding (NIBR assay)	>	10	1	1												0.203	0.1421	49.2611	70.373	217734	TRUE	380
4359	bosutinib	exact	UBPYILGKFZZVDX-UHFFFAOYSA-N	13034	13034, 41518, 42789	DRD1 Binding (NIBR assay)	>	10	1	1												0.36	0.0144	27.7778	694.444	238019	FALSE	4359
659	ciprofloxacin	exact	MYSWGUAQZAJSOK-UHFFFAOYSA-N	13034	13034, 41518, 42789	DRD1 Binding (NIBR assay)	>	10	1	1												6.58	3.948	1.51976	2.53293	250388	FALSE	659
4302	glycopyrronium bromide	exact	ANGKOCUUWGHLCE-UHFFFAOYSA-N	13034	13034, 41518, 42789	DRD1 Binding (NIBR assay)	>	10	1	1												0.0007	0.0004424	14285.7	22604	255868	FALSE	4302
1187	fluconazole	exact	RFHAOTPXVQNOHP-UHFFFAOYSA-N	13034	13034, 41518, 42789	DRD1 Binding (NIBR assay)	>	10	1	1												8.82	6.95016	1.13379	1.43882	258973	TRUE	1187
124	allopurinol	exact	OFCNXPDARWKPPY-UHFFFAOYSA-N	13034	13034, 41518, 42789	DRD1 Binding (NIBR assay)	>	10	1	1												14.7	12.201	0.680272	0.819605	261155	FALSE	124
2328	pyrazinamide	exact	IPEHBUMCGVEMRF-UHFFFAOYSA-N	13034	13034, 41518, 42789	DRD1 Binding (NIBR assay)	>	10	1	1		0.0092				0	1	0	0	0		325	195	0.0307692	0.0512821	265779	FALSE	2328
469	camazepam	exact	PXBVEXGRHZFEOF-UHFFFAOYSA-N	13034	13034, 41518, 42789	DRD1 Binding (NIBR assay)	>	10	1	1																275480	FALSE	469
2326	pseudoephedrine	exact	KWGRBVOPPLSCSI-WCBMZHEXSA-N	13034	13034, 41518, 42789	DRD1 Binding (NIBR assay)	>	10	1	1												2.06		4.85437		277577	TRUE	2326
1024	ephedrine	exact	KWGRBVOPPLSCSI-WPRPVWTQSA-N	13034	13034, 41518, 42789	DRD1 Binding (NIBR assay)	>	10	1	1												0.384		26.0417		277662	TRUE	1024
645	cimetidine	exact	AQIXAKUUQRKLND-UHFFFAOYSA-N	13034	13034, 41518, 42789	DRD1 Binding (NIBR assay)	>	10	1	1												4.5	3.645	2.22222	2.74348	287803	FALSE	645
1993	opipramol	exact	YNZFUWZUGRBMHL-UHFFFAOYSA-N	13034	13034, 41518, 42789	DRD1 Binding (NIBR assay)	=	2.2387	1	1		6.42805				0	2	0	0	0						293548	FALSE	1993
1212	fluphenazine	exact	PLDUPXSUYLZYBN-UHFFFAOYSA-N	13034	13034, 41518, 42789	DRD1 Binding (NIBR assay)	=	0.0447	1	1	0.0224	0.082	0.179			1	5	9	0	0		0.00149	1.86e-05	30	2400	293592	TRUE	1212
242	aripiprazole	exact	CEUORZQYGODEFX-UHFFFAOYSA-N	13034	13034, 41518, 42789	DRD1 Binding (NIBR assay)	=	7.8368	1	1	0.43585	0.895	1			2	5	18	0	0		1	0.01	7.8368	783.68	319940	FALSE	242
1947	nitrendipine	exact	PVHUJELLJLJGLN-UHFFFAOYSA-N	13034	13034, 41518, 42789	DRD1 Binding (NIBR assay)	>	10	1	1		6.5127				0	3	0	0	0		0.05	0.0015	200	6666.67	336739	TRUE	1947
1142	felodipine	exact	RZTAMFZIAATZDJ-UHFFFAOYSA-N	13034	13034, 41518, 42789	DRD1 Binding (NIBR assay)	>	10	1	1												0.07	0.0007	142.857	14285.7	336837	TRUE	1142
1082	ethinylestradiol	exact	BFPYWIDHMRZLRN-SLHNCBLASA-N	13034	13034, 41518, 42789	DRD1 Binding (NIBR assay)	>	10	1	1												0.000278	8.34e-06	35971.2	1.19904e+06	368485	FALSE	1082
1751	methotrexate	graph and syn match	FBOZXECLQNJBKD-CYBMUJFWSA-N	13034	13034, 41518, 42789	DRD1 Binding (NIBR assay)	>	10	1	1		4.6109				0	1	0	0	0		5	2.35	2	4.25532	380017	TRUE	1751
2389	risperidone	exact	RAPZEAPATHNIPO-UHFFFAOYSA-N	13034	13034, 41518, 42789	DRD1 Binding (NIBR assay)	=	0.6584	1	1	0.0214	0.24	0.2605			2	11	30	0	0		1.8	0.198	0.365778	3.32525	387900	FALSE	2389
2146	phenylephrine	graph and syn match	SONNWYBIRXJNDC-UHFFFAOYSA-N	13034	13034, 41518, 42789	DRD1 Binding (NIBR assay)	>	10	1	1		3.7295				0	2	0	0	0		0.0223		448.43		399754	FALSE	2146
2405	rosiglitazone	exact	YASAKCUCGLMORW-UHFFFAOYSA-N	13034	13034, 41518, 42789	DRD1 Binding (NIBR assay)	>	10	1	1												0.92	0.00184	10.8696	5434.78	400248	TRUE	2405
471	camostat	exact	XASIMHXSUQUHLV-UHFFFAOYSA-N	13034	13034, 41518, 42789	DRD1 Binding (NIBR assay)	>	10	1	1																407212	FALSE	471
865	diclofenac	exact	DCOPUUMXTXDBNB-UHFFFAOYSA-N	13034	13034, 41518, 42789	DRD1 Binding (NIBR assay)	>	10	3	3												3.67	0.0367	2.7248	272.48	420459	FALSE	865
1147	fenclofenac	exact	IDKAXRLETRCXKS-UHFFFAOYSA-N	13034	13034, 41518, 42789	DRD1 Binding (NIBR assay)	>	10	1	1																420847	FALSE	1147
2286	promethazine	exact	PWWVAXIEGOYWEE-UHFFFAOYSA-N	13034	13034, 41518, 42789	DRD1 Binding (NIBR assay)	=	3.3821	1	1	1.372	3.00405	10	38.3		1	4	1	2	0		0.7	0.0707	4.83157	47.8373	428250	FALSE	2286
1229	fluvastatin	exact	FJLGEFLZQAZZCD-JUFISIKESA-N	13034	13034, 41518, 42789	DRD1 Binding (NIBR assay)	>	10	1	1												0.134	0.00268	74.6269	3731.34	428625	FALSE	1229
1000142	beclometasone	graph no syns	NBMKJKDGKREAPL-IJTKQNLUSA-N	13034	13034, 41518, 42789	DRD1 Binding (NIBR assay)	>	10	1	1												0.0002	2.6e-05	50000	384615	430760	TRUE	294
1812	minaprine	exact	LDMWSLGGVTVJPG-UHFFFAOYSA-N	13034	13034, 41518, 42789	DRD1 Binding (NIBR assay)	>	10	1	1												0.335		29.8507		435969	TRUE	1812
1301	glipizide	exact	ZJJXGWJIGJFDTL-UHFFFAOYSA-N	13034	13034, 41518, 42789	DRD1 Binding (NIBR assay)	>	10	1	1												1.68	0.0336	5.95238	297.619	457961	FALSE	1301
1932	nilotinib	exact	HHZIURLSWUIHRB-UHFFFAOYSA-N	13034	13034, 41518, 42789	DRD1 Binding (NIBR assay)	>	10	3	3												1.7	0.0272	5.88235	367.647	460142	TRUE	1932
2126	phenformin	exact	ICFJFFQQTFMIBG-UHFFFAOYSA-N	13034	13034, 41518, 42789	DRD1 Binding (NIBR assay)	>	10	1	1												0.63	0.5292	15.873	18.8964	461812	TRUE	2126
158	amiloride	exact	XSDQTOBWRPYKKA-UHFFFAOYSA-N	13034	13034, 41518, 42789	DRD1 Binding (NIBR assay)	>	10	1	1												124	77.748	0.0806452	0.128621	462036	FALSE	158
1152	fenofibrate	exact	YMTINGFKWWXKFG-UHFFFAOYSA-N	13034	13034, 41518, 42789	DRD1 Binding (NIBR assay)	>	10	1	1												35.1	0.351	0.2849	28.49	472782	FALSE	1152
2525	sulfasalazine	exact	NCEXYHBECQHGNR-QZQOTICOSA-N	13034	13034, 41518, 42789	DRD1 Binding (NIBR assay)	>	10	1	1												39.5	0.2765	0.253165	36.1664	480015	FALSE	2525
5285	avatrombopag	exact	OFZJKCQENFPZBH-UHFFFAOYSA-N	13034	13034, 41518, 42789	DRD1 Binding (NIBR assay)	>	10	1	1												0.405	0.014985	24.6914	667.334	482581	FALSE	5285
1786	metoprolol	exact	IUBSYMUCCVWXPE-UHFFFAOYSA-N	13034	13034, 41518, 42789	DRD1 Binding (NIBR assay)	>	10	3	3												0.855	0.74385	11.6959	13.4436	487515	TRUE	1786
1539	lamivudine	exact	JTEGQNOMFQHVDC-NKWVEPMBSA-N	13034	13034, 41518, 42789	DRD1 Binding (NIBR assay)	>	10	1	1												17	10.88	0.588235	0.919118	508969	FALSE	1539
85	aciclovir	exact	MKUXAQIIEYXACX-UHFFFAOYSA-N	13034	13034, 41518, 42789	DRD1 Binding (NIBR assay)	>	10	1	1												22.2	18.87	0.45045	0.529942	511711	FALSE	85
1830	molindone	exact	KLPWJLBORRMFGK-UHFFFAOYSA-N	13034	13034, 41518, 42789	DRD1 Binding (NIBR assay)	=	10.9999	1	1	1.5849	2.0595	20		55	1	3	4	0	9		1.81		6.07729		520523	TRUE	1830
2600	terfenadine	exact	GUGOEEXESWIERI-UHFFFAOYSA-N	13034	13034, 41518, 42789	DRD1 Binding (NIBR assay)	=	9.0866	1	1	1.337	4.23875				1	4	0	0	0		0.68	0.0204	13.3626	445.422	528252	FALSE	2600
1976	buphenine	exact	PTGXAUBQBSGPKF-UHFFFAOYSA-N	13034	13034, 41518, 42789	DRD1 Binding (NIBR assay)	>	10	1	1		22.3872				0	1	0	0	0						529564	TRUE	1976
2269	probucol	exact	FYPMFJGVHOHGLL-UHFFFAOYSA-N	13034	13034, 41518, 42789	DRD1 Binding (NIBR assay)	>	10	1	1												3.55		2.8169		530595	TRUE	2269
4228	ivacaftor	exact	PURKAOJPTOLRMP-UHFFFAOYSA-N	13034	13034, 41518, 42789	DRD1 Binding (NIBR assay)	>	10	1	1												5.23	0.0523	1.91205	191.205	530869	TRUE	4228
5008	sonidegib	exact	VZZJRYRQSPEMTK-CALCHBBNSA-N	13034	13034, 41518, 42789	DRD1 Binding (NIBR assay)	>	10	1	1												2.12	0.0636	4.71698	157.233	535434	TRUE	5008
3514	quercetin	exact	REFJWTPEDVJJIY-UHFFFAOYSA-N	13034	13034, 41518, 42789	DRD1 Binding (NIBR assay)	>	10	1	1		4.288	10			0	2	1	0	0						556335	TRUE	3514
629	cianidanol	graph and syn match	PFTAWBLQPZVEMU-UKRRQHHQSA-N	13034	13034, 41518, 42789	DRD1 Binding (NIBR assay)	>	10	1	1																556462	TRUE	629
2616	thalidomide	exact	UEJJHQNACJXSKW-UHFFFAOYSA-N	13034	13034, 41518, 42789	DRD1 Binding (NIBR assay)	>	10	1	1												10.9	4.905	0.917431	2.03874	563414	FALSE	2616
2657	ticlopidine	exact	PHWBOXQYWZNQIN-UHFFFAOYSA-N	13034	13034, 41518, 42789	DRD1 Binding (NIBR assay)	>	10	1	1												8.07	0.28245	1.23916	35.4045	563722	TRUE	2657
704	clonidine	exact	GJSURZIOUXUGAL-UHFFFAOYSA-N	13034	13034, 41518, 42789	DRD1 Binding (NIBR assay)	>	10	1	1			10			0	0	2	0	0		0.01	0.008	1000	1250	565465	TRUE	704
2683	tizanidine	exact	XFYDIVBRZNQMJC-UHFFFAOYSA-N	13034	13034, 41518, 42789	DRD1 Binding (NIBR assay)	>	10	1	1												0.019	0.0133	526.316	751.88	566952	TRUE	2683
191	amoxapine	exact	QWGDMFLQWFTERH-UHFFFAOYSA-N	13034	13034, 41518, 42789	DRD1 Binding (NIBR assay)	=	0.186	1	1	0.196	0.392	0.2			1	5	2	0	0		4.57	0.457	0.0407002	0.407002	567500	TRUE	191
760	ciclosporin	exact	PMATZTZNYRCHOR-CGLBZJNRSA-N	13034	13034, 41518, 42789	DRD1 Binding (NIBR assay)	>	10	1	1												0.998	0.0998	10.02	100.2	571638	TRUE	760
276	azithromycin	exact	MQTOSJVFKKJCRP-BICOPXKESA-N	13034	13034, 41518, 42789	DRD1 Binding (NIBR assay)	>	10	1	1												1	0.82	10	12.1951	574298	FALSE	276
937	dobutamine	exact	JRWZLRBJNMZMFE-UHFFFAOYSA-N	13034	13034, 41518, 42789	DRD1 Binding (NIBR assay)	>	10	2	2		1.79535				0	2	0	0	0		0.22	0.1452	45.4545	68.8705	582121	TRUE	937
1610	losartan	exact	PSIFNNKUMBGKDQ-UHFFFAOYSA-N	13034	13034, 41518, 42789	DRD1 Binding (NIBR assay)	>	10	2	2												1.03	0.0103	9.70874	970.874	583636	TRUE	1610
1000072	candesartan	exact	HTQMVQVXFRQIKW-UHFFFAOYSA-N	13034	13034, 41518, 42789	DRD1 Binding (NIBR assay)	>	10	1	1												1.19	0.0119	8.40336	840.336	586666	TRUE	475
4304	dapagliflozin	exact	JVHXJTBJCFBINQ-ADAARDCZSA-N	13034	13034, 41518, 42789	DRD1 Binding (NIBR assay)	>	10	1	1												1.47	0.1323	6.80272	75.5858	587665	FALSE	4304
475	candesartan cilexetil	exact	GHOSNRCGJFBJIB-UHFFFAOYSA-N	13034	13034, 41518, 42789	DRD1 Binding (NIBR assay)	>	10	2	2												0.24	0.0012	41.6667	8333.33	590036	FALSE	475
2391	ritonavir	exact	NCDNCNXCDXHOMX-XGKFQTDJSA-N	13034	13034, 41518, 42789	DRD1 Binding (NIBR assay)	>	10	1	1												1.55	0.02325	6.45161	430.108	593627	FALSE	2391
2798	valaciclovir	exact	HDOVUKNUBWVHOX-QMMMGPOBSA-N	13034	13034, 41518, 42789	DRD1 Binding (NIBR assay)	>	10	1	1												15.3	13.2345	0.653595	0.755601	594066	TRUE	2798
2179	pioglitazone	exact	HYAFETHFCAUJAY-UHFFFAOYSA-N	13034	13034, 41518, 42789	DRD1 Binding (NIBR assay)	>	10	1	1												2.95	0.0295	3.38983	338.983	600539	FALSE	2179
4180	fidaxomicin	graph and syn match	ZVGNESXIJDCBKN-CUSCWRSMSA-N	13034	13034, 41518, 42789	DRD1 Binding (NIBR assay)	>	10	1	1												0.0412	0.0012566	242.718	7957.98	600795	TRUE	4180
1890	nefazodone	exact	VRBKIVRKKCLPHA-UHFFFAOYSA-N	13034	13034, 41518, 42789	DRD1 Binding (NIBR assay)	=	1.5976	1	1			1.98			0	0	4	0	0		4.26	0.57936	0.375023	2.75753	602800	TRUE	1890
2728	triamterene	exact	FNYLWPVRPXGIIP-UHFFFAOYSA-N	13034	13034, 41518, 42789	DRD1 Binding (NIBR assay)	>	10	1	1												9.35	4.862	1.06952	2.05677	608776	FALSE	2728
2172	pimozide	exact	YVUQSNJEYSNKRX-UHFFFAOYSA-N	13034	13034, 41518, 42789	DRD1 Binding (NIBR assay)	>	10	1	1	0.0004	1.02999		94		1	4	0	1	0		0.11	0.0055	90.9091	1818.18	613224	FALSE	2172
183	amlodipine	exact	HTIQEAQVCYTUBX-UHFFFAOYSA-N	13034	13034, 41518, 42789	DRD1 Binding (NIBR assay)	>	10	1	1												2.5	0.075	4	133.333	616511	FALSE	183
2149	phenylpropanolamine	graph and syn match	DLNKOYKMWOXYQA-VXNVDRBHSA-N	13034	13034, 41518, 42789	DRD1 Binding (NIBR assay)	>	10	1	1												3.31		3.02115		620619	TRUE	2149
2561	tamoxifen	exact	NKANXQFJJICGDU-QPLCGJKRSA-N	13034	13034, 41518, 42789	DRD1 Binding (NIBR assay)	>	10	1	1	4.251	6.3765				1	4	0	0	0		0.17	0.0017	58.8235	5882.35	636248	TRUE	2561
1407	ibuprofen	exact	HEFNNWSXXWATRW-UHFFFAOYSA-N	13034	13034, 41518, 42789	DRD1 Binding (NIBR assay)	>	10	1	1												390	7.8	0.025641	1.28205	637215	FALSE	1407
4175	linagliptin	exact	LTXREWYXXSTFRX-QGZVFWFLSA-N	13034	13034, 41518, 42789	DRD1 Binding (NIBR assay)	>	10	1	1												0.0193	0.00386	518.135	2590.67	666684	TRUE	4175
1513	itraconazole	graph and syn match	VHVPQPYKVGDNFY-ZPGVKDDISA-N	13034	13034, 41518, 42789	DRD1 Binding (NIBR assay)	>	10	1	1												0.933	0.001866	10.7181	5359.06	667117	TRUE	1513
2440	sibutramine	exact	UNAANXDKBXWMLN-UHFFFAOYSA-N	13034	13034, 41518, 42789	DRD1 Binding (NIBR assay)	>	10	1	1												0.0229	0.000687	436.681	14556	673022	TRUE	2440
4187	crizotinib	exact	KTEIFNKAUNYNJU-GFCCVEGCSA-N	13034	13034, 41518, 42789	DRD1 Binding (NIBR assay)	>	10	1	1												0.888	0.07992	11.2613	125.125	674355	TRUE	4187
846	dextrothyroxine	graph no syns	XUIIKFGFIJCVMT-UHFFFAOYSA-N	13034	13034, 41518, 42789	DRD1 Binding (NIBR assay)	>	10	1	1																679241	TRUE	846
1676	meloxicam	exact	ZRVUJXDFFKFLMG-UHFFFAOYSA-N	13034	13034, 41518, 42789	DRD1 Binding (NIBR assay)	>	10	2	2												9.1	0.0546	1.0989	183.15	681738	TRUE	1676
2706	topiramate	exact	KJADKKWYZYXHBB-XBWDGYHZSA-N	13034	13034, 41518, 42789	DRD1 Binding (NIBR assay)	>	10	1	1												23.3	19.805	0.429185	0.504923	682470	FALSE	2706
571	cefalexin	exact	ZAIPMKNFIOOWCQ-UEKVPHQBSA-N	13034	13034, 41518, 42789	DRD1 Binding (NIBR assay)	>	10	1	1												85.9	73.874	0.116414	0.135366	683626	TRUE	571
192	amoxicillin	exact	LSQZJLSUYDQPKJ-NJBDSQKTSA-N	13034	13034, 41518, 42789	DRD1 Binding (NIBR assay)	>	10	1	1												41	33.62	0.243902	0.297442	683957	TRUE	192
1264	gabapentin	exact	UGJMXCAKCUNAIE-UHFFFAOYSA-N	13034	13034, 41518, 42789	DRD1 Binding (NIBR assay)	>	10	1	1												32	31.04	0.3125	0.322165	684776	FALSE	1264
522	carvedilol	exact	OGHNVEJMJSYVRP-UHFFFAOYSA-N	13034	13034, 41518, 42789	DRD1 Binding (NIBR assay)	=	2.2816	1	1	0.749	2.0454				1	4	0	0	0		0.0981	0.001962	23.2579	1162.9	689275	TRUE	522
1336	guaifenesin	exact	HSRJKNPTNIJEKV-UHFFFAOYSA-N	13034	13034, 41518, 42789	DRD1 Binding (NIBR assay)	>	10	1	1												11.7		0.854701		689892	FALSE	1336
74	acetylsalicylic acid	exact	BSYNRYMUTXBXSQ-UHFFFAOYSA-N	13034	13034, 41518, 42789	DRD1 Binding (NIBR assay)	>	10	1	1												1110	566.1	0.00900901	0.0176647	692756	FALSE	74
766	cyproterone acetate	exact	UWFYSQMTEOIJJG-FDTZYFLXSA-N	13034	13034, 41518, 42789	DRD1 Binding (NIBR assay)	>	10	1	1		3.2641				0	1	0	0	0		0.611591		16.3508		693706	FALSE	766
1128	famciclovir	exact	GGXKWVWZWMLJEH-UHFFFAOYSA-N	13034	13034, 41518, 42789	DRD1 Binding (NIBR assay)	>	10	1	1												12.4	11.904	0.806452	0.840054	694415	FALSE	1128
2717	trazodone	exact	PHLBKPHSAVXXEF-UHFFFAOYSA-N	13034	13034, 41518, 42789	DRD1 Binding (NIBR assay)	=	12.6631	1	1	3.73	6.42805	10			1	2	1	0	0		5.06	0.3542	2.50259	35.7513	694618	TRUE	2717
1640	mazindol	exact	ZPXSCAKFGYXMGA-UHFFFAOYSA-N	13034	13034, 41518, 42789	DRD1 Binding (NIBR assay)	>	10	1	1			55			0	0	2	0	0		0.02	0.0002	500	50000	695364	TRUE	1640
1013	enoxacin	exact	IDYZIJYBMGIQMJ-UHFFFAOYSA-N	13034	13034, 41518, 42789	DRD1 Binding (NIBR assay)	>	10	1	1												14	9.45	0.714286	1.0582	700771	FALSE	1013
1150	fenfluramine	exact	DBGIVFWFUFKIQN-UHFFFAOYSA-N	13034	13034, 41518, 42789	DRD1 Binding (NIBR assay)	>	10	1	1												0.22	0.132	45.4545	75.7576	703663	TRUE	1150
314	benserazide	exact	BNQDCRGUHNALGH-UHFFFAOYSA-N	13034	13034, 41518, 42789	DRD1 Binding (NIBR assay)	>	10	1	1												0.0065		1538.46		706944	TRUE	314
1567	levodopa	exact	WTDRDQBEARUVNC-LURJTMIESA-N	13034	13034, 41518, 42789	DRD1 Binding (NIBR assay)	>	10	1	1		8.1995				0	1	0	0	0	1	8.08	6.168	1.23762	1.62127	714482	FALSE	1567
1585	liothyronine	exact	AUYYCJSJGJYCDS-LBPRGKRZSA-N	13034	13034, 41518, 42789	DRD1 Binding (NIBR assay)	>	10	1	1												0.108	0.00216	92.5926	4629.63	715293	TRUE	1585
3584	terazosin	exact	VCKUSRYTPJJLNI-UHFFFAOYSA-N	13034	13034, 41518, 42789	DRD1 Binding (NIBR assay)	>	10	1	1		15.8489				0	1	0	0	0		0.229	0.0229	43.6681	436.681	718479	FALSE	3584
4209	prazosin	exact	IENZQIKPVFGBNW-UHFFFAOYSA-N	13034	13034, 41518, 42789	DRD1 Binding (NIBR assay)	>	10	1	1			10			0	0	4	0	0		0.085	0.00255	117.647	3921.57	718603	FALSE	4209
954	doxazosin	exact	RUZYUOTYCVRMRZ-UHFFFAOYSA-N	13034	13034, 41518, 42789	DRD1 Binding (NIBR assay)	>	10	1	1		10.8267	1	48.65	51.495	0	2	1	2	2		0.047	0.002068	212.766	4835.59	718739	FALSE	954
1883	naproxen	exact	CMWTZPSULFXXJA-VIFPVBQESA-N	13034	13034, 41518, 42789	DRD1 Binding (NIBR assay)	>	10	1	1												500	5	0.02	2	721331	FALSE	1883
99	agomelatine	exact	YJYPHIXNFHFHND-UHFFFAOYSA-N	13034	13034, 41518, 42789	DRD1 Binding (NIBR assay)	>	10	1	1												0.0872	0.0059296	114.679	1686.45	721656	TRUE	99
1973	noscapine	exact	AKNNEGZIBPJZJG-MSOLQXFVSA-N	13034	13034, 41518, 42789	DRD1 Binding (NIBR assay)	>	10	1	1												0.968		10.3306		722564	TRUE	1973
1672	melatonin	exact	DRLFMBDRBRZALE-UHFFFAOYSA-N	13034	13034, 41518, 42789	DRD1 Binding (NIBR assay)	>	10	1	1			10			0	0	1	0	0		0.00745	0.0029353	1342.28	3406.81	723107	FALSE	1672
4876	belinostat	graph and syn match	NCNRHFGMJRPRSK-MDZDMXLPSA-N	13034	13034, 41518, 42789	DRD1 Binding (NIBR assay)	>	10	2	2												100.908	6.05	0.0991002	1.65289	727848	FALSE	4876
4124	vorinostat	exact	WAEXFXRVDQXREF-UHFFFAOYSA-N	13034	13034, 41518, 42789	DRD1 Binding (NIBR assay)	>	10	1	1												3.17	0.9193	3.15457	10.8778	731756	TRUE	4124
2873	zopiclone	exact	GBBSUAFBMRNDJC-UHFFFAOYSA-N	13034	13034, 41518, 42789	DRD1 Binding (NIBR assay)	>	10	1	1												0.178	0.0979	56.1798	102.145	732713	TRUE	2873
463	caffeine	exact	RYYVLZVUVIJVGH-UHFFFAOYSA-N	13034	13034, 41518, 42789	DRD1 Binding (NIBR assay)	>	10	1	1												42	28.56	0.238095	0.35014	734658	TRUE	463
269	azathioprine	exact	LMEKQMALGUDUQG-UHFFFAOYSA-N	13034	13034, 41518, 42789	DRD1 Binding (NIBR assay)	>	10	1	1												7.21	5.047	1.38696	1.98138	735224	TRUE	269
2377	rifampicin	graph and syn match	JQXXHWHPUNPDRT-WLSIYKJHSA-N	13034	13034, 41518, 42789	DRD1 Binding (NIBR assay)	>	10	1	1												12.2	1.891	0.819672	5.28821	743629	TRUE	2377
2552	tacrolimus	graph no syns	QJJXYPPXXYFBGM-NCGCDJFJSA-N	13034	13034, 41518, 42789	DRD1 Binding (NIBR assay)	>	10	1	1												0.034	0.00034	294.118	29411.8	745510	TRUE	2552
5384	osilodrostat	exact	USUZGMWDZDXMDG-CYBMUJFWSA-N	13034	13034, 41518, 42789	DRD1 Binding (NIBR assay)	>	10	1	1																747556	TRUE	5384
1922	nifedipine	exact	HYIMSNHJOBLJNT-UHFFFAOYSA-N	13034	13034, 41518, 42789	DRD1 Binding (NIBR assay)	>	10	1	1		17.1078				0	2	0	0	0		0.3	0.006	33.3333	1666.67	757521	FALSE	1922
2755	trimethoprim	exact	IEDVJHCEMCRBQM-UHFFFAOYSA-N	13034	13034, 41518, 42789	DRD1 Binding (NIBR assay)	>	10	1	1		0.0231				0	1	0	0	0		9.47	5.5873	1.05597	1.78977	764123	TRUE	2755
1601	lopinavir	exact	KJHKTHWMRKYKJE-SUGCFTRWSA-N	13034	13034, 41518, 42789	DRD1 Binding (NIBR assay)	>	10	1	1												18.3	0.183	0.546448	54.6448	768884	FALSE	1601
4173	telaprevir	graph and syn match	BBAWEDCPNXPBQM-GXMOPWFDSA-N	13034	13034, 41518, 42789	DRD1 Binding (NIBR assay)	>	10	1	1												4.34	1.7794	2.30415	5.61987	769706	TRUE	4173
1155	fenoterol	exact	LSLYOANBFKQKPT-UHFFFAOYSA-N	13034	13034, 41518, 42789	DRD1 Binding (NIBR assay)	>	10	2	2												0.132	0.0792	75.7576	126.263	787276	FALSE	1155
1982	olanzapine	exact	KVWDHTXUZHCGIO-UHFFFAOYSA-N	13034	13034, 41518, 42789	DRD1 Binding (NIBR assay)	=	0.0766	1	1	0.03	0.082215	0.118			2	18	45	0	0		0.1	0.007	0.766	10.9429	791541	TRUE	1982
2534	sulindac	exact	MLKXDPUZXIRXEP-MFOYZWKCSA-N	13034	13034, 41518, 42789	DRD1 Binding (NIBR assay)	>	10	1	1												32	2.08	0.3125	4.80769	792506	TRUE	2534
1497	isoniazid	exact	QRXWMOHMRWLFEY-UHFFFAOYSA-N	13034	13034, 41518, 42789	DRD1 Binding (NIBR assay)	>	10	1	1												31.2	30.264	0.320513	0.330426	798869	TRUE	1497
1385	hydrochlorothiazide	exact	JZUFKLXOESDKRF-UHFFFAOYSA-N	13034	13034, 41518, 42789	DRD1 Binding (NIBR assay)	>	10	1	1												0.831	0.29916	12.0337	33.4269	799287	TRUE	1385
24	phenylbutanoic acid	exact	OBKXEAXTFZPCHS-UHFFFAOYSA-N	13034	13034, 41518, 42789	DRD1 Binding (NIBR assay)	>	10	1	1												328		0.0304878		800258	TRUE	24
4819	delamanid	exact	XDAOLTSRNUSPPH-XMMPIXPASA-N	13034	13034, 41518, 42789	DRD1 Binding (NIBR assay)	>	10	1	1												0.501	0.002505	19.9601	3992.02	807137	FALSE	4819
719	clotrimazole	exact	VNFPBHJOKIVQEB-UHFFFAOYSA-N	13034	13034, 41518, 42789	DRD1 Binding (NIBR assay)	>	10	1	1	4.508	6.7625				1	2	0	0	0		0.109	0.0436	91.7431	229.358	821091	TRUE	719
678	clindamycin	graph and syn match	KDLRVYVGXIQJDK-NOWPCOIGSA-N	13034	13034, 41518, 42789	DRD1 Binding (NIBR assay)	>	10	1	1												12.8	0.768	0.78125	13.0208	824751	TRUE	678
2583	telmisartan	exact	RMMXLENWKUUMAY-UHFFFAOYSA-N	13034	13034, 41518, 42789	DRD1 Binding (NIBR assay)	>	10	1	1			20			0	0	1	0	0		1.17	0.00585	8.54701	1709.4	825246	FALSE	2583
1985	olmesartan medoxomil	exact	UQGKUQLKSCSZGY-UHFFFAOYSA-N	13034	13034, 41518, 42789	DRD1 Binding (NIBR assay)	>	10	1	1												1.48	0.01776	6.75676	563.063	828551	FALSE	1985
257	atorvastatin	exact	XUKUURHRXDUEBC-KAYWLYCHSA-N	13034	13034, 41518, 42789	DRD1 Binding (NIBR assay)	>	10	1	1												0.0655	0.00131	152.672	7633.59	830657	TRUE	257
1442	indoprofen	exact	RJMIEHBSYVWVIN-UHFFFAOYSA-N	13034	13034, 41518, 42789	DRD1 Binding (NIBR assay)	>	30	1	1																834296	TRUE	1442
2213	pirprofen	exact	PIDSZXPFGCURGN-UHFFFAOYSA-N	13034	13034, 41518, 42789	DRD1 Binding (NIBR assay)	>	10	1	1												130	0.26	0.0769231	38.4615	834458	FALSE	2213
1225	fluticasone propionate	graph and syn match	WMWTYOKRWGGJOA-WYZONABHSA-N	13034	13034, 41518, 42789	DRD1 Binding (NIBR assay)	>	10	1	1												0.00244	0.0002196	4098.36	45537.3	835461	FALSE	1225
844	dextropropoxyphene	graph and syn match	XLMALTXPSGQGBX-UHFFFAOYSA-N	13034	13034, 41518, 42789	DRD1 Binding (NIBR assay)	>	10	1	1												0.265	0.053	37.7358	188.679	835617	TRUE	844
294	beclometasone dipropionate	graph and syn match	KUVIULQEHSCUHY-DDRZOEPZSA-N	13034	13034, 41518, 42789	DRD1 Binding (NIBR assay)	>	10	1	1																835895	FALSE	294
816	nordazepam	exact	AKPLHCDWDRPJGD-UHFFFAOYSA-N	13034	13034, 41518, 42789	DRD1 Binding (NIBR assay)	>	10	1	1																843583	TRUE	816
2015	oxazepam	exact	ADIMAYPTOBDMTL-UHFFFAOYSA-N	13034	13034, 41518, 42789	DRD1 Binding (NIBR assay)	>	10	1	1												1.55	0.0558	6.45161	179.211	845236	TRUE	2015
1606	lorazepam	exact	DIWRORZWFLOCLC-UHFFFAOYSA-N	13034	13034, 41518, 42789	DRD1 Binding (NIBR assay)	>	10	1	1												0.06	0.009	166.667	1111.11	845402	TRUE	1606
913	dinoprostone	exact	XEYBRNLFEZDVAW-ARSRFYASSA-N	13034	13034, 41518, 42789	DRD1 Binding (NIBR assay)	>	30	1	1																852968	TRUE	913
138	alprostadil	exact	GMVPRGQOIOIIMI-DWKJAMRDSA-N	13034	13034, 41518, 42789	DRD1 Binding (NIBR assay)	>	10	1	1																853042	TRUE	138
2402	ropinirole	exact	UHSKFQJFRQCDBE-UHFFFAOYSA-N	13034	13034, 41518, 42789	DRD1 Binding (NIBR assay)	>	10	2	2	32.3594	16.3	32.5			1	2	6	0	0		0.04	0.0244	250	409.836	863498	TRUE	2402
134	alpidem	exact	JRTIDHTUMYMPRU-UHFFFAOYSA-N	13034	13034, 41518, 42789	DRD1 Binding (NIBR assay)	>	10	1	1												0.068	0.00612	147.059	1633.99	864412	FALSE	134
2281	proglumide	exact	DGMKFQYCZXERLX-UHFFFAOYSA-N	13034	13034, 41518, 42789	DRD1 Binding (NIBR assay)	>	10	1	1																864535	FALSE	2280
2705	tolterodine	exact	OOGJQPCLVADCPB-HXUWFJFHSA-N	13034	13034, 41518, 42789	DRD1 Binding (NIBR assay)	>	10	1	1												0.058	0.002146	172.414	4659.83	865596	FALSE	2705
4702	esatenolol	graph no syns	METKIMKYRPQLGS-GFCCVEGCSA-N	13034	13034, 41518, 42789	DRD1 Binding (NIBR assay)	>	10	1	1																867158	TRUE	4702
694	clofibrate	exact	KNHUKKLJHYUCFP-UHFFFAOYSA-N	13034	13034, 41518, 42789	DRD1 Binding (NIBR assay)	>	10	1	1												408	14.28	0.0245098	0.70028	872485	FALSE	694
1132	fasudil	exact	NGOGFTYYXHNFQH-UHFFFAOYSA-N	13034	13034, 41518, 42789	DRD1 Binding (NIBR assay)	>	10	2	2																881276	TRUE	1132
4329	pasireotide	graph and syn match	VMZMNAABQBOLAK-DBILLSOUSA-N	13034	13034, 41518, 42789	DRD1 Binding (NIBR assay)	>	10	1	1												0.0160042		624.837		882320	TRUE	4329
1587	lisinopril	graph and syn match	RLAWWYSOJDYHDC-KSZLIROESA-N	13034	13034, 41518, 42789	DRD1 Binding (NIBR assay)	>	10	1	1												0.241	0.2169	41.4938	46.1042	882577	FALSE	1587
282	baclofen	exact	KPYSYYIEGFHWSV-UHFFFAOYSA-N	13034	13034, 41518, 42789	DRD1 Binding (NIBR assay)	>	10	1	1		0.5804				0	1	0	0	0		1.9	1.33	5.26316	7.5188	883980	FALSE	282
112	alendronic acid	exact	OGSPWJRAVKPPFI-UHFFFAOYSA-N	13034	13034, 41518, 42789	DRD1 Binding (NIBR assay)	>	10	2	2												0.154	0.03388	64.9351	295.159	884170	FALSE	112
2350	rabeprazole	exact	YREYEVIYCVEVJK-UHFFFAOYSA-N	13034	13034, 41518, 42789	DRD1 Binding (NIBR assay)	>	10	1	1												1.44	0.0576	6.94444	173.611	890805	FALSE	2350
4340	alogliptin	exact	ZSBOMTDTBDDKMP-OAHLLOKOSA-N	13034	13034, 41518, 42789	DRD1 Binding (NIBR assay)	>	10	1	1												0.762	0.57912	13.1234	17.2676	893510	TRUE	4340
852	diazepam	exact	AAOVKJBEBIDNHE-UHFFFAOYSA-N	13034	13034, 41518, 42789	DRD1 Binding (NIBR assay)	>	10	1	1			10			0	0	1	0	0		1.22	0.0244	8.19672	409.836	893832	TRUE	852
1202	flunitrazepam	exact	PPTYJKAXVCCBDU-UHFFFAOYSA-N	13034	13034, 41518, 42789	DRD1 Binding (NIBR assay)	>	10	1	1												0.01	0.0021	1000	4761.9	893947	TRUE	1202
2585	temazepam	exact	SEQDDYPDSLOBDC-UHFFFAOYSA-N	13034	13034, 41518, 42789	DRD1 Binding (NIBR assay)	>	10	1	1												2.88	0.1152	3.47222	86.8056	894125	TRUE	2585
2478	stavudine	exact	XNKLLVCARDGLGL-JGVFFNPUSA-N	13034	13034, 41518, 42789	DRD1 Binding (NIBR assay)	>	10	1	1												4	3.88	2.5	2.57732	905280	FALSE	2478
2861	zidovudine	exact	HBOMLICNUCNMMY-XLPZGREQSA-N	13034	13034, 41518, 42789	DRD1 Binding (NIBR assay)	>	10	1	1												4	3	2.5	3.33333	905417	FALSE	2861
367	bicalutamide	exact	LKJPYSCBVHEWIU-UHFFFAOYSA-N	13034	13034, 41518, 42789	DRD1 Binding (NIBR assay)	>	10	1	1												1.97	0.0788	5.07614	126.904	909135	FALSE	367
1821	mitoxantrone	exact	KKZJGLLVHKMTCM-UHFFFAOYSA-N	13034	13034, 41518, 42789	DRD1 Binding (NIBR assay)	>	10	1	1		5.1735	148.5	47.5	14.645	0	1	2	2	2						933063	TRUE	1821
2803	valproic acid	exact	NIJJYAXOARWZEE-UHFFFAOYSA-N	13034	13034, 41518, 42789	DRD1 Binding (NIBR assay)	>	10	2	2												693	48.51	0.01443	0.206143	941811	FALSE	2803
5252	neratinib	exact	JWNPDZNEKVCWMY-VQHVLOKHSA-N	13034	13034, 41518, 42789	DRD1 Binding (NIBR assay)	>	10	1	1												0.142		70.4225		943839	TRUE	5252
4941	palbociclib	exact	AHJRHEGDXFFMBM-UHFFFAOYSA-N	13034	13034, 41518, 42789	DRD1 Binding (NIBR assay)	>	10	1	1												0.134	0.019698	74.6269	507.666	947188	FALSE	4941
1000157	cyproterone	graph and syn match	DUSHUSLJJMDGTE-LXMMIWJPSA-N	13034	13034, 41518, 42789	DRD1 Binding (NIBR assay)	>	10	1	1																947386	TRUE	766
2847	warfarin	exact	PJVWKTKQMONHTI-UHFFFAOYSA-N	13034	13034, 41518, 42789	DRD1 Binding (NIBR assay)	>	10	1	1												3.49	0.07329	2.86533	136.444	948262	TRUE	2847
1032	eplerenone	graph and syn match	JUKPWJGBANNWMW-MPXJBLPYSA-N	13034	13034, 41518, 42789	DRD1 Binding (NIBR assay)	>	10	1	1												4.15	2.241	2.40964	4.46229	948777	TRUE	1032
3659	yohimbine	graph and syn match	BLGXFZZNTVWLAY-KXWCMYOSSA-N	13034	13034, 41518, 42789	DRD1 Binding (NIBR assay)	>	10	1	1	1.9953	2.9091	5.9			1	3	2	0	0		0.12	0.0216	83.3333	462.963	948918	FALSE	3659
3659	yohimbine	exact	BLGXFZZNTVWLAY-SCYLSFHTSA-N	13034	13034, 41518, 42789	DRD1 Binding (NIBR assay)	>	10	1	1	1.9953	2.9091	5.9			1	3	2	0	0		0.12	0.0216	83.3333	462.963	949051	FALSE	3659
708	clopidogrel	exact	GKTWGGQPFAXNFI-HNNXBMFYSA-N	13034	13034, 41518, 42789	DRD1 Binding (NIBR assay)	>	10	1	1												7.91	0.1582	1.26422	63.2111	949324	TRUE	708
2997	somatostatin	graph and name match	NHXLMOGPVYXJNR-UHFFFAOYSA-N	13034	13034, 41518, 42789	DRD1 Binding (NIBR assay)	>	10	1	1																951044	TRUE	2997
2351	raloxifene	exact	GZUITABIAKMVPG-UHFFFAOYSA-N	13034	13034, 41518, 42789	DRD1 Binding (NIBR assay)	>	10	1	1	1.932	1.932	3	44.9	48.985	1	3	1	2	2		0.00124	6.2e-05	8064.52	161290	954356	TRUE	2351
2142	phentolamine	exact	MRBDMNSDAVCSSF-UHFFFAOYSA-N	13034	13034, 41518, 42789	DRD1 Binding (NIBR assay)	>	10	1	1		8.59995	10			0	2	1	0	0		0.086	0.03956	116.279	252.781	962840	TRUE	2142
195	amfetamine	exact	KWTSXDURSIMDCE-UHFFFAOYSA-N	13034	13034, 41518, 42789	DRD1 Binding (NIBR assay)	>	10	1	1			0.0248			0	0	1	0	0		0.374	0.26928	26.738	37.1361	970081	TRUE	195
65	acetylcholine	exact	OIPILFWXSMYKGL-UHFFFAOYSA-N	13034	13034, 41518, 42789	DRD1 Binding (NIBR assay)	>	10	1	1																970265	FALSE	65
1613	loxapine	exact	XJGVXQDUIWGIRW-UHFFFAOYSA-N	13034	13034, 41518, 42789	DRD1 Binding (NIBR assay)	=	0.1024	2	2	0.054	0.082				1	3	0	0	0		0.0796	0.0027064	1.28643	37.8362	978609	FALSE	1613
722	clozapine	exact	QZUDBNBUXVUHMW-UHFFFAOYSA-N	13034	13034, 41518, 42789	DRD1 Binding (NIBR assay)	=	0.2327	2	2	0.2528	0.247	0.235	25	25	6	59	109	2	5		1.75	0.0525	0.132971	4.43238	978898	FALSE	722
2515	sulfamethoxypyridazine	exact	VLYWMPOKSSWJAL-UHFFFAOYSA-N	13034	13034, 41518, 42789	DRD1 Binding (NIBR assay)	>	10	1	1																986493	TRUE	2515
660	cisapride	exact	DCSUBABJRXZOMT-UHFFFAOYSA-N	13034	13034, 41518, 42789	DRD1 Binding (NIBR assay)	>	10	1	1	1.6982	1.7	1.7			2	2	7	0	0		0.17	0.0034	58.8235	2941.18	988371	TRUE	660
2601	terguride	exact	JOAHPSVPXZTVEP-YXJHDRRASA-N	13034	13034, 41518, 42789	DRD1 Binding (NIBR assay)	=	0.41	1	1	0.0487	0.069	0.064			2	1	4	0	0		0.0033		124.242		989043	TRUE	2601
2865	ziprasidone	exact	MVWVFYHBGMAFLY-UHFFFAOYSA-N	13034	13034, 41518, 42789	DRD1 Binding (NIBR assay)	=	0.1121	2	2	0.0095	0.0794	0.33			1	5	16	0	0		0.47	0.0047	0.238511	23.8511	1002936	FALSE	2865
2543	sumatriptan	exact	KQKPFRSPSRPDEB-UHFFFAOYSA-N	13034	13034, 41518, 42789	DRD1 Binding (NIBR assay)	>	10	1	1			100			0	0	1	0	0		0.183	0.15738	54.6448	63.5405	1009715	TRUE	2543
1440	indomethacin	exact	CGIGDMFJXJATDK-UHFFFAOYSA-N	13034	13034, 41518, 42789	DRD1 Binding (NIBR assay)	>	10	1	1												4.14	0.2277	2.41546	43.9174	1011369	FALSE	1440
725	codeine	exact	OROGSEYTTFOCAN-DNJOTXNNSA-N	13034	13034, 41518, 42789	DRD1 Binding (NIBR assay)	>	10	1	1												0.408	0.306	24.5098	32.6797	1012305	TRUE	725
1386	hydrocodone	graph and syn match	LLPOLZWFYMWNKH-FVEFGIFQSA-N	13034	13034, 41518, 42789	DRD1 Binding (NIBR assay)	>	10	1	1												0.222	0.14208	45.045	70.3829	1012435	TRUE	1386
2048	pamidronic acid	exact	WRUUGTRCQOWXEG-UHFFFAOYSA-N	13034	13034, 41518, 42789	DRD1 Binding (NIBR assay)	>	10	1	1												5.87	4.11	1.70358	2.43309	1020980	TRUE	2048
3642	vildagliptin	exact	SYOKIDBDQMKNDQ-XWTIBIIYSA-N	13034	13034, 41518, 42789	DRD1 Binding (NIBR assay)	>	10	1	1												1.65	1.49655	6.06061	6.68204	1021425	TRUE	3642
1960	norepinephrine	graph and syn match	SFLSHLFXELFNJZ-MRVPVSSYSA-N	13034	13034, 41518, 42789	DRD1 Binding (NIBR assay)	>	10	1	1		1.9953	20			0	5	5	0	0		18.6783	9.33917	0.53538	1.07076	1023930	TRUE	1960
1209	fluoxetine	exact	RTHCYVBBDHJXIQ-UHFFFAOYSA-N	13034	13034, 41518, 42789	DRD1 Binding (NIBR assay)	=	8.577	3	3		12.6728	10			0	2	2	0	0		0.15	0.00825	57.18	1039.64	1041013	TRUE	1209
916	diphenhydramine	exact	ZZVUWRFHKOJYTH-UHFFFAOYSA-N	13034	13034, 41518, 42789	DRD1 Binding (NIBR assay)	>	10	1	1			10			0	0	1	0	0		0.3	0.0036	33.3333	2777.78	1041696	FALSE	916
2419	salmeterol	exact	GIIZNNXWQWCKIB-UHFFFAOYSA-N	13034	13034, 41518, 42789	DRD1 Binding (NIBR assay)	>	10	1	1		22.3872				0	1	0	0	0		0.0004	1.6e-05	25000	625000	1044220	TRUE	2419
2354	ramatroban	exact	LDXDSHIEDAPSSA-OAHLLOKOSA-N	13034	13034, 41518, 42789	DRD1 Binding (NIBR assay)	=	6.0099	1	1					25.5	0	0	0	0	2		0.31	0.00775	19.3868	775.471	1063953	FALSE	2354
2677	tiotropium bromide	graph and syn match	LERNTVKEWCAPOY-DZZGSBJMSA-N	13034	13034, 41518, 42789	DRD1 Binding (NIBR assay)	>	10	1	1												4.8e-05	1.34e-05	208333	744048	1077236	TRUE	2677
1796	mianserin	exact	UEQUQVLFIPOEMF-UHFFFAOYSA-N	13034	13034, 41518, 42789	DRD1 Binding (NIBR assay)	=	0.4769	1	1	1.20625	0.9199	1.42			2	5	3	0	0		0.224	0.01568	2.12902	30.4145	1078385	FALSE	1796
2105	pergolide	exact	YEHCICAEULNIGD-MZMPZRCHSA-N	13034	13034, 41518, 42789	DRD1 Binding (NIBR assay)	=	3.4803	2	2	0.0182	0.05	0.06			3	15	28	0	0	1	0.0087	0.00087	400.034	4000.34	1088394	TRUE	2105
3294	iloperidone	exact	XMXHEBAFVSFQEX-UHFFFAOYSA-N	13034	13034, 41518, 42789	DRD1 Binding (NIBR assay)	=	0.0684	2	2	0.4862	0.75				2	1	0	0	0		0.029	0.001943	2.35862	35.2033	1103790	FALSE	3294
2133	phenmetrazine	exact	OOBHFESNSZDWIU-UHFFFAOYSA-N	13034	13034, 41518, 42789	DRD1 Binding (NIBR assay)	>	10	1	1												1.41		7.0922		1105792	TRUE	2133
1404	ibandronic acid	exact	MPBVHIBUJCELCL-UHFFFAOYSA-N	13034	13034, 41518, 42789	DRD1 Binding (NIBR assay)	>	10	1	1												0.0923	0.0131989	108.342	757.639	1112973	TRUE	1404
2579	tegaserod	graph and name match	IKBKZGMPCYNSLU-RGVLZGJSSA-N	13034	13034, 41518, 42789	DRD1 Binding (NIBR assay)	=	0.9415	3	3												0.01	0.0002	94.15	4707.5	1113436	FALSE	2579
509	carisoprodol	exact	OFZCIYFFPZCNJE-UHFFFAOYSA-N	13034	13034, 41518, 42789	DRD1 Binding (NIBR assay)	>	10	1	1												38	19.19	0.263158	0.521105	1116340	TRUE	509
5388	selumetinib	exact	CYOHGALHFOKKQC-UHFFFAOYSA-N	13034	13034, 41518, 42789	DRD1 Binding (NIBR assay)	>	10	1	1												2.08	0.0208	4.80769	480.769	1120035	TRUE	5388
2870	zolpidem	exact	ZAFYATHCZYHLPB-UHFFFAOYSA-N	13034	13034, 41518, 42789	DRD1 Binding (NIBR assay)	>	10	2	2												0.83	0.06225	12.0482	160.643	1126408	TRUE	2870
2337	quetiapine	exact	URKOMYMAXPYINW-UHFFFAOYSA-N	13034	13034, 41518, 42789	DRD1 Binding (NIBR assay)	=	0.8554	1	1	0.389	0.71465	4.24			1	6	3	0	0		2.55	0.4335	0.335451	1.97324	1146566	FALSE	2337
1400	hydroxyzine	exact	ZQDWXGKKHFNSQK-UHFFFAOYSA-N	13034	13034, 41518, 42789	DRD1 Binding (NIBR assay)	>	10	1	1			10			0	0	1	0	0		0.269	0.014257	37.1747	701.41	1146707	TRUE	1400
299	benazepril	exact	XPCFTKFZXHTYIP-PMACEKPBSA-N	13034	13034, 41518, 42789	DRD1 Binding (NIBR assay)	>	10	1	1												0.46	0.01518	21.7391	658.762	1147586	FALSE	299
1005	enalapril	exact	GBXSMTUPTTWBMN-XIRDDKMYSA-N	13034	13034, 41518, 42789	DRD1 Binding (NIBR assay)	>	10	1	1												0.4	0.18	25	55.5556	1147824	TRUE	1005
2340	quinapril	exact	JSDRRTOADPPCHY-HSQYWUDLSA-N	13034	13034, 41518, 42789	DRD1 Binding (NIBR assay)	>	10	1	1												1.53	0.0459	6.53595	217.865	1147996	FALSE	2340
2356	ramipril	exact	HDACQVRGBOVJII-JBDAPHQKSA-N	13034	13034, 41518, 42789	DRD1 Binding (NIBR assay)	>	10	1	1												0.106	0.02862	94.3396	349.406	1148194	TRUE	2356
897	diltiazem	exact	HSUGRBWQSSZJOP-RTWAWAEBSA-N	13034	13034, 41518, 42789	DRD1 Binding (NIBR assay)	>	10	1	1		0.8199				0	1	0	0	0		1.1	0.22	9.09091	45.4545	1150397	TRUE	897
703	clonazepam	exact	DGBIGWXXNGSACT-UHFFFAOYSA-N	13034	13034, 41518, 42789	DRD1 Binding (NIBR assay)	>	10	1	1												0.03	0.0045	333.333	2222.22	1157846	TRUE	703
1506	isosorbide mononitrate	exact	YWXYYJSYQOXTPL-SLPGGIOYSA-N	13034	13034, 41518, 42789	DRD1 Binding (NIBR assay)	>	10	1	1												4.93	4.6835	2.0284	2.13516	1158838	FALSE	1506
2740	trifluoperazine	exact	ZEWQUBUPAILYHI-UHFFFAOYSA-N	13034	13034, 41518, 42789	DRD1 Binding (NIBR assay)	=	0.1293	2	2		0.5106		96		0	2	0	2	0		0.0053	0.002279	24.3962	56.7354	1159448	TRUE	2740
415	bucladesine	exact	CJGYSWNGNKCJSB-YVLZZHOMSA-N	13034	13034, 41518, 42789	DRD1 Binding (NIBR assay)	>	10	1	1																1165801	FALSE	415
1775	methysergide	graph and syn match	KPJZHOPZRAFDTN-UHFFFAOYSA-N	13034	13034, 41518, 42789	DRD1 Binding (NIBR assay)	=	1.5818	1	1	0.472					1	0	0	0	0		0.00396	0.0013464	399.444	1174.84	1167104	TRUE	1775
2696	tolbutamide	exact	JLRGJRBPOGGCBT-UHFFFAOYSA-N	13034	13034, 41518, 42789	DRD1 Binding (NIBR assay)	>	10	1	1												370	14.8	0.027027	0.675676	1170821	TRUE	2696
1540	lamotrigine	exact	PYZRQGJRPPTADH-UHFFFAOYSA-N	13034	13034, 41518, 42789	DRD1 Binding (NIBR assay)	>	10	1	1		0.2311				0	1	0	0	0		17	7.65	0.588235	1.30719	1183335	TRUE	1540
2445	simvastatin	exact	RYMZZMVNJRMUDD-HGQWONQESA-N	13034	13034, 41518, 42789	DRD1 Binding (NIBR assay)	>	10	1	1												0.0607	0.003035	164.745	3294.89	1191793	FALSE	2445
228	apomorphine	exact	VMWNQDUVQKEIOC-CYBMUJFWSA-N	13034	13034, 41518, 42789	DRD1 Binding (NIBR assay)	=	2.9004	2	2	0.0046	0.145985	0.2205	89	89	5	58	142	1	5		0.0327687	0.00163844	88.5112	1770.22	1193928	TRUE	228
888	dihydroergotamine	exact	LUZRJRNZXALNLM-JGRZULCMSA-N	13034	13034, 41518, 42789	DRD1 Binding (NIBR assay)	=	5.4729	2	2	1.197	1.197				1	5	0	0	0		0.0037	0.000259	1479.16	21130.9	1195790	TRUE	888
1826	modafinil	exact	YFGHCGITMMYXAQ-UHFFFAOYSA-N	13034	13034, 41518, 42789	DRD1 Binding (NIBR assay)	>	10	1	1						0	0	0	0	0		26	10.14	0.384615	0.986193	1199182	TRUE	1826
2820	viloxazine	exact	YWPHCCPCQOJSGZ-UHFFFAOYSA-N	13034	13034, 41518, 42789	DRD1 Binding (NIBR assay)	>	10	1	1												17	1.7	0.588235	5.88235	1201932	FALSE	2820
1285	gemfibrozil	exact	HEMJJKBWTPKOJG-UHFFFAOYSA-N	13034	13034, 41518, 42789	DRD1 Binding (NIBR assay)	>	10	1	1												361	10.83	0.0277008	0.923361	1204009	FALSE	1285
105	salbutamol	exact	NDAUXUAQIAJITI-UHFFFAOYSA-N	13034	13034, 41518, 42789	DRD1 Binding (NIBR assay)	>	10	1	1												0.058	0.0522	172.414	191.571	1206934	TRUE	105
423	buformin	exact	XSEUMFJMFFMCIU-UHFFFAOYSA-N	13034	13034, 41518, 42789	DRD1 Binding (NIBR assay)	>	10	1	1																1207798	TRUE	423
1171	finasteride	graph no syns	DBEPLOCGEIEOCV-VYZAZPEXSA-N	13034	13034, 41518, 42789	DRD1 Binding (NIBR assay)	>	10	1	1												0.0257	0.00257	389.105	3891.05	1212730	FALSE	1171
2422	saquinavir	exact	QWAXKHKRTORLEM-UGJKXSETSA-N	13034	13034, 41518, 42789	DRD1 Binding (NIBR assay)	>	10	1	1												2.12	0.0424	4.71698	235.849	1213384	TRUE	2422
5344	pretomanid	exact	ZLHZLMOSPGACSZ-NSHDSACASA-N	13034	13034, 41518, 42789	DRD1 Binding (NIBR assay)	>	10	1	1												6.28	0.85408	1.59236	11.7085	1215620	FALSE	5344
2815	verapamil	exact	SGTNSNPWRIOYBX-UHFFFAOYSA-N	13034	13034, 41518, 42789	DRD1 Binding (NIBR assay)	>	10	1	1												1	0.1	10	100	1217367	FALSE	2815
1904	nevirapine	exact	NQDJXKOVJZTUJA-UHFFFAOYSA-N	13034	13034, 41518, 42789	DRD1 Binding (NIBR assay)	>	10	1	1												13.5	5.4	0.740741	1.85185	1220974	TRUE	1904
2481	streptomycin	graph and syn match	UCSJYZPVAKXKNQ-UHFFFAOYSA-N	13034	13034, 41518, 42789	DRD1 Binding (NIBR assay)	>	10	1	1												64.5	33.54	0.155039	0.298151	1227126	TRUE	2481
961	doxycycline	exact	JBIWCJUYHHGXTC-AKNGSSGZSA-N	13034	13034, 41518, 42789	DRD1 Binding (NIBR assay)	>	10	1	1		0.8199				0	1	0	0	0		3.05	0.305	3.27869	32.7869	1256206	TRUE	961
39	acarbose	exact	XUFXOAAUWZOOIT-UGEKTDRHSA-N	13034	13034, 41518, 42789	DRD1 Binding (NIBR assay)	>	10	1	1												0.15	0.1275	66.6667	78.4314	1257736	FALSE	39
4554	fluticasone furoate	graph and syn match	XTULMSXFIHGYFS-KIFIMYBHSA-N	13034	13034, 41518, 42789	DRD1 Binding (NIBR assay)	>	10	1	1												0.000313	3.13e-06	31948.9	3.19489e+06	1258037	FALSE	4554
403	bromocriptine	exact	OZVBMTJYIDMWIL-AYFBDAFISA-N	13034	13034, 41518, 42789	DRD1 Binding (NIBR assay)	>	10	2	2	0.3296	2.2387	0.672			2	7	11	0	0		0.0099	0.000693	1010.1	14430	1262037	FALSE	403
2799	valdecoxib	exact	LNPDTQAFDNKSHK-UHFFFAOYSA-N	13034	13034, 41518, 42789	DRD1 Binding (NIBR assay)	>	10	2	2			100			0	0	1	0	0		2.18	0.0436	4.58716	229.358	1266464	FALSE	2799
1552	leflunomide	exact	VHOGYURTWQBHIL-UHFFFAOYSA-N	13034	13034, 41518, 42789	DRD1 Binding (NIBR assay)	>	10	2	2												233	1.398	0.0429185	7.15308	1266918	TRUE	1552
1353	haloperidol	exact	LNEPOXFFQSENCJ-UHFFFAOYSA-N	13034	13034, 41518, 42789	DRD1 Binding (NIBR assay)	=	0.0949	1	1	0.0151	0.082	0.047	63	76	5	57	35	2	3		0.045	0.0036	2.10889	26.3611	1271276	FALSE	1353
1561	levamisole	exact	HLFSDGLLUJUHTE-SNVBAGLBSA-N	13034	13034, 41518, 42789	DRD1 Binding (NIBR assay)	>	30	1	1		8.1995				0	1	0	0	0		3.45		8.69565		1279012	TRUE	1561
784	darifenacin	graph and syn match	HXGBXQDTNZMWGS-UHFFFAOYSA-N	13034	13034, 41518, 42789	DRD1 Binding (NIBR assay)	>	10	1	1												0.015	0.0003	666.667	33333.3	1279516	TRUE	784
974	dyclonine	exact	BZEWSEKUUPWQDQ-UHFFFAOYSA-N	13034	13034, 41518, 42789	DRD1 Binding (NIBR assay)	>	10	1	1																1287540	TRUE	974
2365	remoxipride	exact	GUJRSXAPGDDABA-NSHDSACASA-N	13034	13034, 41518, 42789	DRD1 Binding (NIBR assay)	>	10	1	1	1.5849	1.57	10			1	1	11	0	0		5.79	1.4475	1.72712	6.90846	1302307	TRUE	2365
136	alprazolam	exact	VREFGVBLTWBCJP-UHFFFAOYSA-N	13034	13034, 41518, 42789	DRD1 Binding (NIBR assay)	>	10	1	1												0.119	0.0238	84.0336	420.168	1310471	TRUE	136
1612	lovastatin	exact	PCZOHLXUXFIOCF-BXMDZJJMSA-N	13034	13034, 41518, 42789	DRD1 Binding (NIBR assay)	>	10	1	1												0.025	0.00125	400	8000	1312788	TRUE	1612
1073	ethambutol	graph and syn match	AEUTYOVWOVBAKS-NXEZZACHSA-N	13034	13034, 41518, 42789	DRD1 Binding (NIBR assay)	>	10	1	1												24	18	0.416667	0.555556	1314858	TRUE	1073
2273	procaterol	graph and syn match	FKNXQNWAXFXVNW-BLLLJJGKSA-N	13034	13034, 41518, 42789	DRD1 Binding (NIBR assay)	>	30	1	1																1317349	TRUE	2273
2068	paroxetine	graph and syn match	AHOUBRCZNHFOSL-RHSMWYFYSA-N	13034	13034, 41518, 42789	DRD1 Binding (NIBR assay)	>	10	1	1		11.2202				0	1	0	0	0		0.3	0.015	33.3333	666.667	1335514	TRUE	2068
2514	sulfamethoxazole	exact	JLKIGFTWXXRPMT-UHFFFAOYSA-N	13034	13034, 41518, 42789	DRD1 Binding (NIBR assay)	>	10	1	1												217	78.12	0.0460829	0.128008	1355285	TRUE	2514
785	dasatinib	exact	ZBNZXTGUTAYRHI-UHFFFAOYSA-N	13034	13034, 41518, 42789	DRD1 Binding (NIBR assay)	>	10	1	1												0.152	0.00608	65.7895	1644.74	1365617	TRUE	785
1113	etoricoxib	exact	MNJVRJDLRVPLFE-UHFFFAOYSA-N	13034	13034, 41518, 42789	DRD1 Binding (NIBR assay)	>	10	1	1												10	0.813	1	12.3001	1369716	TRUE	1113
814	desloratadine	exact	JAUOIFJMECXRGI-UHFFFAOYSA-N	13034	13034, 41518, 42789	DRD1 Binding (NIBR assay)	>	10	1	1												0.0138	0.0023736	724.638	4213.01	1371804	FALSE	814
1329	granisetron	graph and syn match	MFWNKCLOYSRHCJ-UHFFFAOYSA-N	13034	13034, 41518, 42789	DRD1 Binding (NIBR assay)	>	10	1	1			10			0	0	1	0	0		0.14	0.049	71.4286	204.082	1373609	TRUE	1329
1547	lansoprazole	exact	MJIHNNLFOKEZEW-UHFFFAOYSA-N	13034	13034, 41518, 42789	DRD1 Binding (NIBR assay)	>	10	1	1												2.72	0.0816	3.67647	122.549	1384327	TRUE	1547
1416	idebenone	exact	JGPMMRGNQUBGND-UHFFFAOYSA-N	13034	13034, 41518, 42789	DRD1 Binding (NIBR assay)	>	10	1	1												5.35	0.321	1.86916	31.1526	1397549	TRUE	1416
3734	diperodon	exact	YUGZHQHSNYIFLG-UHFFFAOYSA-N	13034	13034, 41518, 42789	DRD1 Binding (NIBR assay)	>	10	1	1																1401647	FALSE	3734
2620	theophylline	exact	ZFXYFBGIUFBOJW-UHFFFAOYSA-N	13034	13034, 41518, 42789	DRD1 Binding (NIBR assay)	>	10	1	1												166	73.04	0.060241	0.136911	1410160	FALSE	2620
2589	temozolomide	exact	BPEGJWRSRHCHSN-UHFFFAOYSA-N	13034	13034, 41518, 42789	DRD1 Binding (NIBR assay)	>	10	1	1												6	5.4	1.66667	1.85185	1412712	TRUE	2589
60	racecadotril	exact	ODUOJXZPIYUATO-UHFFFAOYSA-N	13034	13034, 41518, 42789	DRD1 Binding (NIBR assay)	>	10	1	1												1.35		7.40741		1419879	TRUE	60
2475	spironolactone	graph and syn match	LXMSZDCAJNLERA-LJODGORCSA-N	13034	13034, 41518, 42789	DRD1 Binding (NIBR assay)	>	10	1	1												0.12	0.0024	83.3333	4166.67	1420087	TRUE	2475
1803	midodrine	exact	PTKSEFOSCHHMPD-UHFFFAOYSA-N	13034	13034, 41518, 42789	DRD1 Binding (NIBR assay)	>	10	1	1												0.093	0.0651	107.527	153.61	1426116	FALSE	1803
2711	tramadol	exact	TVYLLZQTGLZFBW-ZBFHGGJFSA-N	13034	13034, 41518, 42789	DRD1 Binding (NIBR assay)	>	10	1	1												2.24	1.792	4.46429	5.58036	1428959	TRUE	2711
2527	sulfathiazole	exact	JNMRHUJNCSQMMB-UHFFFAOYSA-N	13034	13034, 41518, 42789	DRD1 Binding (NIBR assay)	>	10	1	1																1431169	TRUE	2527
874	diethylpropion	exact	XXEPPPIWZFICOJ-UHFFFAOYSA-N	13034	13034, 41518, 42789	DRD1 Binding (NIBR assay)	>	10	1	1												0.974		10.2669		1436201	TRUE	874
435	bupropion	exact	SNPPWIUOZRMYNY-UHFFFAOYSA-N	13034	13034, 41518, 42789	DRD1 Binding (NIBR assay)	>	10	2	2		1.6359	1.2			0	1	1	0	0		1.09	0.109	9.17431	91.7431	1436297	TRUE	435
1782	metoclopramide	exact	TTWJBBZEZQICBI-UHFFFAOYSA-N	13034	13034, 41518, 42789	DRD1 Binding (NIBR assay)	>	10	1	1		7.7917	10		2.3	0	2	16	0	1		0.131	0.0917	76.3359	109.051	1438568	TRUE	1782
2544	sunitinib	exact	WINHZLLDWRZWRT-ATVHPVEESA-N	13034	13034, 41518, 42789	DRD1 Binding (NIBR assay)	=	4.7178	1	1												0.125	0.00625	37.7424	754.848	1438872	TRUE	2544
1579	lidocaine	exact	NNJVILVZKWQKPM-UHFFFAOYSA-N	13034	13034, 41518, 42789	DRD1 Binding (NIBR assay)	>	10	1	1												15	4.5	0.666667	2.22222	1440685	TRUE	1579
2054	pantoprazole	exact	IQPSEEYGBUAQFF-UHFFFAOYSA-N	13034	13034, 41518, 42789	DRD1 Binding (NIBR assay)	>	10	1	1												7.02	0.1404	1.4245	71.2251	1441708	TRUE	2054
946	donepezil	exact	ADEBPBSSDYVVLD-UHFFFAOYSA-N	13034	13034, 41518, 42789	DRD1 Binding (NIBR assay)	>	10	1	1												0.13	0.0052	76.9231	1923.08	1445244	FALSE	946
1007	encainide	exact	PJWPNDMDCLXCOM-UHFFFAOYSA-N	13034	13034, 41518, 42789	DRD1 Binding (NIBR assay)	>	10	1	1												0.491	0.1473	20.3666	67.8887	1446660	FALSE	1007
224	antazoline	exact	REYFJDPCWQRWAA-UHFFFAOYSA-N	13034	13034, 41518, 42789	DRD1 Binding (NIBR assay)	>	10	1	1																1458499	FALSE	224
577	cerivastatin	exact	SEERZIQQUAZTOL-ANMDKAQQSA-N	41518	13034, 41518, 42789	DRD1 Binding (NIBR assay)	>	30	1	1												0.01	8.8e-05	3000	340909	3889	TRUE	577
2107	periciazine	exact	LUALIOATIOESLM-UHFFFAOYSA-N	41518	13034, 41518, 42789	DRD1 Binding (NIBR assay)	=	0.0077	2	2						0	0	0	0	0		0.0821		0.0937881		7782	TRUE	2107
956	doxepin	graph and syn match	ODQWQRRAPPTVAG-BOPFTXTBSA-N	41518	13034, 41518, 42789	DRD1 Binding (NIBR assay)	=	0.2862	1	1	0.3162	0.516				1	2	0	0	0		0.0539	0.01078	5.30983	26.5492	13780	TRUE	956
408	brompheniramine	exact	ZDIGNSYAACHWNL-UHFFFAOYSA-N	41518	13034, 41518, 42789	DRD1 Binding (NIBR assay)	=	18.1673	1	1												0.036	0.01008	504.647	1802.31	14618	TRUE	408
2132	pheniramine	exact	IJHNSHDBIRRJRN-UHFFFAOYSA-N	41518	13034, 41518, 42789	DRD1 Binding (NIBR assay)	>	30	1	1												1.12		26.7857		14734	TRUE	2132
180	amitriptyline	exact	KRMDCWKBEZIMAB-UHFFFAOYSA-N	41518	13034, 41518, 42789	DRD1 Binding (NIBR assay)	=	0.092	1	1	0.089	0.2593	0.2795			1	5	2	0	0		0.222	0.00888	0.414414	10.3604	15240	TRUE	180
623	chlorprothixene	exact	WSPOMRSOLSGNFJ-AUWJEWJLSA-N	41518	13034, 41518, 42789	DRD1 Binding (NIBR assay)	=	0.003	1	1	0.0182	0.018				1	1	0	0	0		0.95	0.0095	0.00315789	0.315789	15682	TRUE	623
663	citalopram	exact	WSEQXVZVJXJVFP-UHFFFAOYSA-N	41518	13034, 41518, 42789	DRD1 Binding (NIBR assay)	=	3.9162	2	2		15.8489				0	1	0	0	0		1.6	0.32	2.44762	12.2381	16287	TRUE	663
789	decamethonium	exact	MTCUAOILFDZKCO-UHFFFAOYSA-N	41518	13034, 41518, 42789	DRD1 Binding (NIBR assay)	>	30	1	1																16672	TRUE	789
1365	hexafluronium	exact	HDZAQYPYABGTCL-UHFFFAOYSA-N	41518	13034, 41518, 42789	DRD1 Binding (NIBR assay)	=	19.3161	1	2																16710	TRUE	1365
830	dexbrompheniramine	exact	ZDIGNSYAACHWNL-HNNXBMFYSA-N	41518	13034, 41518, 42789	DRD1 Binding (NIBR assay)	=	14.5211	1	1		3.2641				0	1	0	0	0						18144	TRUE	830
513	levocarnitine	chiral	PHIQHXFUZVPYII-ZCFIWIBFSA-O	41518	13034, 41518, 42789	DRD1 Binding (NIBR assay)	>	30	1	1												80	80	0.375	0.375	19038	TRUE	513
701	clomipramine	exact	GDLIGKIOYRNHDA-UHFFFAOYSA-N	41518	13034, 41518, 42789	DRD1 Binding (NIBR assay)	=	0.1434	2	2	0.219	0.835	1	47.25	49.995	1	4	1	2	2		0.322	0.00966	0.445342	14.8447	19521	TRUE	701
2742	triflupromazine	exact	XSCGXQMFQXDFCW-UHFFFAOYSA-N	41518	13034, 41518, 42789	DRD1 Binding (NIBR assay)	=	0.0171	1	1		0.8349				0	2	0	0	0		0.284		0.0602113		19705	TRUE	2742
4003	nitroxazepine	exact	CGYWLLGTCBIGSR-UHFFFAOYSA-N	41518	13034, 41518, 42789	DRD1 Binding (NIBR assay)	=	25.9771	1	1																19900	TRUE	4003
2547	suxibuzone	exact	ONWXNHPOAGOMTG-UHFFFAOYSA-N	41518	13034, 41518, 42789	DRD1 Binding (NIBR assay)	>	30	1	1																23100	TRUE	2547
2036	oxyphenbutazone	exact	HFHZKZSRXITVMK-UHFFFAOYSA-N	41518	13034, 41518, 42789	DRD1 Binding (NIBR assay)	>	30	2	2												308.28	3.0828	0.0973141	9.73141	23201	TRUE	2036
4112	dronedarone	exact	ZQTNQVWKHCQYLQ-UHFFFAOYSA-N	41518	13034, 41518, 42789	DRD1 Binding (NIBR assay)	=	5.4001	1	1												0.3	0.0010395	18.0003	5194.9	24538	TRUE	4112
3188	estrone	graph and syn match	DNXHEGUUPJUMQT-UHFFFAOYSA-N	41518	13034, 41518, 42789	DRD1 Binding (NIBR assay)	>	30	1	1																27722	TRUE	3188
1059	estradiol cypionate	graph and syn match	UOACKFBJUYNSLK-OCTSOESTSA-N	41518	13034, 41518, 42789	DRD1 Binding (NIBR assay)	>	30	1	1																27760	FALSE	1059
1066	estramustine phosphate	exact	ADFOJJHRTBFFOF-RBRWEJTLSA-N	41518	13034, 41518, 42789	DRD1 Binding (NIBR assay)	=	25.4138	1	1																27954	TRUE	1066
1057	estradiol	exact	VOXZDWNPVJITMN-ZBRFXRBCSA-N	41518	13034, 41518, 42789	DRD1 Binding (NIBR assay)	>	3	1	1												0.0006	1.2e-05	5000	250000	28075	TRUE	1057
3187	estriol	exact	PROQIPRRNZUXQM-ZXXIGWHRSA-N	41518	13034, 41518, 42789	DRD1 Binding (NIBR assay)	>	30	1	1																28145	TRUE	3187
2081	penicillamine	exact	VVNCNSJFMMFHPL-VKHMYHEASA-N	41518	13034, 41518, 42789	DRD1 Binding (NIBR assay)	>	30	1	1												37.5	7.5	0.8	4	29225	TRUE	2081
1977	nystatin	graph and syn match	VQOXZBDYSJBXMA-WPSDXDSESA-N	41518	13034, 41518, 42789	DRD1 Binding (NIBR assay)	>	30	1	1												21.6	1.5552	1.38889	19.2901	34695	TRUE	1977
1977	nystatin	graph no syns	VQOXZBDYSJBXMA-HBQQHZFTSA-N	41518	13034, 41518, 42789	DRD1 Binding (NIBR assay)	>	30	1	1												21.6	1.5552	1.38889	19.2901	34792	FALSE	1977
3871	artemisinin	graph and syn match	BLUAFEHZUWYNDE-DKGJTOOQSA-N	41518	13034, 41518, 42789	DRD1 Binding (NIBR assay)	>	30	1	1												2.23	0.87193	13.4529	34.4064	35768	TRUE	3871
2159	physostigmine	exact	PIJVFDBKTWXHHD-HIFRSBDPSA-N	41518	13034, 41518, 42789	DRD1 Binding (NIBR assay)	>	30	2	2												0.012	0.00384	2500	7812.5	40636	TRUE	2159
3066	carbaryl	exact	CVXBEEMKQHEXEN-UHFFFAOYSA-N	41518	13034, 41518, 42789	DRD1 Binding (NIBR assay)	>	30	1	1																40701	TRUE	3066
1000139	pipotiazine	exact	JOMHSQGEWSNUKU-UHFFFAOYSA-N	41518	13034, 41518, 42789	DRD1 Binding (NIBR assay)	=	0.0201	1	1												0.084	0.0462	0.239286	0.435065	41520	TRUE	2193
2635	thioproperazine	exact	VZYCZNZBPPHOFY-UHFFFAOYSA-N	41518	13034, 41518, 42789	DRD1 Binding (NIBR assay)	=	0.13	1	1																41583	TRUE	2635
376	bisantrene	graph no syns	NJSMWLQOCQIOPE-JEGUCOMDSA-N	41518	13034, 41518, 42789	DRD1 Binding (NIBR assay)	=	5.24	1	1																41927	TRUE	376
1666	mefruside	exact	SMNOERSLNYGGOU-UHFFFAOYSA-N	41518	13034, 41518, 42789	DRD1 Binding (NIBR assay)	>	30	1	1																43017	TRUE	1666
4456	hydrocortisone succinate	exact	VWQWXZAWFPZJDA-CGVGKPPMSA-N	41518	13034, 41518, 42789	DRD1 Binding (NIBR assay)	>	30	1	1																54204	FALSE	4456
1217	fludroxycortide	graph and syn match	POPFMWWJOGLOIF-KYSSJFEUSA-N	41518	13034, 41518, 42789	DRD1 Binding (NIBR assay)	>	30	1	1																54439	TRUE	1217
2725	triamcinolone	exact	GFNANZIMVAIWHM-OBYCQNJPSA-N	41518	13034, 41518, 42789	DRD1 Binding (NIBR assay)	>	30	2	2																55397	TRUE	2725
4507	halcinonide	graph and syn match	MUQNGPZZQDCDFT-BPHAHLGOSA-N	41518	13034, 41518, 42789	DRD1 Binding (NIBR assay)	>	30	1	1																55614	TRUE	4507
1204	fluocinolone acetonide	graph and syn match	FEBLZLNTKCEFIT-AHVBUMMWSA-N	41518	13034, 41518, 42789	DRD1 Binding (NIBR assay)	>	30	1	1																55720	TRUE	1204
361	bexarotene	exact	NAVMQTYZDKMPEU-UHFFFAOYSA-N	41518	13034, 41518, 42789	DRD1 Binding (NIBR assay)	=	11.3357	1	1												1.62	0.00243	6.99735	4664.9	59522	TRUE	361
3097	choline	exact	OEYIOHPDSNJKLS-UHFFFAOYSA-N	41518	13034, 41518, 42789	DRD1 Binding (NIBR assay)	>	30	1	1																60707	TRUE	3097
3881	benzydamine	exact	CNBGNNVCVSKAQZ-UHFFFAOYSA-N	41518	13034, 41518, 42789	DRD1 Binding (NIBR assay)	=	4.1177	1	1																61149	TRUE	3881
2489	suxamethonium	exact	AXOIZCJOOAYSMI-UHFFFAOYSA-N	41518	13034, 41518, 42789	DRD1 Binding (NIBR assay)	>	30	1	1		2.8184				0	1	0	0	0		138	110.4	0.217391	0.271739	61625	TRUE	2489
664	citicoline	chiral	RZZPDXZPRHQOCG-OJAKKHQRSA-O	41518	13034, 41518, 42789	DRD1 Binding (NIBR assay)	>	30	1	1																62191	TRUE	664
548	cefotiam	exact	QYQDKDWGWDOFFU-IUODEOHRSA-N	41518	13034, 41518, 42789	DRD1 Binding (NIBR assay)	>	30	1	1												285.366	142.683	0.105128	0.210256	62861	TRUE	548
856	dibenzepin	exact	QPGGEKPRGVJKQB-UHFFFAOYSA-N	41518	13034, 41518, 42789	DRD1 Binding (NIBR assay)	=	14.3417	1	1												1.69	0.338	8.48621	42.4311	63708	TRUE	856
2762	tripelennamine	exact	UFLGIAIHIAPJJC-UHFFFAOYSA-N	41518	13034, 41518, 42789	DRD1 Binding (NIBR assay)	=	19.3535	1	1																65134	TRUE	2762
606	chloropyramine	exact	ICKFFNBDFNZJSX-UHFFFAOYSA-N	41518	13034, 41518, 42789	DRD1 Binding (NIBR assay)	=	2.2284	1	1																65204	TRUE	606
1738	methapyrilene	exact	HNJJXZKZRAWDPF-UHFFFAOYSA-N	41518	13034, 41518, 42789	DRD1 Binding (NIBR assay)	=	25.9944	1	1												0.191	0.059401	136.096	437.609	65242	TRUE	1738
4450	diphenadione	exact	JYGLAHSAISAEAL-UHFFFAOYSA-N	41518	13034, 41518, 42789	DRD1 Binding (NIBR assay)	>	30	2	2																69137	TRUE	4450
919	difenpiramide	exact	PWHROYKAGRUWDQ-UHFFFAOYSA-N	41518	13034, 41518, 42789	DRD1 Binding (NIBR assay)	>	30	1	1																69241	TRUE	919
5343	pexidartinib	exact	JGWRKYUXBBNENE-UHFFFAOYSA-N	41518	13034, 41518, 42789	DRD1 Binding (NIBR assay)	=	20.1818	2	2												15.1	0.0302	1.33654	668.272	72797	TRUE	5343
2022	oxitropium	graph and syn match	NVOYVOBDTVTBDX-GEJJGHENSA-N	41518	13034, 41518, 42789	DRD1 Binding (NIBR assay)	>	30	1	1																76415	TRUE	2022
1241	foscarnet	exact	ZJAOAACCNHFJAH-UHFFFAOYSA-N	41518	13034, 41518, 42789	DRD1 Binding (NIBR assay)	>	30	1	1																76593	TRUE	1241
2715	tranylcypromine	graph and syn match	AELCINSCMGFISI-UHFFFAOYSA-N	41518	13034, 41518, 42789	DRD1 Binding (NIBR assay)	>	30	1	1			116.25			0	0	1	0	0		0.188		159.574		77046	TRUE	2715
3317	lenalidomide	exact	GOTYRUGSSMKFNF-UHFFFAOYSA-N	41518	13034, 41518, 42789	DRD1 Binding (NIBR assay)	>	30	1	1												2.94	2.08152	10.2041	14.4125	77692	TRUE	3317
3317	lenalidomide	graph and syn match	GOTYRUGSSMKFNF-JTQLQIEISA-N	41518	13034, 41518, 42789	DRD1 Binding (NIBR assay)	>	30	1	1												2.94	2.08152	10.2041	14.4125	77725	FALSE	3317
1444	inositol	exact	CDAISMWEOUEBRE-GPIVLXJGSA-N	41518	13034, 41518, 42789	DRD1 Binding (NIBR assay)	>	30	2	2																78022	TRUE	1444
1125	ezetimibe	exact	OLNTVTPDXPETLC-XPWALMASSA-N	41518	13034, 41518, 42789	DRD1 Binding (NIBR assay)	=	29.4252	1	1												0.175	0.0105	168.144	2802.4	79232	TRUE	1125
1000076	ceftaroline	exact	RGFBRLNVZCCMSV-BIRGHMBHSA-O	41518	13034, 41518, 42789	DRD1 Binding (NIBR assay)	>	30	1	1												27.7	22.2	1.08303	1.35135	83933	TRUE	4169
4615	N-Acetylglucosamine	graph and syn match	OVRNDRQMDRJTHS-PVFLNQBWSA-N	41518	13034, 41518, 42789	DRD1 Binding (NIBR assay)	>	30	1	1																84927	TRUE	4615
1649	meclozine	exact	OCJYIGYOJCODJL-UHFFFAOYSA-N	41518	13034, 41518, 42789	DRD1 Binding (NIBR assay)	=	9.8306	1	1			10			0	0	1	0	0		0.384	0.000384	25.6005	25600.5	88840	TRUE	1649
1337	guaimesal	exact	PSVDIHULUCLEJE-UHFFFAOYSA-N	41518	13034, 41518, 42789	DRD1 Binding (NIBR assay)	>	30	1	1																94050	TRUE	1337
2397	rofecoxib	exact	RZJQGNCSTQAWON-UHFFFAOYSA-N	41518	13034, 41518, 42789	DRD1 Binding (NIBR assay)	>	30	1	1												0.65	0.0845	46.1538	355.03	94829	TRUE	2397
2624	thiamphenicol	exact	OTVAEFIXJLOWRX-NXEZZACHSA-N	41518	13034, 41518, 42789	DRD1 Binding (NIBR assay)	>	30	1	1																95543	TRUE	2624
4227	vismodegib	exact	BPQMGSKTAYIVFO-UHFFFAOYSA-N	41518	13034, 41518, 42789	DRD1 Binding (NIBR assay)	>	30	1	1												27	0.27	1.11111	111.111	98444	TRUE	4227
4326	laropiprant	exact	NXFFJDQHYLNEJK-CYBMUJFWSA-N	41518	13034, 41518, 42789	DRD1 Binding (NIBR assay)	>	30	1	1																98622	TRUE	4326
3083	cetylpyridinium	exact	NEUSVAOJNUQRTM-UHFFFAOYSA-N	41518	13034, 41518, 42789	DRD1 Binding (NIBR assay)	=	4.8373	1	1																100933	TRUE	3083
2045	palmidrol	exact	HXYVTAGFYLMHSO-UHFFFAOYSA-N	41518	13034, 41518, 42789	DRD1 Binding (NIBR assay)	>	30	1	1																101265	TRUE	2045
2977	caspofungin	graph and name match	JYIKNQVWKBUSNH-OGZDCFRISA-N	41518	13034, 41518, 42789	DRD1 Binding (NIBR assay)	=	8.833	1	1												13.2	0.463	0.669167	19.0778	101306	TRUE	2977
4197	vitamin A palmitate	exact	VYGQUTWHTHXGQB-FFHKNEKCSA-N	41518	13034, 41518, 42789	DRD1 Binding (NIBR assay)	>	30	1	1																101831	TRUE	4197
2960	mifamurtide	high sim and struct review	GQQATWHCSUZIKN-ABRXEFRXSA-N	41518	13034, 41518, 42789	DRD1 Binding (NIBR assay)	>	30	1	1																101866	TRUE	2960
730	colfosceril palmitate	chiral	KILNVBDSWZSGLL-KXQOOQHDSA-O	41518	13034, 41518, 42789	DRD1 Binding (NIBR assay)	>	30	1	1																101898	TRUE	730
1550	aspartic acid	exact	CKLJMWTZIZZHCS-REOHCLBHSA-N	41518	13034, 41518, 42789	DRD1 Binding (NIBR assay)	>	30	1	1																104770	TRUE	1550
4127	serine	exact	MTCFGRXMJLQNBG-REOHCLBHSA-N	41518	13034, 41518, 42789	DRD1 Binding (NIBR assay)	>	30	1	1																107272	TRUE	4127
1603	loracarbef	exact	JAPHQRWPEGVNBT-UTUOFQBUSA-N	41518	13034, 41518, 42789	DRD1 Binding (NIBR assay)	>	30	1	1												48.6	36.45	0.617284	0.823045	107450	TRUE	1603
971	droxidopa	exact	QXWYKJLNLSIPIN-JGVFFNPUSA-N	41518	13034, 41518, 42789	DRD1 Binding (NIBR assay)	>	30	1	1																107646	FALSE	971
769	cysteine	exact	XUJNEKJLAYXESH-REOHCLBHSA-N	41518	13034, 41518, 42789	DRD1 Binding (NIBR assay)	>	30	1	1			10			0	0	1	0	0						107768	TRUE	769
4130	cystine	exact	LEVWYRKDKASIDU-IMJSIDKUSA-N	41518	13034, 41518, 42789	DRD1 Binding (NIBR assay)	>	30	1	1																107799	TRUE	4130
2090	pentamidine	exact	XDRYMKDFEDOLFX-UHFFFAOYSA-N	41518	13034, 41518, 42789	DRD1 Binding (NIBR assay)	=	9.8014	1	1												0.84	0.252	11.6683	38.8944	107943	TRUE	2090
788	debrisoquine	exact	JWPGJSVJDAJRLW-UHFFFAOYSA-N	41518	13034, 41518, 42789	DRD1 Binding (NIBR assay)	>	30	1	1		0.5173				0	1	0	0	0						110218	TRUE	788
1448	iobenguane (123I)	graph and name match	PDWUPXJEEYOOTR-UHFFFAOYSA-N	41518	13034, 41518, 42789	DRD1 Binding (NIBR assay)	=	13.3841	1	1																111187	TRUE	1448
1346	guanoxan	exact	HIUVKVDQFXDZHU-UHFFFAOYSA-N	41518	13034, 41518, 42789	DRD1 Binding (NIBR assay)	=	23.4164	1	2																111233	TRUE	1346
1040	eptifibatide	exact	CZKPOZZJODAYPZ-LROMGURASA-N	41518	13034, 41518, 42789	DRD1 Binding (NIBR assay)	>	30	1	1																111453	TRUE	1040
1813	minocycline	exact	DYKFCLLONBREIL-KVUCHLLUSA-N	41518	13034, 41518, 42789	DRD1 Binding (NIBR assay)	>	30	1	1												8.75	2.1	3.42857	14.2857	112880	TRUE	1813
3333	meclocycline	graph and syn match	GGQJXCQBBONZFX-IQCJXUMDSA-N	41518	13034, 41518, 42789	DRD1 Binding (NIBR assay)	>	30	1	1																112978	TRUE	3333
624	chlortetracycline	exact	CYDMQBQPVICBEU-XRNKAMNCSA-N	41518	13034, 41518, 42789	DRD1 Binding (NIBR assay)	>	30	2	2												20.9	10.9	1.43541	2.75229	113012	TRUE	624
3713	ciramadol	graph no syns	UVTLONZTPXCUPU-QLFBSQMISA-N	41518	13034, 41518, 42789	DRD1 Binding (NIBR assay)	>	30	1	1																113566	TRUE	3713
1725	metformin	exact	XZWYZXLIPXDOLR-UHFFFAOYSA-N	41518	13034, 41518, 42789	DRD1 Binding (NIBR assay)	>	30	1	1												7.9	7.9	3.79747	3.79747	114968	TRUE	1725
2358	ranitidine	graph and syn match	VMXUWOKSQNHOCA-UKTHLTGXSA-N	41518	13034, 41518, 42789	DRD1 Binding (NIBR assay)	>	30	1	1												1.5	1.275	20	23.5294	115145	TRUE	2358
942	dofetilide	exact	IXTMWRCNAAVVAI-UHFFFAOYSA-N	41518	13034, 41518, 42789	DRD1 Binding (NIBR assay)	>	30	1	1												0.06	0.021	500	1428.57	116124	TRUE	942
1115	etravirine	exact	PYGWGZALEOIKDF-UHFFFAOYSA-N	41518	13034, 41518, 42789	DRD1 Binding (NIBR assay)	=	4.53	1	1												1.7	0.0017	2.66471	2664.71	117061	TRUE	1115
2664	tiliquinol	exact	RPVGLMKJGQMQSN-UHFFFAOYSA-N	41518	13034, 41518, 42789	DRD1 Binding (NIBR assay)	>	30	1	1																119855	TRUE	2664
4575	indigo carmine	exact	CFZXDJWFRVEWSR-BUHFOSPRSA-N	41518	13034, 41518, 42789	DRD1 Binding (NIBR assay)	>	30	2	2																120418	TRUE	4575
1711	mesna	exact	ZNEWHQLOPFWXOF-UHFFFAOYSA-N	41518	13034, 41518, 42789	DRD1 Binding (NIBR assay)	>	30	1	1												41.1	12.741	0.729927	2.3546	120564	TRUE	1711
1735	methaniazide	exact	GQZQCROBCYNTMU-UHFFFAOYSA-N	41518	13034, 41518, 42789	DRD1 Binding (NIBR assay)	>	30	1	1																120602	TRUE	1735
1708	mercaptopurine	exact	GLVAUDGFNGKCSF-UHFFFAOYSA-N	41518	13034, 41518, 42789	DRD1 Binding (NIBR assay)	>	30	1	1												0.511	0.41391	58.7084	72.4795	120815	TRUE	1708
2221	plafibride	exact	DDDQVDIPBFGVIG-UHFFFAOYSA-N	41518	13034, 41518, 42789	DRD1 Binding (NIBR assay)	>	30	1	1																124395	TRUE	2221
695	clofibric acid	exact	TXCGAZHTZHNUAI-UHFFFAOYSA-N	41518	13034, 41518, 42789	DRD1 Binding (NIBR assay)	>	30	1	1												201.77	4.0354	0.148684	7.43421	124425	TRUE	694
1180	flopropione	exact	PTHLEKANMPKYDB-UHFFFAOYSA-N	41518	13034, 41518, 42789	DRD1 Binding (NIBR assay)	>	30	1	1																126718	TRUE	1180
1477	ipriflavone	exact	SFBODOKJTYAUCM-UHFFFAOYSA-N	41518	13034, 41518, 42789	DRD1 Binding (NIBR assay)	>	30	1	1																129403	TRUE	1477
137	alprenolol	exact	PAZJSJFMUHDSTF-UHFFFAOYSA-N	41518	13034, 41518, 42789	DRD1 Binding (NIBR assay)	>	0.3	1	1		0.6513	16			0	1	1	0	0						133430	TRUE	137
4258	thymol	exact	MGSRCZKZVOBKFT-UHFFFAOYSA-N	41518	13034, 41518, 42789	DRD1 Binding (NIBR assay)	>	30	1	1																133951	TRUE	4258
2092	pentetic acid	exact	QPCDCPDFJACHGM-UHFFFAOYSA-N	41518	13034, 41518, 42789	DRD1 Binding (NIBR assay)	=	8.7068	1	1																138368	TRUE	2092
987	edetic acid	exact	KCXVZYZYPLLWCC-UHFFFAOYSA-N	41518	13034, 41518, 42789	DRD1 Binding (NIBR assay)	>	30	1	1																138461	TRUE	987
2658	tienilic acid	exact	AGHANLSBXUWXTB-UHFFFAOYSA-N	41518	13034, 41518, 42789	DRD1 Binding (NIBR assay)	>	30	1	1												45.3	0.1359	0.662252	220.751	140715	TRUE	2658
303	bendazac	exact	BYFMCKSPFYVMOU-UHFFFAOYSA-N	41518	13034, 41518, 42789	DRD1 Binding (NIBR assay)	>	30	1	1												117	1.17	0.25641	25.641	140748	TRUE	303
581	cetirizine	exact	ZKLPARSLTMPFCP-UHFFFAOYSA-N	41518	13034, 41518, 42789	DRD1 Binding (NIBR assay)	>	30	1	1												0.984	0.06888	30.4878	435.54	141367	TRUE	581
2486	succimer	graph and syn match	ACTRVOBWPAIOHC-UHFFFAOYSA-N	41518	13034, 41518, 42789	DRD1 Binding (NIBR assay)	>	30	1	1																141661	TRUE	2486
126	alminoprofen	exact	FPHLBGOJWPEVME-UHFFFAOYSA-N	41518	13034, 41518, 42789	DRD1 Binding (NIBR assay)	>	30	1	1																143209	TRUE	126
2610	tetracaine	exact	GKCBAIGFKIBETG-UHFFFAOYSA-N	41518	13034, 41518, 42789	DRD1 Binding (NIBR assay)	>	30	1	1																143335	TRUE	2610
2355	ramelteon	exact	YLXDSYKOBKBWJQ-LBPRGKRZSA-N	41518	13034, 41518, 42789	DRD1 Binding (NIBR assay)	>	30	1	1			5005			0	0	2	0	0		0.425	0.0765	70.5882	392.157	146445	TRUE	2355
936	calcium dobesilate	name match and struct review	IKQCSJBQLWJEPU-UHFFFAOYSA-N	41518	13034, 41518, 42789	DRD1 Binding (NIBR assay)	>	30	1	1																154510	TRUE	936
611	chloroxine	exact	WDFKMLRRRCGAKS-UHFFFAOYSA-N	41518	13034, 41518, 42789	DRD1 Binding (NIBR assay)	>	30	1	1																154994	TRUE	611
3032	bithionol	exact	JFIOVJDNOJYLKP-UHFFFAOYSA-N	41518	13034, 41518, 42789	DRD1 Binding (NIBR assay)	=	12.8668	1	1																155060	TRUE	3032
1364	hexachlorophene	exact	ACGUYXCXAPNIKK-UHFFFAOYSA-N	41518	13034, 41518, 42789	DRD1 Binding (NIBR assay)	=	6.1844	1	1												1.6		3.86525		155093	TRUE	1364
1635	maraviroc	graph and syn match	GSNHKUDZZFZSJB-ILVMPNSOSA-N	41518	13034, 41518, 42789	DRD1 Binding (NIBR assay)	>	30	1	1												1.1	0.2365	27.2727	126.85	157939	TRUE	1635
4942	lenvatinib	exact	WOSKHXYHFSIKNG-UHFFFAOYSA-N	41518	13034, 41518, 42789	DRD1 Binding (NIBR assay)	>	30	3	3												0.69	0.01035	43.4783	2898.55	165650	TRUE	4942
589	chloramphenicol	exact	WIIZWVCIJKGZOK-RKDXNWHRSA-N	41518	13034, 41518, 42789	DRD1 Binding (NIBR assay)	>	30	1	1												50.3	23.641	0.596421	1.26898	181184	TRUE	589
1297	glafenine	exact	GWOFUCIGLDBNKM-UHFFFAOYSA-N	41518	13034, 41518, 42789	DRD1 Binding (NIBR assay)	>	30	1	1												1.88	0.06204	15.9574	483.559	181980	TRUE	1297
3264	gluconic acid	graph and syn match	RGHNJXZEOKUKBD-UHFFFAOYSA-N	41518	13034, 41518, 42789	DRD1 Binding (NIBR assay)	>	30	1	1																182019	TRUE	3264
4645	glycolic acid	exact	AEMRFAOFKBGASW-UHFFFAOYSA-N	41518	13034, 41518, 42789	DRD1 Binding (NIBR assay)	>	30	1	1																182915	TRUE	4645
1990	omeprazole	exact	SUBDBMMJDZJVOS-UHFFFAOYSA-N	41518	13034, 41518, 42789	DRD1 Binding (NIBR assay)	>	30	2	2												2.17	0.1085	13.8249	276.498	185789	TRUE	1990
4810	ibrutinib	graph and syn match	XYFPWWZEPKGCCK-UHFFFAOYSA-N	41518	13034, 41518, 42789	DRD1 Binding (NIBR assay)	>	30	1	1												0.32	0.00864	93.75	3472.22	186059	FALSE	4810
4810	ibrutinib	exact	XYFPWWZEPKGCCK-GOSISDBHSA-N	41518	13034, 41518, 42789	DRD1 Binding (NIBR assay)	>	30	1	1												0.32	0.00864	93.75	3472.22	186558	TRUE	4810
5210	olmutinib	exact	FDMQDKQUTRLUBU-UHFFFAOYSA-N	41518	13034, 41518, 42789	DRD1 Binding (NIBR assay)	=	3.8108	1	1																192043	TRUE	5210
4138	gentian violet	exact	LGLFFNDHMLKUMI-UHFFFAOYSA-N	41518	13034, 41518, 42789	DRD1 Binding (NIBR assay)	=	2.2645	1	1	1.551	2.3265				1	2	0	0	0						193069	TRUE	4138
249	astemizole	exact	GXDALQBWZGODGZ-UHFFFAOYSA-N	41518	13034, 41518, 42789	DRD1 Binding (NIBR assay)	=	0.9983	1	1	2.005	3.0075	10			1	2	1	0	0		0.008	0.000264	124.787	3781.44	194611	TRUE	249
1258	furosemide	exact	ZZUFCTLCJUWOSV-UHFFFAOYSA-N	41518	13034, 41518, 42789	DRD1 Binding (NIBR assay)	>	30	1	1												18.1	0.51585	1.65746	58.1564	200069	TRUE	1258
4877	tavaborole	exact	LFQDNHWZDQTITF-UHFFFAOYSA-N	41518	13034, 41518, 42789	DRD1 Binding (NIBR assay)	>	30	1	1																202280	TRUE	4877
1849	motretinide	exact	IYIYMCASGKQOCZ-DJRRULDNSA-N	41518	13034, 41518, 42789	DRD1 Binding (NIBR assay)	>	30	1	1																203228	TRUE	1849
1559	leuprorelin	exact	GFIJNRVAKGFPGQ-LIJARHBVSA-N	41518	13034, 41518, 42789	DRD1 Binding (NIBR assay)	>	30	1	1																203550	TRUE	1559
436	buserelin	exact	CUWODFFVMXJOKD-UVLQAERKSA-N	41518	13034, 41518, 42789	DRD1 Binding (NIBR assay)	>	30	1	1																203582	TRUE	436
2065	pargyline	exact	DPWPWRLQFGFJFI-UHFFFAOYSA-N	41518	13034, 41518, 42789	DRD1 Binding (NIBR assay)	>	30	1	1												1	0.161	30	186.335	206715	TRUE	2065
2455	sobuzoxane	exact	OCOKWVBYZHBHLU-UHFFFAOYSA-N	41518	13034, 41518, 42789	DRD1 Binding (NIBR assay)	>	30	1	1																209035	TRUE	2455
5260	acalabrutinib	exact	WDENQIQQYWYTPO-IBGZPJMESA-N	41518	13034, 41518, 42789	DRD1 Binding (NIBR assay)	>	30	2	2												1.25	0.03125	24	960	209444	TRUE	5260
1223	flutamide	exact	MKXKFYHWDHIYRV-UHFFFAOYSA-N	41518	13034, 41518, 42789	DRD1 Binding (NIBR assay)	>	30	1	1		5.8045				0	1	0	0	0		5.43	0.543	5.52486	55.2486	209987	TRUE	1223
4265	gentamicin	name match and struct review	CEAZRRDELHUEMR-UHFFFAOYSA-N	41518	13034, 41518, 42789	DRD1 Binding (NIBR assay)	>	30	1	1												7.19	7.19	4.17246	4.17246	213744	TRUE	4265
4380	desvenlafaxine	exact	KYYIDSXMWOZKMP-UHFFFAOYSA-N	41518	13034, 41518, 42789	DRD1 Binding (NIBR assay)	>	30	1	1			10		62	0	0	1	0	1		1.79	1.253	16.7598	23.9425	215987	TRUE	4380
1720	orciprenaline	exact	LMOINURANNBYCM-UHFFFAOYSA-N	41518	13034, 41518, 42789	DRD1 Binding (NIBR assay)	>	30	1	1												0.0615	0.0492	487.805	609.756	216637	TRUE	1720
2303	propranolol	exact	AQHHHDLHHXJYJD-UHFFFAOYSA-N	41518	13034, 41518, 42789	DRD1 Binding (NIBR assay)	>	30	1	1		14.1254	10			0	1	2	0	0		1.16	0.11426	25.8621	262.559	217274	TRUE	2303
1697	mepindolol	exact	NXWGWUVGUSFQJC-UHFFFAOYSA-N	41518	13034, 41518, 42789	DRD1 Binding (NIBR assay)	>	30	1	1																217390	TRUE	1697
1779	metipranolol	exact	BQIPXWYNLPYNHW-UHFFFAOYSA-N	41518	13034, 41518, 42789	DRD1 Binding (NIBR assay)	>	30	2	2												0.199		150.754		217713	TRUE	1779
2258	prenalterol	graph and syn match	ADUKCCWBEDSMEB-UHFFFAOYSA-N	41518	13034, 41518, 42789	DRD1 Binding (NIBR assay)	>	30	2	2																217841	TRUE	2258
620	chlorproguanil	exact	ISZNZKHCRKXXAU-UHFFFAOYSA-N	41518	13034, 41518, 42789	DRD1 Binding (NIBR assay)	=	1.77	1	1																218829	TRUE	620
2282	proguanil	exact	SSOLNOMRVKKSON-UHFFFAOYSA-N	41518	13034, 41518, 42789	DRD1 Binding (NIBR assay)	=	8.2644	1	1												0.94	0.188	8.79191	43.9596	219888	TRUE	2282
4067	triamcinolone benetonide	graph no syns	GUYPYYARYIIWJZ-OXPZOINTSA-N	41518	13034, 41518, 42789	DRD1 Binding (NIBR assay)	>	30	1	1																220856	FALSE	4067
1848	mosapride	exact	YPELFRMCRYSPKZ-UHFFFAOYSA-N	41518	13034, 41518, 42789	DRD1 Binding (NIBR assay)	>	30	1	1			100			0	0	1	0	0						227871	TRUE	1848
4359	bosutinib	exact	UBPYILGKFZZVDX-UHFFFAOYSA-N	41518	13034, 41518, 42789	DRD1 Binding (NIBR assay)	=	4.64	1	1												0.36	0.0144	12.8889	322.222	238157	TRUE	4359
1851	latamoxef	exact	JWCSIUVGFCSJCK-CAVRMKNVSA-N	41518	13034, 41518, 42789	DRD1 Binding (NIBR assay)	>	30	1	1																240560	TRUE	1851
4715	cabozantinib	exact	ONIQOQHATWINJY-UHFFFAOYSA-N	41518	13034, 41518, 42789	DRD1 Binding (NIBR assay)	=	4.4204	1	1												1.59	0.00477	2.78013	926.709	242168	TRUE	4715
2198	pirarubicin	graph no syns	KMSKQZKKOZQFFG-HSUXVGOQSA-N	41518	13034, 41518, 42789	DRD1 Binding (NIBR assay)	>	30	1	1																246392	TRUE	2198
2344	quinfamide	exact	SBJGFIXQRZOVTO-UHFFFAOYSA-N	41518	13034, 41518, 42789	DRD1 Binding (NIBR assay)	>	30	2	2																247441	TRUE	2344
628	chromocarb	exact	RVMGXWBCQGAWBR-UHFFFAOYSA-N	41518	13034, 41518, 42789	DRD1 Binding (NIBR assay)	>	30	1	1																248406	TRUE	628
573	cefaloridine	chiral	CZTQZXZIADLWOZ-CRAIPNDOSA-O	41518	13034, 41518, 42789	DRD1 Binding (NIBR assay)	>	30	1	1																249924	TRUE	573
659	ciprofloxacin	exact	MYSWGUAQZAJSOK-UHFFFAOYSA-N	41518	13034, 41518, 42789	DRD1 Binding (NIBR assay)	>	30	1	1												6.58	3.948	4.55927	7.59878	250484	TRUE	659
765	cyproheptadine	exact	JJCFRYNCJDLXIK-UHFFFAOYSA-N	41518	13034, 41518, 42789	DRD1 Binding (NIBR assay)	=	0.0323	1	1	0.09005	0.158	0.063			2	5	2	0	0		0.174		0.185632		252679	TRUE	765
2169	pimethixene	exact	NZLVRVYNQYGMAB-UHFFFAOYSA-N	41518	13034, 41518, 42789	DRD1 Binding (NIBR assay)	=	0.0552	1	1																252788	TRUE	2169
1712	mesoridazine	exact	SLVMESMUVMCQIY-UHFFFAOYSA-N	41518	13034, 41518, 42789	DRD1 Binding (NIBR assay)	=	0.0712	1	1	0.1023		0.046			1	0	1	0	0		2.59	0.199	0.0274903	0.357789	253653	TRUE	1712
2231	pralidoxime	exact	JBKPUQTUERUYQE-UHFFFAOYSA-O	41518	13034, 41518, 42789	DRD1 Binding (NIBR assay)	>	30	1	1																253759	TRUE	2231
2617	thenalidine	exact	KLOHYVOVXOUKQI-UHFFFAOYSA-N	41518	13034, 41518, 42789	DRD1 Binding (NIBR assay)	=	11.6172	1	1																254425	TRUE	2617
920	diphenylpyraline	exact	OWQUZNMMYNAXSL-UHFFFAOYSA-N	41518	13034, 41518, 42789	DRD1 Binding (NIBR assay)	=	7.5781	1	1																255578	TRUE	920
4302	glycopyrronium bromide	exact	ANGKOCUUWGHLCE-UHFFFAOYSA-N	41518	13034, 41518, 42789	DRD1 Binding (NIBR assay)	>	30	1	1												0.0007	0.0004424	42857.1	67811.9	255964	TRUE	4302
1689	mepenzolate	exact	GKNPSSNBBWDAGH-UHFFFAOYSA-N	41518	13034, 41518, 42789	DRD1 Binding (NIBR assay)	>	30	1	1																256342	TRUE	1689
1920	nicotine	exact	SNICXCGAKADSCV-JTQLQIEISA-N	41518	13034, 41518, 42789	DRD1 Binding (NIBR assay)	>	30	1	1		0.1458				0	1	0	0	0		0.0627	0.059565	478.469	503.651	256730	TRUE	1920
995	eletriptan	exact	PWVXXGRKLHYWKM-LJQANCHMSA-N	41518	13034, 41518, 42789	DRD1 Binding (NIBR assay)	=	27.7383	1	1												0.698	0.1047	39.7397	264.931	256759	TRUE	995
671	clemastine	exact	YNNUSGIPVFPVBX-NHCUHLMSSA-N	41518	13034, 41518, 42789	DRD1 Binding (NIBR assay)	=	1.37	1	1	0.767	1.151				1	2	0	0	0		0.003	7.2e-05	456.667	19027.8	256868	TRUE	671
26	fluorouracil	exact	GHASVSINZRGABV-UHFFFAOYSA-N	41518	13034, 41518, 42789	DRD1 Binding (NIBR assay)	>	30	1	1												2.31	2.0559	12.987	14.5921	260334	TRUE	26
124	allopurinol	exact	OFCNXPDARWKPPY-UHFFFAOYSA-N	41518	13034, 41518, 42789	DRD1 Binding (NIBR assay)	>	30	1	1												14.7	12.201	2.04082	2.45881	261259	TRUE	124
4398	tegafur	exact	WFWLQNSHRPWKFK-UHFFFAOYSA-N	41518	13034, 41518, 42789	DRD1 Binding (NIBR assay)	>	30	1	1												11.7		2.5641		262048	FALSE	4398
4133	carboplatin	name match and struct review	CCQPAEQGAVNNIA-UHFFFAOYSA-L	41518	13034, 41518, 42789	DRD1 Binding (NIBR assay)	>	30	1	1												108	108	0.277778	0.277778	262902	TRUE	4133
2328	pyrazinamide	exact	IPEHBUMCGVEMRF-UHFFFAOYSA-N	41518	13034, 41518, 42789	DRD1 Binding (NIBR assay)	>	30	1	1		0.0092				0	1	0	0	0		325	195	0.0923077	0.153846	265886	TRUE	2328
4887	favipiravir	exact	ZCGNOVWYSGBHAU-UHFFFAOYSA-N	41518	13034, 41518, 42789	DRD1 Binding (NIBR assay)	>	30	1	1																266558	TRUE	4887
2181	pipamperone	exact	AXKPFOAXAHJUAG-UHFFFAOYSA-N	41518	13034, 41518, 42789	DRD1 Binding (NIBR assay)	=	0.2576	1	1			0.00354			0	0	3	0	0						267580	TRUE	2181
517	carpipramine	exact	NWPJLRSCSQHPJV-UHFFFAOYSA-N	41518	13034, 41518, 42789	DRD1 Binding (NIBR assay)	=	0.0928	1	1						0	0	0	0	0						271127	TRUE	517
5037	cariprazine	exact	KPWSJANDNDDRMB-QAQDUYKDSA-N	41518	13034, 41518, 42789	DRD1 Binding (NIBR assay)	=	2.968	1	1	2.0893	2.1	2.1			1	1	2	0	0		0.0336	0.001344	88.3333	2208.33	275306	TRUE	5037
1897	neostigmine	exact	ALWKGYPQUAPLQC-UHFFFAOYSA-N	41518	13034, 41518, 42789	DRD1 Binding (NIBR assay)	>	30	1	1												0.37	0.3145	81.0811	95.3895	275421	TRUE	1897
2330	pyridostigmine	exact	RVOLLAQWKVFTGE-UHFFFAOYSA-N	41518	13034, 41518, 42789	DRD1 Binding (NIBR assay)	>	30	1	1												0.21	0.21	142.857	142.857	275455	TRUE	2330
4661	creatine	exact	CVSVTCORWBXHQV-UHFFFAOYSA-N	41518	13034, 41518, 42789	DRD1 Binding (NIBR assay)	>	30	1	1																275652	TRUE	4661
890	dihydrostreptomycin	graph no syns	ASXBYYWOLISCLQ-FODAIXJJSA-N	41518	13034, 41518, 42789	DRD1 Binding (NIBR assay)	>	30	1	1																276634	TRUE	890
1718	metampicillin	exact	FZECHKJQHUVANE-MCYUEQNJSA-N	41518	13034, 41518, 42789	DRD1 Binding (NIBR assay)	>	30	2	2																287638	TRUE	1718
645	cimetidine	exact	AQIXAKUUQRKLND-UHFFFAOYSA-N	41518	13034, 41518, 42789	DRD1 Binding (NIBR assay)	>	30	1	1												4.5	3.645	6.66667	8.23045	287899	TRUE	645
2237	pranlukast	exact	NBQKINXMPLXUET-UHFFFAOYSA-N	41518	13034, 41518, 42789	DRD1 Binding (NIBR assay)	=	10.06	1	2												2.1		4.79048		289315	TRUE	2237
1211	flupentixol	graph and syn match	NJMYODHXAKYRHW-DVZOWYKESA-N	41518	13034, 41518, 42789	DRD1 Binding (NIBR assay)	=	0.003	1	1	0.0035					4	0	0	0	0	1	0.0043		0.697674		293377	TRUE	1211
1993	opipramol	exact	YNZFUWZUGRBMHL-UHFFFAOYSA-N	41518	13034, 41518, 42789	DRD1 Binding (NIBR assay)	=	1.29	1	1		6.42805				0	2	0	0	0						293563	TRUE	1993
1773	methylthiouracil	exact	HWGBHCRJGXAGEU-UHFFFAOYSA-N	41518	13034, 41518, 42789	DRD1 Binding (NIBR assay)	>	30	2	2																296736	TRUE	1773
4156	edaravone	exact	QELUYTUMUWHWMC-UHFFFAOYSA-N	41518	13034, 41518, 42789	DRD1 Binding (NIBR assay)	>	30	2	2												6	5.34	5	5.61798	296769	TRUE	4156
636	ciclopirox	exact	SCKYRAXSEDYPSA-UHFFFAOYSA-N	41518	13034, 41518, 42789	DRD1 Binding (NIBR assay)	>	30	1	1																296902	TRUE	636
1401	hymecromone	exact	HSHNITRMYYLLCV-UHFFFAOYSA-N	41518	13034, 41518, 42789	DRD1 Binding (NIBR assay)	>	30	1	1																297036	TRUE	1401
2648	tiagabine	exact	PBJUNZJWGZTSKL-MRXNPFEDSA-N	41518	13034, 41518, 42789	DRD1 Binding (NIBR assay)	>	30	1	1												0.639	0.02556	46.9484	1173.71	297109	TRUE	2648
1019	entecavir	exact	QDGZDCVAUDNJFG-FXQIFTODSA-N	41518	13034, 41518, 42789	DRD1 Binding (NIBR assay)	>	30	1	1												0.0414	0.036018	724.638	832.917	298080	TRUE	1019
2156	oxagrelate	exact	DUQOOLBWGUKRAJ-UHFFFAOYSA-N	41518	13034, 41518, 42789	DRD1 Binding (NIBR assay)	>	30	1	1																298990	TRUE	2156
1523	ketamine	exact	YQEZLKZALYSWHR-UHFFFAOYSA-N	41518	13034, 41518, 42789	DRD1 Binding (NIBR assay)	>	30	1	1												0.185	0.12025	162.162	249.48	305948	TRUE	1523
799	delavirdine	exact	WHBIGIKBNXZKFE-UHFFFAOYSA-N	41518	13034, 41518, 42789	DRD1 Binding (NIBR assay)	>	30	1	1												34.6	0.8304	0.867052	36.1272	313738	TRUE	799
1485	isaxonine	exact	FTCYIGBVOHNHCD-UHFFFAOYSA-N	41518	13034, 41518, 42789	DRD1 Binding (NIBR assay)	>	30	1	1																314023	TRUE	1485
2112	perospirone	graph and syn match	FBVFZWUMDDXLLG-UHFFFAOYSA-N	41518	13034, 41518, 42789	DRD1 Binding (NIBR assay)	=	0.054	1	1						0	0	0	0	0						317247	TRUE	2112
242	aripiprazole	exact	CEUORZQYGODEFX-UHFFFAOYSA-N	41518	13034, 41518, 42789	DRD1 Binding (NIBR assay)	=	0.6516	2	2	0.43585	0.895	1			2	5	18	0	0		1	0.01	0.6516	65.16	320071	TRUE	242
1765	naltrexone	graph and syn match	DQCKKXVULJGBQN-PODIIYFMSA-N	41518	13034, 41518, 42789	DRD1 Binding (NIBR assay)	>	30	2	2												0.082	0.06478	365.854	463.106	322210	TRUE	1765
1798	micafungin	graph and name match	PIEUQSKUWLMALL-YABMTYFHSA-N	41518	13034, 41518, 42789	DRD1 Binding (NIBR assay)	>	30	1	1												9.76	0.0225	3.07377	1333.33	323439	TRUE	1798
2480	stiripentol	graph and syn match	IBLNKMRFIPWSOY-FNORWQNLSA-N	41518	13034, 41518, 42789	DRD1 Binding (NIBR assay)	>	30	3	3												31.2	0.312	0.961538	96.1538	324874	TRUE	2480
2853	xipamide	exact	MTZBBNMLMNBNJL-UHFFFAOYSA-N	41518	13034, 41518, 42789	DRD1 Binding (NIBR assay)	>	30	1	1												21.9	0.219	1.36986	136.986	328385	TRUE	2853
4773	ethyl hydroxybenzoate	exact	NUVBSKCKDOMJSU-UHFFFAOYSA-N	41518	13034, 41518, 42789	DRD1 Binding (NIBR assay)	>	30	1	1																335567	TRUE	4773
2001	oseltamivir	exact	VSZGPKBBMSAYNT-RRFJBIMHSA-N	41518	13034, 41518, 42789	DRD1 Binding (NIBR assay)	>	30	1	1												2.45	2.3765	12.2449	12.6236	335679	TRUE	2001
839	dexrazoxane	exact	BMKDZUISNHGIBY-ZETCQYMHSA-N	41518	13034, 41518, 42789	DRD1 Binding (NIBR assay)	>	30	1	1																339065	TRUE	839
833	dexketoprofen	exact	DKYWVDODHFEZIM-NSHDSACASA-N	41518	13034, 41518, 42789	DRD1 Binding (NIBR assay)	>	30	1	1												14.6		2.05479		341635	TRUE	833
4733	thiomersal	name match and struct review	HXQVQGWHFRNKMS-UHFFFAOYSA-M	41518	13034, 41518, 42789	DRD1 Binding (NIBR assay)	=	16.5177	1	1																344331	TRUE	4733
5296	duvelisib	exact	SJVQHLPISAIATJ-ZDUSSCGKSA-N	41518	13034, 41518, 42789	DRD1 Binding (NIBR assay)	>	30	1	1												2.67	0.10947	11.236	274.048	347285	TRUE	5296
5271	macimorelin	name match and struct review	UJVDJAPJQWZRFR-DHIUTWEWSA-N	41518	13034, 41518, 42789	DRD1 Binding (NIBR assay)	>	30	1	1												0.0236		1271.19		349069	TRUE	5271
2352	raltegravir	exact	CZFFBEXEKNGXKS-UHFFFAOYSA-N	41518	13034, 41518, 42789	DRD1 Binding (NIBR assay)	>	30	1	1												9.2	1.564	3.26087	19.1816	352027	TRUE	2352
2115	phenacetin	exact	CPJSUEIXXCENMM-UHFFFAOYSA-N	41518	13034, 41518, 42789	DRD1 Binding (NIBR assay)	>	30	1	1												111.595	62.5	0.268829	0.48	360804	TRUE	2115
5110	migalastat	graph no syns	LXBIFEVIBLOUGU-JGWLITMVSA-N	41518	13034, 41518, 42789	DRD1 Binding (NIBR assay)	>	30	1	1												12.9	12.9	2.32558	2.32558	362845	FALSE	5110
5110	migalastat	exact	LXBIFEVIBLOUGU-DPYQTVNSSA-N	41518	13034, 41518, 42789	DRD1 Binding (NIBR assay)	>	30	1	1												12.9	12.9	2.32558	2.32558	362876	TRUE	5110
2971	betadex	graph no syns	WHGYBXFWUBPSRW-KSAWYWNGSA-N	41518	13034, 41518, 42789	DRD1 Binding (NIBR assay)	>	30	1	1																363029	TRUE	2971
1184	floxuridine	exact	ODKNJVUHOIMIIZ-RRKCRQDMSA-N	41518	13034, 41518, 42789	DRD1 Binding (NIBR assay)	>	30	1	1																363127	TRUE	1184
4830	empagliflozin	exact	OBWASQILIWPZMG-QZMOQZSNSA-N	41518	13034, 41518, 42789	DRD1 Binding (NIBR assay)	>	30	1	1												1.28	0.1984	23.4375	151.21	363440	TRUE	4830
4890	ipragliflozin	exact	AHFWIQIYAXSLBA-RQXATKFSSA-N	41518	13034, 41518, 42789	DRD1 Binding (NIBR assay)	>	30	1	1																363558	TRUE	4890
4610	sucrose	exact	CZMRCDWAGMRECN-UGDNZRGBSA-N	41518	13034, 41518, 42789	DRD1 Binding (NIBR assay)	>	30	1	1																363958	TRUE	4610
1535	lactose	graph no syns	GUBGYTABKSRVRQ-DCSYEGIMSA-N	41518	13034, 41518, 42789	DRD1 Binding (NIBR assay)	>	30	1	1																364057	TRUE	1535
1095	etynodiol	graph and syn match	ONKUMRGIYFNPJW-XKTWZCKDSA-N	41518	13034, 41518, 42789	DRD1 Binding (NIBR assay)	>	30	1	1																365970	TRUE	1095
1963	norethindrone acetate	graph and syn match	IMONTRJLAWHYGT-FJMAIUEKSA-N	41518	13034, 41518, 42789	DRD1 Binding (NIBR assay)	>	30	1	1												0.0504		595.238		366005	TRUE	1963
5306	gilteritinib	exact	GYQYAJJFPNQOOW-UHFFFAOYSA-N	41518	13034, 41518, 42789	DRD1 Binding (NIBR assay)	>	30	1	1												0.51	0.048705	58.8235	615.953	367832	TRUE	5306
1084	ethisterone	exact	CHNXZKVNWQUJIB-CEGNMAFCSA-N	41518	13034, 41518, 42789	DRD1 Binding (NIBR assay)	>	30	1	1																368464	TRUE	1084
1082	ethinylestradiol	exact	BFPYWIDHMRZLRN-SLHNCBLASA-N	41518	13034, 41518, 42789	DRD1 Binding (NIBR assay)	>	30	1	1												0.000278	8.34e-06	107914	3.59712e+06	368597	TRUE	1082
1965	norethynodrel	exact	ICTXHFFSOAJUMG-SLHNCBLASA-N	41518	13034, 41518, 42789	DRD1 Binding (NIBR assay)	>	30	1	1																368637	TRUE	1965
2411	rubitecan	exact	VHXNKPBCCMUMSW-FQEVSTJZSA-N	41518	13034, 41518, 42789	DRD1 Binding (NIBR assay)	>	30	1	1																371081	TRUE	2411
80	aclarubicin	exact	USZYSDMBJDPRIF-SVEJIMAYSA-N	41518	13034, 41518, 42789	DRD1 Binding (NIBR assay)	>	30	1	1																371236	TRUE	80
1176	flecainide	exact	DJBNUMBKLMJRSA-UHFFFAOYSA-N	41518	13034, 41518, 42789	DRD1 Binding (NIBR assay)	>	30	1	1												2.5	1.5	12	20	373242	TRUE	1176
2216	pivagabine	exact	SRPNQDXRVRCTNK-UHFFFAOYSA-N	41518	13034, 41518, 42789	DRD1 Binding (NIBR assay)	>	30	1	1																375141	TRUE	2216
1064	estradiol valerate	exact	RSEPBGGWRJCQGY-RBRWEJTLSA-N	41518	13034, 41518, 42789	DRD1 Binding (NIBR assay)	>	30	1	1												0.000348		86206.9		376250	FALSE	1064
2219	pivmecillinam	exact	NPGNOVNWUSPMDP-UTEPHESZSA-N	41518	13034, 41518, 42789	DRD1 Binding (NIBR assay)	>	30	1	1																376372	TRUE	2219
2218	pivampicillin	exact	ZEMIJUDPLILVNQ-ZXFNITATSA-N	41518	13034, 41518, 42789	DRD1 Binding (NIBR assay)	>	30	2	2												15.4		1.94805		376403	TRUE	2218
1259	fursultiamine	exact	JTLXCMOFVBXEKD-FOWTUZBSSA-N	41518	13034, 41518, 42789	DRD1 Binding (NIBR assay)	>	30	2	2																376593	TRUE	1259
934	levomenthol	exact	NOOLISFMXDJSKH-KXUCPTDWSA-N	41518	13034, 41518, 42789	DRD1 Binding (NIBR assay)	>	30	1	1																376905	TRUE	934
5299	omadacycline	exact	JEECQCWWSTZDCK-IQZGDKDPSA-N	41518	13034, 41518, 42789	DRD1 Binding (NIBR assay)	>	30	1	1												1.68	1.32216	17.8571	22.6901	381922	TRUE	5299
2389	risperidone	exact	RAPZEAPATHNIPO-UHFFFAOYSA-N	41518	13034, 41518, 42789	DRD1 Binding (NIBR assay)	=	0.0398	1	1	0.0214	0.24	0.2605			2	11	30	0	0		1.8	0.198	0.0221111	0.20101	388027	TRUE	2389
2414	ademetionine	chiral	MEFKEPWMEQBLKI-AIRLBKTGSA-O	41518	13034, 41518, 42789	DRD1 Binding (NIBR assay)	>	30	1	1																389944	TRUE	2414
3347	methionine	graph and syn match	FFEARJCKVFRZRR-UHFFFAOYSA-N	41518	13034, 41518, 42789	DRD1 Binding (NIBR assay)	>	30	1	1			10			0	0	1	0	0						389991	TRUE	3347
3544	selenomethionine	graph and syn match	RJFAYQIBOAGBLC-UHFFFAOYSA-N	41518	13034, 41518, 42789	DRD1 Binding (NIBR assay)	>	30	1	1																390713	TRUE	3544
2517	sulfalene	exact	KXRZBTAEDBELFD-UHFFFAOYSA-N	41518	13034, 41518, 42789	DRD1 Binding (NIBR assay)	>	30	2	2																394753	TRUE	2517
1910	nicergoline	exact	YSEXMKHXIOCEJA-FVFQAYNVSA-N	41518	13034, 41518, 42789	DRD1 Binding (NIBR assay)	=	0.3933	1	1																396617	TRUE	1910
1819	mitomycin	exact	NWIBSHFKIJFRCO-WUDYKRTCSA-N	41518	13034, 41518, 42789	DRD1 Binding (NIBR assay)	>	30	1	1												5.08		5.90551		396648	TRUE	1819
3021	bergapten	exact	BGEBZHIAGXMEMV-UHFFFAOYSA-N	41518	13034, 41518, 42789	DRD1 Binding (NIBR assay)	>	30	1	1																396716	TRUE	3021
3313	khellin	exact	HSMPDPBYAYSOBC-UHFFFAOYSA-N	41518	13034, 41518, 42789	DRD1 Binding (NIBR assay)	>	30	1	1																396943	TRUE	3313
30	methoxsalen	exact	QXKHYNVANLEOEG-UHFFFAOYSA-N	41518	13034, 41518, 42789	DRD1 Binding (NIBR assay)	>	30	1	1												1.11	0.61605	27.027	48.6973	396978	TRUE	30
2146	phenylephrine	graph and syn match	SONNWYBIRXJNDC-UHFFFAOYSA-N	41518	13034, 41518, 42789	DRD1 Binding (NIBR assay)	=	18.0601	1	1		3.7295				0	2	0	0	0		0.0223		809.87		399855	TRUE	2146
2380	rilmazafone	exact	KYHFRCPLIGODFH-UHFFFAOYSA-N	41518	13034, 41518, 42789	DRD1 Binding (NIBR assay)	>	30	1	1																400184	TRUE	2380
1599	loperamide	exact	RDOIQAHITMMDAJ-UHFFFAOYSA-N	41518	13034, 41518, 42789	DRD1 Binding (NIBR assay)	=	23.0555	2	2												0.008	0.00024	2881.94	96064.6	406161	TRUE	1599
471	camostat	exact	XASIMHXSUQUHLV-UHFFFAOYSA-N	41518	13034, 41518, 42789	DRD1 Binding (NIBR assay)	>	30	1	1																407428	TRUE	471
4721	lomitapide	exact	MBBCVAKAJPKAKM-UHFFFAOYSA-N	41518	13034, 41518, 42789	DRD1 Binding (NIBR assay)	=	1.4917	1	1												0.0262	5.24e-05	56.9351	28467.6	412997	TRUE	4721
3580	tamibarotene	exact	MUTNCGKQJGXKEM-UHFFFAOYSA-N	41518	13034, 41518, 42789	DRD1 Binding (NIBR assay)	>	30	1	1																416833	TRUE	3580
1650	meclofenamic acid	exact	SBDNJUWAMKYJOX-UHFFFAOYSA-N	41518	13034, 41518, 42789	DRD1 Binding (NIBR assay)	>	30	1	1																417830	TRUE	1650
4410	plerixafor	exact	YIQPUIGJQJDJOS-UHFFFAOYSA-N	41518	13034, 41518, 42789	DRD1 Binding (NIBR assay)	>	30	1	1																417883	TRUE	4410
1663	mefenamic acid	exact	HYYBABOKPJLUIN-UHFFFAOYSA-N	41518	13034, 41518, 42789	DRD1 Binding (NIBR assay)	>	30	1	1												83	8.3	0.361446	3.61446	417990	TRUE	1663
335	benzyl benzoate	exact	SESFRYSPDFLNCH-UHFFFAOYSA-N	41518	13034, 41518, 42789	DRD1 Binding (NIBR assay)	>	30	1	1																419418	TRUE	335
865	diclofenac	exact	DCOPUUMXTXDBNB-UHFFFAOYSA-N	41518	13034, 41518, 42789	DRD1 Binding (NIBR assay)	>	3	1	1												3.67	0.0367	0.817439	81.7439	420580	TRUE	865
1147	fenclofenac	exact	IDKAXRLETRCXKS-UHFFFAOYSA-N	41518	13034, 41518, 42789	DRD1 Binding (NIBR assay)	>	30	1	1																420945	TRUE	1147
2360	rebamipide	exact	ALLWOAVDORUJLA-UHFFFAOYSA-N	41518	13034, 41518, 42789	DRD1 Binding (NIBR assay)	>	30	1	1																424471	TRUE	2360
2263	pridinol	exact	RQXCLMGKHJWMOA-UHFFFAOYSA-N	41518	13034, 41518, 42789	DRD1 Binding (NIBR assay)	>	30	1	1																425552	TRUE	2263
2745	trihexyphenidyl	exact	HWHLPVGTWGOCJO-UHFFFAOYSA-N	41518	13034, 41518, 42789	DRD1 Binding (NIBR assay)	>	30	1	1												0.663		45.2489		425584	TRUE	2745
5330	selinexor	exact	DEVSOMFAQLZNKR-RJRFIUFISA-N	41518	13034, 41518, 42789	DRD1 Binding (NIBR assay)	>	30	1	1												1.53	0.0765	19.6078	392.157	426001	TRUE	5330
1907	nialamide	exact	NOIIUHRQUVNIDD-UHFFFAOYSA-N	41518	13034, 41518, 42789	DRD1 Binding (NIBR assay)	>	30	1	1												14	10.92	2.14286	2.74725	427531	TRUE	1907
1015	enprofylline	exact	SIQPXVQCUCHWDI-UHFFFAOYSA-N	41518	13034, 41518, 42789	DRD1 Binding (NIBR assay)	>	30	1	1																427981	TRUE	1015
2286	promethazine	exact	PWWVAXIEGOYWEE-UHFFFAOYSA-N	41518	13034, 41518, 42789	DRD1 Binding (NIBR assay)	=	1.72	1	1	1.372	3.00405	10	38.3		1	4	1	2	0		0.7	0.0707	2.45714	24.3281	428346	TRUE	2286
1229	fluvastatin	exact	FJLGEFLZQAZZCD-JUFISIKESA-N	41518	13034, 41518, 42789	DRD1 Binding (NIBR assay)	>	30	1	1												0.134	0.00268	223.881	11194	428740	TRUE	1229
2767	troglitazone	exact	GXPHKUHSUJUWKP-UHFFFAOYSA-N	41518	13034, 41518, 42789	DRD1 Binding (NIBR assay)	=	8.5876	1	1												6.39	0.0639	1.34391	134.391	430360	TRUE	2767
1000216	telotristat	exact	NCLGDOBQAWBXRA-PGRDOPGGSA-N	41518	13034, 41518, 42789	DRD1 Binding (NIBR assay)	=	28.9501	1	1												1.45	0.0029	19.9656	9982.79	433891	TRUE	5214
3094	chloroxylenol	exact	OSDLLIBGSJNGJE-UHFFFAOYSA-N	41518	13034, 41518, 42789	DRD1 Binding (NIBR assay)	>	30	1	1																439315	TRUE	3094
1321	glymidine	exact	QFWPJPIVLCBXFJ-UHFFFAOYSA-N	41518	13034, 41518, 42789	DRD1 Binding (NIBR assay)	>	30	1	1																442757	TRUE	1321
168	methyl aminolevulinate	exact	YUUAYBAIHCDHHD-UHFFFAOYSA-N	41518	13034, 41518, 42789	DRD1 Binding (NIBR assay)	>	30	1	1																446533	TRUE	168
1327	goserelin	exact	BLCLNMBMMGCOAS-URPVMXJPSA-N	41518	13034, 41518, 42789	DRD1 Binding (NIBR assay)	>	30	1	1																446861	TRUE	1327
2787	ubenimex	exact	VGGGPCQERPFHOB-RDBSUJKOSA-N	41518	13034, 41518, 42789	DRD1 Binding (NIBR assay)	>	30	1	1																447242	TRUE	2787
5067	ixazomib	exact	MXAYKZJJDUDWDS-LBPRGKRZSA-N	41518	13034, 41518, 42789	DRD1 Binding (NIBR assay)	>	30	1	1												0.181	0.00181	165.746	16574.6	447280	TRUE	5067
3000	acexamic acid	exact	WDSCBUNMANHPFH-UHFFFAOYSA-N	41518	13034, 41518, 42789	DRD1 Binding (NIBR assay)	>	30	1	1																452387	TRUE	3000
1114	etozolin	graph and syn match	ZCKKHYXUQFTBIK-KTKRTIGZSA-N	41518	13034, 41518, 42789	DRD1 Binding (NIBR assay)	>	30	1	1																453183	TRUE	1114
1091	ethyl biscoumacetate	exact	JCLHQFUTFHUXNN-UHFFFAOYSA-N	41518	13034, 41518, 42789	DRD1 Binding (NIBR assay)	>	30	1	1																453236	TRUE	1091
1330	grepafloxacin	exact	AIJTTZAVMXIJGM-UHFFFAOYSA-N	41518	13034, 41518, 42789	DRD1 Binding (NIBR assay)	>	30	1	1												4.2	2.1	7.14286	14.2857	457752	TRUE	1330
1301	glipizide	exact	ZJJXGWJIGJFDTL-UHFFFAOYSA-N	41518	13034, 41518, 42789	DRD1 Binding (NIBR assay)	>	30	1	1												1.68	0.0336	17.8571	892.857	458055	TRUE	1301
76	acipimox	exact	DJQOOSBJCLSSEY-UHFFFAOYSA-N	41518	13034, 41518, 42789	DRD1 Binding (NIBR assay)	>	30	1	1												37.5	36.75	0.8	0.816327	458204	TRUE	76
5188	radotinib	exact	DUPWHXBITIZIKZ-UHFFFAOYSA-N	41518	13034, 41518, 42789	DRD1 Binding (NIBR assay)	>	30	1	1																459832	TRUE	5188
1549	arginine hydrochloride	exact	ODKSFYDXXFIFQN-BYPYZUCNSA-N	41518	13034, 41518, 42789	DRD1 Binding (NIBR assay)	>	30	1	1																461426	TRUE	1549
1342	guanethidine	exact	ACGDKVXYNVEAGU-UHFFFAOYSA-N	41518	13034, 41518, 42789	DRD1 Binding (NIBR assay)	>	30	1	1												0.0504	0.04788	595.238	626.566	461607	TRUE	1342
158	amiloride	exact	XSDQTOBWRPYKKA-UHFFFAOYSA-N	41518	13034, 41518, 42789	DRD1 Binding (NIBR assay)	>	30	1	1												124	77.748	0.241935	0.385862	462138	TRUE	158
3952	guanabenz	exact	WDZVGELJXXEGPV-YIXHJXPBSA-N	41518	13034, 41518, 42789	DRD1 Binding (NIBR assay)	=	8.0255	1	1		9.96495				0	2	0	0	0		0.0163		492.362		462586	TRUE	3952
2505	sulfaguanidine	exact	BRBKOPJOKNSWSG-UHFFFAOYSA-N	41518	13034, 41518, 42789	DRD1 Binding (NIBR assay)	>	30	2	2																462753	TRUE	2505
5222	niraparib	exact	PCHKPVIQAHNQLW-CQSZACIVSA-N	41518	13034, 41518, 42789	DRD1 Binding (NIBR assay)	>	30	2	2												2.51	0.4267	11.9522	70.307	463280	TRUE	5222
1906	nicotinamide	exact	DFPAKSUCGFBDDF-UHFFFAOYSA-N	41518	13034, 41518, 42789	DRD1 Binding (NIBR assay)	>	30	1	1																465105	TRUE	1906
4758	canagliflozin	exact	XTNGUQKDFGDXSJ-ZXGKGEBGSA-N	41518	13034, 41518, 42789	DRD1 Binding (NIBR assay)	>	30	1	1												4.98	0.0498	6.0241	602.41	466913	TRUE	4758
313	diphenidol	exact	OGAKLTJNUQRZJU-UHFFFAOYSA-N	41518	13034, 41518, 42789	DRD1 Binding (NIBR assay)	=	12.5132	1	1																470201	TRUE	313
966	droperidol	exact	RMEDXOLNCUSCGS-UHFFFAOYSA-N	41518	13034, 41518, 42789	DRD1 Binding (NIBR assay)	>	30	2	2	0.546	0.819				1	2	0	0	0		0.16	0.016	187.5	1875	470254	TRUE	966
2307	propylparaben	exact	QELSKZZBTMNZEB-UHFFFAOYSA-N	41518	13034, 41518, 42789	DRD1 Binding (NIBR assay)	>	30	1	1																471798	TRUE	2307
4229	tafluprost	exact	WSNODXPBBALQOF-VEJSHDCNSA-N	41518	13034, 41518, 42789	DRD1 Binding (NIBR assay)	>	30	1	1																472500	TRUE	4229
4811	sofosbuvir	graph and syn match	TTZHDVOVKQGIBA-IAAJYNJHSA-N	41518	13034, 41518, 42789	DRD1 Binding (NIBR assay)	>	30	1	1												1.51	0.2265	19.8675	132.45	473286	TRUE	4811
1045	erlotinib	exact	AAKJLRGGTJKAMG-UHFFFAOYSA-N	41518	13034, 41518, 42789	DRD1 Binding (NIBR assay)	>	10	1	1												1.45	0.145	6.89655	68.9655	478995	TRUE	1045
2420	salsalate	exact	WVYADZUPLLSGPU-UHFFFAOYSA-N	41518	13034, 41518, 42789	DRD1 Binding (NIBR assay)	>	30	2	2			455		0.18	0	0	1	0	1						479940	TRUE	2420
1988	olsalazine	graph and syn match	QQBDLJCYGRGAKP-FOCLMDBBSA-N	41518	13034, 41518, 42789	DRD1 Binding (NIBR assay)	>	30	1	1												4.87	0.0487	6.16016	616.016	480129	FALSE	1988
4597	magnesium pidolate	name match and struct review	ODHCTXKNWHHXJC-UHFFFAOYSA-N	41518	13034, 41518, 42789	DRD1 Binding (NIBR assay)	>	30	1	1																482141	TRUE	4597
3101	cinchophen	exact	YTRMTPPVNRALON-UHFFFAOYSA-N	41518	13034, 41518, 42789	DRD1 Binding (NIBR assay)	>	30	1	1												361	18.05	0.0831025	1.66205	482419	TRUE	3101
5285	avatrombopag	exact	OFZJKCQENFPZBH-UHFFFAOYSA-N	41518	13034, 41518, 42789	DRD1 Binding (NIBR assay)	>	30	1	1												0.405	0.014985	74.0741	2002	482650	TRUE	5285
3260	gentisic acid	exact	WXTMDXOMEHJXQO-UHFFFAOYSA-N	41518	13034, 41518, 42789	DRD1 Binding (NIBR assay)	>	30	1	1																484282	TRUE	3260
555	cefpodoxime proxetil	exact	LTINZAODLRIQIX-FBXRGJNPSA-N	41518	13034, 41518, 42789	DRD1 Binding (NIBR assay)	>	30	1	1												5.56	4.3368	5.39568	6.91754	486980	TRUE	555
3502	prucalopride	exact	ZPMNHBXQOOVQJL-UHFFFAOYSA-N	41518	13034, 41518, 42789	DRD1 Binding (NIBR assay)	>	30	1	1			10			0	0	1	0	0		0.016	0.0112	1875	2678.57	489914	TRUE	3502
1673	melevodopa	exact	XBBDACCLCFWBSI-ZETCQYMHSA-N	41518	13034, 41518, 42789	DRD1 Binding (NIBR assay)	>	30	1	1		29.0929				0	1	0	0	0						492716	FALSE	1673
1186	flubendazole	exact	CPEUVMUXAHMANV-UHFFFAOYSA-N	41518	13034, 41518, 42789	DRD1 Binding (NIBR assay)	>	30	1	1																497383	TRUE	1186
4807	riociguat	exact	WXXSNCNJFUAIDG-UHFFFAOYSA-N	41518	13034, 41518, 42789	DRD1 Binding (NIBR assay)	>	30	1	1												0.282	0.0141	106.383	2127.66	497775	TRUE	4807
4899	ledipasvir	exact	VRTWBAAJJOHBQU-KMWAZVGDSA-N	41518	13034, 41518, 42789	DRD1 Binding (NIBR assay)	>	30	1	1												0.0822		364.964		498705	TRUE	4899
1286	gemifloxacin	graph no syns	ZRCVYEYHRGVLOC-HMAPJEAMSA-N	41518	13034, 41518, 42789	DRD1 Binding (NIBR assay)	=	29.0603	1	2												9.76	4.392	2.97749	6.61664	500774	TRUE	1286
1030	epirubicin	exact	AOJJSUZBOXZQNB-VTZDEGQISA-N	41518	13034, 41518, 42789	DRD1 Binding (NIBR assay)	>	30	1	1												0.092	0.023	326.087	1304.35	505536	TRUE	1030
960	doxorubicin	exact	AOJJSUZBOXZQNB-TZSSRYMLSA-N	41518	13034, 41518, 42789	DRD1 Binding (NIBR assay)	>	30	1	1			0.018			0	0	1	0	0		5.2	1.3	5.76923	23.0769	505648	TRUE	960
5256	copanlisib	exact	PZBCKZWLPGJMAO-UHFFFAOYSA-N	41518	13034, 41518, 42789	DRD1 Binding (NIBR assay)	>	30	1	1																506245	TRUE	5256
144	amantadine	exact	DKNWSYNQZKUICI-UHFFFAOYSA-N	41518	13034, 41518, 42789	DRD1 Binding (NIBR assay)	>	30	1	1												3.31	1.0923	9.06344	27.465	507481	TRUE	144
160	aminoacridine	exact	XJGFWWJLMVZSIG-UHFFFAOYSA-N	41518	13034, 41518, 42789	DRD1 Binding (NIBR assay)	=	11.7463	1	1																507586	TRUE	160
2551	tacrine	exact	YLJREFDVOIBQDA-UHFFFAOYSA-N	41518	13034, 41518, 42789	DRD1 Binding (NIBR assay)	>	30	1	1												0.0797	0.035865	376.412	836.47	507619	TRUE	2551
4746	pomalidomide	exact	UVSMNLNDYGZFPF-UHFFFAOYSA-N	41518	13034, 41518, 42789	DRD1 Binding (NIBR assay)	>	30	3	3												103	90.64	0.291262	0.33098	508025	TRUE	4746
2143	fenamisal	exact	DNVVZWSVACQWJE-UHFFFAOYSA-N	41518	13034, 41518, 42789	DRD1 Binding (NIBR assay)	>	30	2	2																508531	TRUE	2143
2120	phenazopyridine	exact	QPFYXYFORQJZEC-FOCLMDBBSA-N	41518	13034, 41518, 42789	DRD1 Binding (NIBR assay)	=	9.35	1	1												0.302		30.9603		508797	TRUE	2120
1539	lamivudine	exact	JTEGQNOMFQHVDC-NKWVEPMBSA-N	41518	13034, 41518, 42789	DRD1 Binding (NIBR assay)	>	30	1	1												17	10.88	1.76471	2.75735	509079	TRUE	1539
2382	riluzole	exact	FTALBRSUTCGOEG-UHFFFAOYSA-N	41518	13034, 41518, 42789	DRD1 Binding (NIBR assay)	>	30	1	1												1.47	0.147	20.4082	204.082	509718	TRUE	2382
591	chlorazanil	exact	YRZQHIVOIFJEEE-UHFFFAOYSA-N	41518	13034, 41518, 42789	DRD1 Binding (NIBR assay)	>	30	1	1																511603	TRUE	591
2079	penciclovir	exact	JNTOCHDNEULJHD-UHFFFAOYSA-N	41518	13034, 41518, 42789	DRD1 Binding (NIBR assay)	>	30	1	1												12.1	11.374	2.47934	2.63759	511691	TRUE	2079
85	aciclovir	exact	MKUXAQIIEYXACX-UHFFFAOYSA-N	41518	13034, 41518, 42789	DRD1 Binding (NIBR assay)	>	30	2	2												22.2	18.87	1.35135	1.58983	511815	TRUE	85
2632	thioguanine	exact	WYWHKKSPHMUBEB-UHFFFAOYSA-N	41518	13034, 41518, 42789	DRD1 Binding (NIBR assay)	>	30	1	1				1.25	2.3	0	0	0	2	1		0.058		517.241		511967	TRUE	2632
2277	proflavine	exact	WDVSHHCDHLJJJR-UHFFFAOYSA-N	41518	13034, 41518, 42789	DRD1 Binding (NIBR assay)	=	10.6104	1	1																512638	TRUE	2277
4191	fesoterodine	exact	DCCSDBARQIPTGU-HSZRJFAPSA-N	41518	13034, 41518, 42789	DRD1 Binding (NIBR assay)	>	30	1	1												0.0181	0.008869	1657.46	3382.57	512737	TRUE	4191
2398	rokitamycin	exact	VYWWNRMSAPEJLS-MDWYKHENSA-N	41518	13034, 41518, 42789	DRD1 Binding (NIBR assay)	>	30	1	1												1.05		28.5714		513610	TRUE	2398
2680	tirofiban	exact	COKMIXFXJJXBQG-NRFANRHFSA-N	41518	13034, 41518, 42789	DRD1 Binding (NIBR assay)	>	30	1	1																515561	TRUE	2680
1524	ketanserin	exact	FPCCSQOGAWCVBH-UHFFFAOYSA-N	41518	13034, 41518, 42789	DRD1 Binding (NIBR assay)	=	0.0651	1	1	0.1995	1.1581	1.0355			1	3	4	0	0		0.31	0.01519	0.21	4.28571	517216	TRUE	1524
783	daptomycin	exact	DOAKLVKFURWEDJ-QCMAZARJSA-N	41518	13034, 41518, 42789	DRD1 Binding (NIBR assay)	>	30	1	1												53.2	4.25	0.56391	7.05882	518586	TRUE	783
578	cerulenin	exact	GVEZIHKRYBHEFX-NQQPLRFYSA-N	41518	13034, 41518, 42789	DRD1 Binding (NIBR assay)	>	30	2	2																518959	TRUE	578
3277	hexetidine	exact	DTOUUUZOYKYHEP-UHFFFAOYSA-N	41518	13034, 41518, 42789	DRD1 Binding (NIBR assay)	>	30	1	1																519278	TRUE	3277
2536	suloctidil	graph and syn match	BFCDFTHTSVTWOG-FXAWDEMLSA-N	41518	13034, 41518, 42789	DRD1 Binding (NIBR assay)	=	11.2738	1	1																519621	TRUE	2536
2693	tofisopam	exact	RUJBDQSFYCKFAA-UHFFFAOYSA-N	41518	13034, 41518, 42789	DRD1 Binding (NIBR assay)	>	30	1	1																520696	TRUE	2693
4119	romidepsin	exact	OHRURASPPZQGQM-GCCNXGTGSA-N	41518	13034, 41518, 42789	DRD1 Binding (NIBR assay)	>	30	1	1																523953	TRUE	4119
321	benziodarone	exact	CZCHIEJNWPNBDE-UHFFFAOYSA-N	41518	13034, 41518, 42789	DRD1 Binding (NIBR assay)	=	10.03	1	1																526469	TRUE	321
2600	terfenadine	exact	GUGOEEXESWIERI-UHFFFAOYSA-N	41518	13034, 41518, 42789	DRD1 Binding (NIBR assay)	=	2.911	3	3	1.337	4.23875				1	4	0	0	0		0.68	0.0204	4.28088	142.696	528347	TRUE	2600
1531	labetalol	exact	SGUAFYQXFOLMHL-UHFFFAOYSA-N	41518	13034, 41518, 42789	DRD1 Binding (NIBR assay)	>	30	1	1												0.696	0.348	43.1034	86.2069	529732	TRUE	1531
2466	sparfloxacin	exact	DZZWHBIBMUVIIW-DTORHVGOSA-N	41518	13034, 41518, 42789	DRD1 Binding (NIBR assay)	>	30	1	1												4.39	2.4145	6.83371	12.4249	534643	TRUE	2466
813	deslanoside	graph and syn match	OBATZBGFDSVCJD-QZNSYSAWSA-N	41518	13034, 41518, 42789	DRD1 Binding (NIBR assay)	>	30	1	1																545254	TRUE	813
881	digitoxin	graph and syn match	WDJUZGPOPHTGOT-ADSZZZNASA-N	41518	13034, 41518, 42789	DRD1 Binding (NIBR assay)	>	30	1	1												0.0268	0.00268	1119.4	11194	545367	TRUE	881
958	doxifluridine	exact	ZWAOHEXOSAUJHY-ZIYNGMLESA-N	41518	13034, 41518, 42789	DRD1 Binding (NIBR assay)	>	30	1	1																545433	TRUE	958
143	alvimopan	exact	UPNUIXSCZBYVBB-JVFUWBCBSA-N	41518	13034, 41518, 42789	DRD1 Binding (NIBR assay)	>	30	1	1												0.024	0.0048	1250	6250	547383	TRUE	143
2827	vinorelbine	exact	GBABOYUKABKIAF-IELIFDKJSA-N	41518	13034, 41518, 42789	DRD1 Binding (NIBR assay)	>	30	1	1												0.162	0.033048	185.185	907.771	549045	TRUE	2827
5097	mepiprazole	exact	DOTIMEKVTCOGED-UHFFFAOYSA-N	41518	13034, 41518, 42789	DRD1 Binding (NIBR assay)	=	0.5907	1	1																555141	TRUE	5097
1834	monobenzone	exact	VYQNWZOUAUKGHI-UHFFFAOYSA-N	41518	13034, 41518, 42789	DRD1 Binding (NIBR assay)	>	30	1	1																556436	TRUE	1834
2616	thalidomide	exact	UEJJHQNACJXSKW-UHFFFAOYSA-N	41518	13034, 41518, 42789	DRD1 Binding (NIBR assay)	>	30	1	1												10.9	4.905	2.75229	6.11621	563509	TRUE	2616
707	cloperastine	exact	FLNXBVJLPJNOSI-UHFFFAOYSA-N	41518	13034, 41518, 42789	DRD1 Binding (NIBR assay)	=	5.9557	1	1																563877	TRUE	707
1355	haloprogin	exact	CTETYYAZBPJBHE-UHFFFAOYSA-N	41518	13034, 41518, 42789	DRD1 Binding (NIBR assay)	=	2.5033	2	2	0.282	0.4225				1	2	0	0	0						565830	TRUE	1355
4939	vaniprevir	name match and struct review	KUQWGLQLLVFLSM-ONAXAZCASA-N	41518	13034, 41518, 42789	DRD1 Binding (NIBR assay)	>	30	1	1																568340	TRUE	4939
4523	quinine	exact	LOUPRKONTZGTKE-WZBLMQSHSA-N	41518	13034, 41518, 42789	DRD1 Binding (NIBR assay)	>	30	1	1												14	0.98	2.14286	30.6122	571190	TRUE	4523
4570	hydroquinine	exact	LJOQGZACKSYWCH-WZBLMQSHSA-N	41518	13034, 41518, 42789	DRD1 Binding (NIBR assay)	>	30	1	1																571220	TRUE	4570
2168	pimecrolimus	exact	KASDHRXLYQOAKZ-XDSKOBMDSA-N	41518	13034, 41518, 42789	DRD1 Binding (NIBR assay)	>	30	1	1												0.0604	0.015704	496.689	1910.34	573595	TRUE	2168
5155	obeticholic acid	exact	ZXERDUOLZKYMJM-ZWECCWDJSA-N	41518	13034, 41518, 42789	DRD1 Binding (NIBR assay)	>	30	1	1												0.504	0.000613872	59.5238	48870.1	573889	TRUE	5155
1001	emetine	exact	AUVVAXYIELKVAI-CKBKHPSWSA-N	41518	13034, 41518, 42789	DRD1 Binding (NIBR assay)	=	15.73	1	1																574014	TRUE	1001
668	clarithromycin	exact	AGOYDEPGAOXOCK-KCBOHYOISA-N	41518	13034, 41518, 42789	DRD1 Binding (NIBR assay)	>	30	2	2												5.3	2.703	5.66038	11.0988	574272	TRUE	668
276	azithromycin	exact	MQTOSJVFKKJCRP-BICOPXKESA-N	41518	13034, 41518, 42789	DRD1 Binding (NIBR assay)	>	30	2	2												1	0.82	30	36.5854	574447	TRUE	276
1048	erythromycin	graph and syn match	ULGZDMOVFRHVEP-MLOBZCTGSA-N	41518	13034, 41518, 42789	DRD1 Binding (NIBR assay)	>	30	1	1												34	8.5	0.882353	3.52941	574707	TRUE	1048
925	dirithromycin	graph no syns	WLOHNSSYAXHWNR-HWEKFWCDSA-N	41518	13034, 41518, 42789	DRD1 Binding (NIBR assay)	>	30	1	1												0.479	0.40715	62.6305	73.6829	574780	TRUE	925
2581	telithromycin	exact	LJVAJPDWBABPEJ-PNUFFHFMSA-N	41518	13034, 41518, 42789	DRD1 Binding (NIBR assay)	>	30	3	3												2.8	0.98	10.7143	30.6122	574815	TRUE	2581
188	amorolfine	graph and syn match	MQHLMHIZUIDKOO-UHFFFAOYSA-N	41518	13034, 41518, 42789	DRD1 Binding (NIBR assay)	>	30	1	1																577317	TRUE	188
1169	feprazone	exact	RBBWCVQDXDFISW-UHFFFAOYSA-N	41518	13034, 41518, 42789	DRD1 Binding (NIBR assay)	>	30	1	1																577664	TRUE	1169
875	diethylstilbestrol	exact	RGLYKWWBQGJZGM-ISLYRVAYSA-N	41518	13034, 41518, 42789	DRD1 Binding (NIBR assay)	=	5.46	1	1	3.882	5.8225				1	2	0	0	0		0.0127		429.921		578331	TRUE	875
1368	hexestrol	graph and name match	PBBGSZCBWVPOOL-UHFFFAOYSA-N	41518	13034, 41518, 42789	DRD1 Binding (NIBR assay)	=	15.541	1	1																578365	TRUE	1368
3862	alitretinoin	exact	SHGAZHPCJJPHSC-ZVCIMWCZSA-N	41518	13034, 41518, 42789	DRD1 Binding (NIBR assay)	>	30	2	2												0.67	0.0201	44.7761	1492.54	580123	TRUE	3862
1508	isotretinoin	exact	SHGAZHPCJJPHSC-XFYACQKRSA-N	41518	13034, 41518, 42789	DRD1 Binding (NIBR assay)	>	30	2	2												2.87	0.01435	10.453	2090.59	580157	TRUE	1508
2722	tretinoin	exact	SHGAZHPCJJPHSC-YCNIQYBTSA-N	41518	13034, 41518, 42789	DRD1 Binding (NIBR assay)	>	30	1	1												1.16	0.058	25.8621	517.241	580191	TRUE	2722
1465	iopanoic acid	exact	OIRFJRBSRORBCM-UHFFFAOYSA-N	41518	13034, 41518, 42789	DRD1 Binding (NIBR assay)	>	30	2	2																582981	TRUE	1465
73	acepromazine	exact	NOSIYYJFMPDDSA-UHFFFAOYSA-N	41518	13034, 41518, 42789	DRD1 Binding (NIBR assay)	=	0.0259	1	1																587473	TRUE	73
4304	dapagliflozin	exact	JVHXJTBJCFBINQ-ADAARDCZSA-N	41518	13034, 41518, 42789	DRD1 Binding (NIBR assay)	>	30	1	1												1.47	0.1323	20.4082	226.757	587811	TRUE	4304
1077	ethaverine	exact	ZOWYFYXTIWQBEP-UHFFFAOYSA-N	41518	13034, 41518, 42789	DRD1 Binding (NIBR assay)	=	8.5917	1	1																587856	TRUE	1077
969	drotaverine	graph and syn match	OMFNSKIUKYOYRG-DEDYPNTBSA-N	41518	13034, 41518, 42789	DRD1 Binding (NIBR assay)	>	30	1	1												0.735	0.091875	40.8163	326.531	587888	TRUE	969
3383	nikethamide	exact	NCYVXEGFNDZQCU-UHFFFAOYSA-N	41518	13034, 41518, 42789	DRD1 Binding (NIBR assay)	>	30	1	1																591089	TRUE	3383
2391	ritonavir	exact	NCDNCNXCDXHOMX-XGKFQTDJSA-N	41518	13034, 41518, 42789	DRD1 Binding (NIBR assay)	>	30	1	1												1.55	0.02325	19.3548	1290.32	593736	TRUE	2391
458	scopolamine butylbromide	graph and name match	YBCNXCRZPWQOBR-JXRGAMEBSA-N	41518	13034, 41518, 42789	DRD1 Binding (NIBR assay)	>	30	1	1																594554	TRUE	458
420	budipine	exact	QIHLUZAFSSMXHQ-UHFFFAOYSA-N	41518	13034, 41518, 42789	DRD1 Binding (NIBR assay)	>	30	1	1																594790	TRUE	420
818	desogestrel	exact	RPLCPCMSCLEKRS-BPIQYHPVSA-N	41518	13034, 41518, 42789	DRD1 Binding (NIBR assay)	=	20.66	1	1			26.6	40.9	39.895	0	0	1	2	2						599173	TRUE	818
1110	etonogestrel	exact	GCKFUYQCUCGESZ-BPIQYHPVSA-N	41518	13034, 41518, 42789	DRD1 Binding (NIBR assay)	>	30	1	1																599239	TRUE	1110
1291	gestodene	exact	SIGSPDASOTUPFS-XUDSTZEESA-N	41518	13034, 41518, 42789	DRD1 Binding (NIBR assay)	>	30	1	1												0.0432	0.000432	694.444	69444.4	599335	TRUE	1291
1572	levonorgestrel	exact	WWYNJERNGUHSAO-XUDSTZEESA-N	41518	13034, 41518, 42789	DRD1 Binding (NIBR assay)	>	30	2	2												0.039	0.000975	769.231	30769.2	599371	TRUE	1572
2179	pioglitazone	exact	HYAFETHFCAUJAY-UHFFFAOYSA-N	41518	13034, 41518, 42789	DRD1 Binding (NIBR assay)	>	30	1	1												2.95	0.0295	10.1695	1016.95	600641	TRUE	2179
1300	glimepiride	exact	WIGIZIANZCJQQY-RUCARUNLSA-N	41518	13034, 41518, 42789	DRD1 Binding (NIBR assay)	>	30	2	2												1.18	0.0059	25.4237	5084.75	601044	TRUE	1300
3643	vincamine	exact	RXPRRQLKFXBCSJ-GIVPXCGWSA-N	41518	13034, 41518, 42789	DRD1 Binding (NIBR assay)	>	30	2	2												0.705		42.5532		603180	TRUE	3643
4031	razoxane	exact	BMKDZUISNHGIBY-UHFFFAOYSA-N	41518	13034, 41518, 42789	DRD1 Binding (NIBR assay)	>	30	1	1																603607	TRUE	4031
2296	propentofylline	exact	RBQOQRRFDPXAGN-UHFFFAOYSA-N	41518	13034, 41518, 42789	DRD1 Binding (NIBR assay)	>	30	2	2																603640	TRUE	2296
1560	levallorphan	graph no syns	OZYUPQUCAUTOBP-UHFFFAOYSA-N	41518	13034, 41518, 42789	DRD1 Binding (NIBR assay)	>	30	1	1																604909	TRUE	1560
212	ancitabine	exact	BBDAGFIXKZCXAH-CCXZUQQUSA-N	41518	13034, 41518, 42789	DRD1 Binding (NIBR assay)	>	30	1	1																607740	TRUE	212
1027	epinastine	exact	WHWZLSFABNNENI-UHFFFAOYSA-N	41518	13034, 41518, 42789	DRD1 Binding (NIBR assay)	=	0.1246	1	1		1.458	4.2	47.5	48.48	0	3	1	2	2		0.0622	0.0222676	2.00322	5.59557	608185	TRUE	1027
2728	triamterene	exact	FNYLWPVRPXGIIP-UHFFFAOYSA-N	41518	13034, 41518, 42789	DRD1 Binding (NIBR assay)	>	30	1	1												9.35	4.862	3.20856	6.1703	608893	TRUE	2728
3336	melarsoprol	exact	JCYZMTMYPZHVBF-UHFFFAOYSA-N	41518	13034, 41518, 42789	DRD1 Binding (NIBR assay)	>	30	2	2																609158	TRUE	3336
2172	pimozide	exact	YVUQSNJEYSNKRX-UHFFFAOYSA-N	41518	13034, 41518, 42789	DRD1 Binding (NIBR assay)	=	0.4976	2	2	0.0004	1.02999		94		1	4	0	1	0		0.11	0.0055	4.52364	90.4727	613335	TRUE	2172
5022	flibanserin	exact	PPRRDFIXUUSXRA-UHFFFAOYSA-N	41518	13034, 41518, 42789	DRD1 Binding (NIBR assay)	=	2.4346	1	1												0.088	0.00176	27.6659	1383.3	613543	TRUE	5022
183	amlodipine	exact	HTIQEAQVCYTUBX-UHFFFAOYSA-N	41518	13034, 41518, 42789	DRD1 Binding (NIBR assay)	=	16.4896	1	1												2.5	0.075	6.59584	219.861	616607	TRUE	183
4099	levamlodipine	graph and syn match	HTIQEAQVCYTUBX-QGZVFWFLSA-N	41518	13034, 41518, 42789	DRD1 Binding (NIBR assay)	=	20.0567	1	1																616643	TRUE	4099
1000109	quinaprilat	exact	FLSLEGPOVLMJMN-YSSFQJQWSA-N	41518	13034, 41518, 42789	DRD1 Binding (NIBR assay)	>	30	1	1												1.53	0.0459	19.6078	653.595	620182	TRUE	2340
2024	oxolinic acid	exact	KYGZCKSPAKDVKC-UHFFFAOYSA-N	41518	13034, 41518, 42789	DRD1 Binding (NIBR assay)	>	30	1	1																632694	TRUE	2024
4882	istradefylline	exact	IQVRBWUUXZMOPW-PKNBQFBNSA-N	41518	13034, 41518, 42789	DRD1 Binding (NIBR assay)	>	30	1	1												1.28	0.02944	23.4375	1019.02	633218	TRUE	4882
125	allylestrenol	graph no syns	ATXHVCQZZJYMCF-KQMXEUTGSA-N	41518	13034, 41518, 42789	DRD1 Binding (NIBR assay)	>	30	2	2																635426	TRUE	125
1805	mifepristone	exact	VKHAHZOOUSRJNA-GCNJZUOMSA-N	41518	13034, 41518, 42789	DRD1 Binding (NIBR assay)	>	3	1	1		1.16055				0	2	0	0	0		7.9	0.079	0.379747	37.9747	635531	TRUE	1805
419	budesonide	exact	VOVIALXJUBGFJZ-KWVAZRHASA-N	41518	13034, 41518, 42789	DRD1 Binding (NIBR assay)	>	30	1	1												0.002	0.00024	15000	125000	635865	TRUE	419
1411	ibuproxam	exact	BYPIURIATSUHDW-UHFFFAOYSA-N	41518	13034, 41518, 42789	DRD1 Binding (NIBR assay)	>	30	1	1																637195	TRUE	1411
1407	ibuprofen	exact	HEFNNWSXXWATRW-UHFFFAOYSA-N	41518	13034, 41518, 42789	DRD1 Binding (NIBR assay)	>	30	1	1												390	7.8	0.0769231	3.84615	637331	TRUE	1407
1409	ibuprofen piconol	exact	ACEWLPOYLGNNHV-UHFFFAOYSA-N	41518	13034, 41518, 42789	DRD1 Binding (NIBR assay)	>	30	1	1																637377	FALSE	1409
1324	glycyclamide	exact	RIGBPMDIGYBTBJ-UHFFFAOYSA-N	41518	13034, 41518, 42789	DRD1 Binding (NIBR assay)	>	30	2	2																643459	TRUE	1324
402	bromhexine	exact	OJGDCBLYJGHCIH-UHFFFAOYSA-N	41518	13034, 41518, 42789	DRD1 Binding (NIBR assay)	>	30	1	1																650633	TRUE	402
2446	sirolimus	graph and syn match	QFJCIRLUMZQUOT-LVIHDEACSA-N	41518	13034, 41518, 42789	DRD1 Binding (NIBR assay)	>	30	1	1												0.0855	0.00684	350.877	4385.96	651370	TRUE	2446
4161	temsirolimus	graph and syn match	CBPNZQVSJQDFBE-HETIALMRSA-N	41518	13034, 41518, 42789	DRD1 Binding (NIBR assay)	>	30	1	1												0.538	0.07532	55.7621	398.301	651489	FALSE	4161
2376	rifabutin	exact	ATEBXHFBFRCZMA-VXTBVIBXSA-N	41518	13034, 41518, 42789	DRD1 Binding (NIBR assay)	>	30	1	1												0.685	0.19865	43.7956	151.019	651925	TRUE	2376
4817	rifamycin	exact	HJYYPODYNSCCOU-ODRIEIDWSA-N	41518	13034, 41518, 42789	DRD1 Binding (NIBR assay)	>	30	1	1												15.8	3.16	1.89873	9.49367	652345	TRUE	4817
1131	faropenem	exact	HGGAKXAHAYOLDJ-FHZUQPTBSA-N	41518	13034, 41518, 42789	DRD1 Binding (NIBR assay)	>	30	1	1																676470	TRUE	5145
365	biapenem	chiral	MRMBZHPJVKCOMA-YJFSRANCSA-O	41518	13034, 41518, 42789	DRD1 Binding (NIBR assay)	>	30	1	1																677106	TRUE	365
1046	ertapenem	exact	JUZNIMUFDBIJCM-ANEDZVCMSA-N	41518	13034, 41518, 42789	DRD1 Binding (NIBR assay)	>	30	1	1												166.134	26.6	0.180577	1.12782	677135	TRUE	1046
2144	phenylalanine	graph and syn match	COLNVLDHVKWLRT-UHFFFAOYSA-N	41518	13034, 41518, 42789	DRD1 Binding (NIBR assay)	>	30	1	1																678302	TRUE	2144
2784	tyramine	exact	DZGWFCGJZKJUFP-UHFFFAOYSA-N	41518	13034, 41518, 42789	DRD1 Binding (NIBR assay)	>	30	1	1		199.1	390			0	2	1	0	0						678795	TRUE	2784
947	dopamine	exact	VYFYYTLLBUKUHU-UHFFFAOYSA-N	41518	13034, 41518, 42789	DRD1 Binding (NIBR assay)	=	0.7533	2	2	0.0071	0.280115	3	111.5	32	5	46	27	4	1		0.15	0.07695	5.022	9.78947	678834	TRUE	947
4006	oxitriptan	graph and syn match	LDCYZAJDBXYCGN-UHFFFAOYSA-N	41518	13034, 41518, 42789	DRD1 Binding (NIBR assay)	>	30	1	1																678998	TRUE	4006
1375	histamine	exact	NTYJJOPFIAHURM-UHFFFAOYSA-N	41518	13034, 41518, 42789	DRD1 Binding (NIBR assay)	>	30	1	1																679034	TRUE	1375
2572	tazobactam	graph and syn match	LPQZKKCYTLCDGQ-HHCGNCNQSA-N	41518	13034, 41518, 42789	DRD1 Binding (NIBR assay)	>	30	1	1																680834	TRUE	2572
1924	nifenazone	exact	BRZANEXCSZCZCI-UHFFFAOYSA-N	41518	13034, 41518, 42789	DRD1 Binding (NIBR assay)	>	30	1	1																681859	TRUE	1924
1175	flavoxate	exact	SPIUTQOUKAMGCX-UHFFFAOYSA-N	41518	13034, 41518, 42789	DRD1 Binding (NIBR assay)	>	30	1	1												36.2	0.181	0.828729	165.746	682297	TRUE	1175
2706	topiramate	exact	KJADKKWYZYXHBB-XBWDGYHZSA-N	41518	13034, 41518, 42789	DRD1 Binding (NIBR assay)	>	30	1	1												23.3	19.805	1.28755	1.51477	682574	TRUE	2706
1648	mecillinam	graph and name match	BWWVAEOLVKTZFQ-CTNNEKGLSA-N	41518	13034, 41518, 42789	DRD1 Binding (NIBR assay)	>	30	2	2																683489	TRUE	1648
2656	ticarcillin	exact	OHKOGUYZJXTSFX-KZFFXBSXSA-N	41518	13034, 41518, 42789	DRD1 Binding (NIBR assay)	>	30	2	2																683603	TRUE	2656
2554	talampicillin	exact	SOROUYSPFADXSN-SUWVAFIASA-N	41518	13034, 41518, 42789	DRD1 Binding (NIBR assay)	>	30	1	1																683798	TRUE	2554
526	cefadroxil	exact	BOEGTKLJZSQCCD-UEKVPHQBSA-N	41518	13034, 41518, 42789	DRD1 Binding (NIBR assay)	>	30	1	1												67.2	53.76	0.446429	0.558036	683931	TRUE	526
2083	phenoxymethylpenicillin	exact	BPLBGHOLXOTWMN-MBNYWOFBSA-N	41518	13034, 41518, 42789	DRD1 Binding (NIBR assay)	>	30	2	2																684160	TRUE	2083
5292	ivosidenib	exact	WIJZXSAJMHAVGX-DHLKQENFSA-N	41518	13034, 41518, 42789	DRD1 Binding (NIBR assay)	>	30	1	1												12.1	0.968	2.47934	30.9917	684540	TRUE	5292
1264	gabapentin	exact	UGJMXCAKCUNAIE-UHFFFAOYSA-N	41518	13034, 41518, 42789	DRD1 Binding (NIBR assay)	>	30	1	1												32	31.04	0.9375	0.966495	684899	TRUE	1264
1336	guaifenesin	exact	HSRJKNPTNIJEKV-UHFFFAOYSA-N	41518	13034, 41518, 42789	DRD1 Binding (NIBR assay)	>	30	1	1												11.7		2.5641		689993	TRUE	1336
58	acetohydroxamic acid	exact	RRUDCFGSUDOHDG-UHFFFAOYSA-N	41518	13034, 41518, 42789	DRD1 Binding (NIBR assay)	>	30	1	1																692174	TRUE	58
753	cyclofenil	exact	GVOUFPWUYJWQSK-UHFFFAOYSA-N	41518	13034, 41518, 42789	DRD1 Binding (NIBR assay)	>	30	1	1												0.213		140.845		692578	TRUE	753
375	bisacodyl	exact	KHOITXIGCFIULA-UHFFFAOYSA-N	41518	13034, 41518, 42789	DRD1 Binding (NIBR assay)	>	30	1	1												0.15		200		692608	TRUE	375
1943	nitazoxanide	exact	YQNQNVDNTFHQSW-UHFFFAOYSA-N	41518	13034, 41518, 42789	DRD1 Binding (NIBR assay)	>	30	1	1												33.8	1.69	0.887574	17.7515	692726	TRUE	1943
74	acetylsalicylic acid	exact	BSYNRYMUTXBXSQ-UHFFFAOYSA-N	41518	13034, 41518, 42789	DRD1 Binding (NIBR assay)	>	30	2	2												1110	566.1	0.027027	0.0529942	692863	TRUE	74
2744	triflusal	exact	RMWVZGDJPAKBDE-UHFFFAOYSA-N	41518	13034, 41518, 42789	DRD1 Binding (NIBR assay)	>	30	2	2																692910	TRUE	2744
4314	aceclidine	exact	WRJPSSPFHGNBMG-UHFFFAOYSA-N	41518	13034, 41518, 42789	DRD1 Binding (NIBR assay)	>	30	1	1																693001	TRUE	4314
4303	eslicarbazepine acetate	graph and syn match	QIALRBLEEWJACW-UHFFFAOYSA-N	41518	13034, 41518, 42789	DRD1 Binding (NIBR assay)	>	30	1	1												54.8	32.88	0.547445	0.912409	693048	TRUE	4303
4113	prasugrel	exact	DTGLZDAWLRGWQN-UHFFFAOYSA-N	41518	13034, 41518, 42789	DRD1 Binding (NIBR assay)	>	30	1	1												0.984	0.01968	30.4878	1524.39	693079	TRUE	4113
4497	estradiol acetate	exact	FHXBMXJMKMWVRG-SLHNCBLASA-N	41518	13034, 41518, 42789	DRD1 Binding (NIBR assay)	>	30	1	1												0.000998		30060.1		693349	FALSE	4497
1667	megestrol acetate	graph and name match	RQZAXGRLVPAYTJ-PSIBFMEISA-N	41518	13034, 41518, 42789	DRD1 Binding (NIBR assay)	>	30	1	1												3.64		8.24176		693385	FALSE	1667
1957	nomegestrol acetate	graph and syn match	IIVBFTNIGYRNQY-OPOJBNHKSA-N	41518	13034, 41518, 42789	DRD1 Binding (NIBR assay)	>	30	1	1																693468	TRUE	1957
600	chlormadinone	graph and name match	QMBJSIBWORFWQT-GDMUWPLKSA-N	41518	13034, 41518, 42789	DRD1 Binding (NIBR assay)	>	30	3	3																693506	TRUE	600
4166	ulipristal	exact	OOLLAFOLCSJHRE-ZHAKMVSLSA-N	41518	13034, 41518, 42789	DRD1 Binding (NIBR assay)	>	30	1	1												1.05	0.021	28.5714	1428.57	693575	TRUE	4166
1659	medroxyprogesterone	exact	PSGAAPLEWMOORI-PEINSRQWSA-N	41518	13034, 41518, 42789	DRD1 Binding (NIBR assay)	>	30	1	1												0.159	0.00954	188.679	3144.65	693642	TRUE	1659
766	cyproterone acetate	exact	UWFYSQMTEOIJJG-FDTZYFLXSA-N	41518	13034, 41518, 42789	DRD1 Binding (NIBR assay)	>	30	1	1		3.2641				0	1	0	0	0		0.611591		49.0524		693773	FALSE	766
572	cefaloglycin	graph no syns	FUBBGQLTSCSAON-UHFFFAOYSA-N	41518	13034, 41518, 42789	DRD1 Binding (NIBR assay)	>	30	2	2																694185	TRUE	572
5029	uridine triacetate	name match and struct review	AUFUWRKPQLGTGF-FMKGYKFTSA-N	41518	13034, 41518, 42789	DRD1 Binding (NIBR assay)	>	30	1	1												162		0.185185		694555	TRUE	5029
27	azaribine	exact	QQOBRRFOVWGIMD-OJAKKHQRSA-N	41518	13034, 41518, 42789	DRD1 Binding (NIBR assay)	>	30	1	1																694588	TRUE	27
1875	nalidixic acid	exact	MHWLWQUZZRMNGJ-UHFFFAOYSA-N	41518	13034, 41518, 42789	DRD1 Binding (NIBR assay)	>	30	1	1												129.177	7.75062	0.232239	3.87066	700503	TRUE	1875
1013	enoxacin	exact	IDYZIJYBMGIQMJ-UHFFFAOYSA-N	41518	13034, 41518, 42789	DRD1 Binding (NIBR assay)	>	30	1	1												14	9.45	2.14286	3.1746	700868	TRUE	1013
1148	fendiline	exact	NMKSAYKQLCHXDK-UHFFFAOYSA-N	41518	13034, 41518, 42789	DRD1 Binding (NIBR assay)	=	21.7315	1	1																703394	TRUE	1148
142	alverine	exact	ZPFXAOWNKLFJDN-UHFFFAOYSA-N	41518	13034, 41518, 42789	DRD1 Binding (NIBR assay)	=	3.7216	1	1																703642	TRUE	142
2023	oxolamine	exact	IDCHQQSVJAAUQQ-UHFFFAOYSA-N	41518	13034, 41518, 42789	DRD1 Binding (NIBR assay)	>	30	1	1																704558	TRUE	2023
2338	mepacrine	exact	GPKJTRJOBQGKQK-UHFFFAOYSA-N	41518	13034, 41518, 42789	DRD1 Binding (NIBR assay)	=	12.3126	1	1		11.2202				0	3	0	0	0		1	0.1	12.3126	123.126	704770	TRUE	2338
2737	tridihexethyl	exact	NPRHVSBSZMAEIN-UHFFFAOYSA-N	41518	13034, 41518, 42789	DRD1 Binding (NIBR assay)	>	30	1	1																704941	TRUE	2737
1361	heptaminol	exact	LREQLEBVOXIEOM-UHFFFAOYSA-N	41518	13034, 41518, 42789	DRD1 Binding (NIBR assay)	>	30	1	1																705096	TRUE	1361
1273	gallamine	exact	OZLPUNFFCJDMJD-UHFFFAOYSA-N	41518	13034, 41518, 42789	DRD1 Binding (NIBR assay)	>	30	1	1																705194	TRUE	1273
2028	oxybutynin	exact	XIQVNETUBQGFHX-UHFFFAOYSA-N	41518	13034, 41518, 42789	DRD1 Binding (NIBR assay)	>	30	2	2		0.5804				0	1	0	0	0		0.0187	0.000187	1604.28	160428	705253	TRUE	2028
1086	profenamine	exact	CDOZDBSBBXSXLB-UHFFFAOYSA-N	41518	13034, 41518, 42789	DRD1 Binding (NIBR assay)	=	5.4209	1	1																705331	TRUE	1086
1319	glycine	exact	DHMQDGOQFOQNFH-UHFFFAOYSA-N	41518	13034, 41518, 42789	DRD1 Binding (NIBR assay)	>	30	2	2																707157	TRUE	1319
1307	glucosamine	graph and syn match	MSWZFWKMSRAUBD-QZABAPFNSA-N	41518	13034, 41518, 42789	DRD1 Binding (NIBR assay)	>	30	1	1																711686	TRUE	1307
1678	melphalan	exact	SGDBTWWWUNNDEQ-LBPRGKRZSA-N	41518	13034, 41518, 42789	DRD1 Binding (NIBR assay)	>	30	1	1												0.603	0.0603	49.7512	497.512	713762	TRUE	1678
2786	tyrosine	exact	OUYCCCASQSFEME-QMMMGPOBSA-N	41518	13034, 41518, 42789	DRD1 Binding (NIBR assay)	>	30	1	1																714460	TRUE	2786
1567	levodopa	exact	WTDRDQBEARUVNC-LURJTMIESA-N	41518	13034, 41518, 42789	DRD1 Binding (NIBR assay)	>	30	1	1		8.1995				0	1	0	0	0	1	8.08	6.168	3.71287	4.86381	714568	TRUE	1567
1310	glutamic acid	exact	WHUUTDBJXJRKMK-VKHMYHEASA-N	41518	13034, 41518, 42789	DRD1 Binding (NIBR assay)	>	30	1	1																715743	TRUE	1310
3584	terazosin	exact	VCKUSRYTPJJLNI-UHFFFAOYSA-N	41518	13034, 41518, 42789	DRD1 Binding (NIBR assay)	=	27.8298	1	1		15.8489				0	1	0	0	0		0.229	0.0229	121.528	1215.28	718574	TRUE	3584
4209	prazosin	exact	IENZQIKPVFGBNW-UHFFFAOYSA-N	41518	13034, 41518, 42789	DRD1 Binding (NIBR assay)	=	8.6399	1	1			10			0	0	4	0	0		0.085	0.00255	101.646	3388.2	718706	TRUE	4209
954	doxazosin	exact	RUZYUOTYCVRMRZ-UHFFFAOYSA-N	41518	13034, 41518, 42789	DRD1 Binding (NIBR assay)	=	4.6163	1	1		10.8267	1	48.65	51.495	0	2	1	2	2		0.047	0.002068	98.2191	2232.25	718833	TRUE	954
2704	tolrestat	exact	LUBHDINQXIHVLS-UHFFFAOYSA-N	41518	13034, 41518, 42789	DRD1 Binding (NIBR assay)	>	30	1	1												31.5	0.2016	0.952381	148.81	721232	TRUE	2704
1883	naproxen	exact	CMWTZPSULFXXJA-VIFPVBQESA-N	41518	13034, 41518, 42789	DRD1 Binding (NIBR assay)	>	30	1	1												500	5	0.06	6	721432	TRUE	1883
1672	melatonin	exact	DRLFMBDRBRZALE-UHFFFAOYSA-N	41518	13034, 41518, 42789	DRD1 Binding (NIBR assay)	>	30	1	1			10			0	0	1	0	0		0.00745	0.0029353	4026.85	10220.4	723213	TRUE	1672
328	benzoyl peroxide	exact	OMPJBNCRMGITSC-UHFFFAOYSA-N	41518	13034, 41518, 42789	DRD1 Binding (NIBR assay)	>	30	1	1																723612	TRUE	328
3508	pyrithione	exact	FGVVTMRZYROCTH-UHFFFAOYSA-N	41518	13034, 41518, 42789	DRD1 Binding (NIBR assay)	>	30	2	2																724163	TRUE	3508
4876	belinostat	graph and syn match	NCNRHFGMJRPRSK-MDZDMXLPSA-N	41518	13034, 41518, 42789	DRD1 Binding (NIBR assay)	>	30	1	1												100.908	6.05	0.297301	4.95868	727928	TRUE	4876
1596	lomustine	exact	GQYIWUVLTXOXAJ-UHFFFAOYSA-N	41518	13034, 41518, 42789	DRD1 Binding (NIBR assay)	>	30	1	1												3.59		8.35655		732272	TRUE	1596
512	carmustine	exact	DLGOEMSEDOSKAD-UHFFFAOYSA-N	41518	13034, 41518, 42789	DRD1 Binding (NIBR assay)	>	30	1	1												0.0364	0.008372	824.176	3583.37	732301	TRUE	512
260	atropine	exact	RKUNBYITZUJHSG-SPUOUPEWSA-N	41518	13034, 41518, 42789	DRD1 Binding (NIBR assay)	>	30	3	3			10			0	0	1	0	0		0.033	0.02706	909.091	1108.65	734487	TRUE	260
2968	triptorelin	exact	VXKHXGOKWPXYNA-PGBVPBMZSA-N	41518	13034, 41518, 42789	DRD1 Binding (NIBR assay)	>	30	1	1																736872	TRUE	2968
583	cetrorelix	exact	SBNPWPIBESPSIF-MHWMIDJBSA-N	41518	13034, 41518, 42789	DRD1 Binding (NIBR assay)	>	30	1	1																737230	TRUE	583
1752	levomepromazine	exact	VRQVVMDWGGWHTJ-CQSZACIVSA-N	41518	13034, 41518, 42789	DRD1 Binding (NIBR assay)	=	0.1229	1	1						0	0	0	0	0		0.609	0.0207	0.201806	5.9372	738273	TRUE	1752
2723	tretoquinol	graph and syn match	RGVPOXRFEPSFGH-UHFFFAOYSA-N	41518	13034, 41518, 42789	DRD1 Binding (NIBR assay)	=	4.7161	1	1	5.0119					1	0	0	0	0						738370	TRUE	2723
3578	tafenoquine	exact	LBHLFPGPEGDCJG-UHFFFAOYSA-N	41518	13034, 41518, 42789	DRD1 Binding (NIBR assay)	=	16.3799	1	1												1.09	0.00545	15.0274	3005.49	738517	TRUE	3578
1797	mibefradil	exact	HBNPJJILLOYFJU-VMPREFPWSA-N	41518	13034, 41518, 42789	DRD1 Binding (NIBR assay)	=	10.0707	2	2		12.5893				0	2	0	0	0		1.1	0.011	9.15518	915.518	741469	TRUE	1797
2378	rifapentine	graph and name match	WDZCUPBHRAEYDL-GZAUEHORSA-N	41518	13034, 41518, 42789	DRD1 Binding (NIBR assay)	>	30	1	1												17.4	0.4002	1.72414	74.9625	743852	TRUE	2378
1761	metildigoxin	graph and syn match	IYJMSDVSVHDVGT-MPHKUWHXSA-N	41518	13034, 41518, 42789	DRD1 Binding (NIBR assay)	>	30	1	1												0.00342	0.002907	8771.93	10319.9	744332	TRUE	1761
5201	crisaborole	exact	USZAGAREISWJDP-UHFFFAOYSA-N	41518	13034, 41518, 42789	DRD1 Binding (NIBR assay)	>	30	2	2																746667	TRUE	5201
1624	mafenide	exact	TYMRLRRVMHJFTF-UHFFFAOYSA-N	41518	13034, 41518, 42789	DRD1 Binding (NIBR assay)	>	30	1	1																746872	TRUE	1624
681	clioquinol	exact	QCDFBFJGMNKBDO-UHFFFAOYSA-N	41518	13034, 41518, 42789	DRD1 Binding (NIBR assay)	>	30	1	1																753509	TRUE	681
1457	diiodohydroxyquinoline	exact	UXZFQZANDVDGMM-UHFFFAOYSA-N	41518	13034, 41518, 42789	DRD1 Binding (NIBR assay)	>	30	1	1																753543	TRUE	1457
5046	cobimetinib	exact	BSMCAPRUBJMWDF-KRWDZBQOSA-N	41518	13034, 41518, 42789	DRD1 Binding (NIBR assay)	=	24.1124	1	1												0.51	0.0255	47.2792	945.584	753700	TRUE	5046
1000228	baloxavir	exact	FIDLLEYNNRGVFR-CTNGQTDRSA-N	41518	13034, 41518, 42789	DRD1 Binding (NIBR assay)	>	30	1	1												0.189	0.013419	158.73	2235.64	754217	TRUE	5301
1922	nifedipine	exact	HYIMSNHJOBLJNT-UHFFFAOYSA-N	41518	13034, 41518, 42789	DRD1 Binding (NIBR assay)	=	26.0298	1	1		17.1078				0	2	0	0	0		0.3	0.006	86.766	4338.3	757623	TRUE	1922
1933	nilutamide	exact	XWXYUMMDTVBTOU-UHFFFAOYSA-N	41518	13034, 41518, 42789	DRD1 Binding (NIBR assay)	>	30	1	1												4.95	0.99	6.06061	30.303	759153	TRUE	1933
1893	nelfinavir	exact	QAGYKUNXZHXKMR-HKWSIXNMSA-N	41518	13034, 41518, 42789	DRD1 Binding (NIBR assay)	>	30	2	2	6.467	9.701				1	2	0	0	0		7.04	0.1408	4.26136	213.068	761206	TRUE	1893
1272	galantamine	exact	ASUTZQLVASHGKV-JDFRZJQESA-N	41518	13034, 41518, 42789	DRD1 Binding (NIBR assay)	>	30	1	1												0.33	0.2706	90.9091	110.865	763522	TRUE	1272
3568	sulfinalol	exact	PAQZZCOZHPGCFW-UHFFFAOYSA-N	41518	13034, 41518, 42789	DRD1 Binding (NIBR assay)	>	30	1	1																767188	TRUE	3568
774	dactinomycin	exact	RJURFGZVJUQBHK-IIXSONLDSA-N	41518	13034, 41518, 42789	DRD1 Binding (NIBR assay)	>	30	1	1																767737	TRUE	774
2838	ergocalciferol	exact	MECHNRXZTMCUDQ-RKHKHRCZSA-N	41518	13034, 41518, 42789	DRD1 Binding (NIBR assay)	>	30	1	1												0.05		600		767936	TRUE	2838
1601	lopinavir	exact	KJHKTHWMRKYKJE-SUGCFTRWSA-N	41518	13034, 41518, 42789	DRD1 Binding (NIBR assay)	>	30	1	1												18.3	0.183	1.63934	163.934	768980	TRUE	1601
2108	perindopril	exact	IPVQLZZIHOAWMC-QXKUPLGCSA-N	41518	13034, 41518, 42789	DRD1 Binding (NIBR assay)	>	30	1	1												0.221	0.0884	135.747	339.367	769230	TRUE	2108
1080	ethenzamide	exact	SBNKFTQSBPKMBZ-UHFFFAOYSA-N	41518	13034, 41518, 42789	DRD1 Binding (NIBR assay)	>	30	1	1																771604	TRUE	1080
2966	suramin	exact	FIAFUQMPZJWCLV-UHFFFAOYSA-N	41518	13034, 41518, 42789	DRD1 Binding (NIBR assay)	>	30	1	1																773761	TRUE	2966
1996	orlistat	exact	AHLBNYSZXLDEJQ-FWEHEUNISA-N	41518	13034, 41518, 42789	DRD1 Binding (NIBR assay)	>	30	1	1												20	0.2	1.5	150	777935	TRUE	1996
3446	undecylenic acid	exact	FRPZMMHWLSIFAZ-UHFFFAOYSA-N	41518	13034, 41518, 42789	DRD1 Binding (NIBR assay)	>	30	1	1																778694	TRUE	3446
544	ceforanide	graph no syns	SLAYUXIURFNXPG-UHFFFAOYSA-N	41518	13034, 41518, 42789	DRD1 Binding (NIBR assay)	>	30	1	1																785071	TRUE	544
582	cetraxate	graph and syn match	FHRSHSOEWXUORL-UHFFFAOYSA-N	41518	13034, 41518, 42789	DRD1 Binding (NIBR assay)	>	30	1	1																786790	TRUE	582
1155	fenoterol	exact	LSLYOANBFKQKPT-UHFFFAOYSA-N	41518	13034, 41518, 42789	DRD1 Binding (NIBR assay)	>	30	1	1												0.132	0.0792	227.273	378.788	787378	TRUE	1155
2309	propyphenazone	exact	PXWLVJLKJGVOKE-UHFFFAOYSA-N	41518	13034, 41518, 42789	DRD1 Binding (NIBR assay)	>	30	1	1																788478	TRUE	2309
2809	vardenafil	exact	SECKRCOLJRRGGV-UHFFFAOYSA-N	41518	13034, 41518, 42789	DRD1 Binding (NIBR assay)	>	30	2	2												0.0458	0.00229	655.022	13100.4	790135	TRUE	2809
1000082	olmesartan	exact	VTRAEEWXHOVJFV-UHFFFAOYSA-N	41518	13034, 41518, 42789	DRD1 Binding (NIBR assay)	>	30	1	1												1.68	0.0168	17.8571	1785.71	790219	TRUE	1985
2823	vinblastine	graph no syns	JXLYSJRDGCGARV-UHFFFAOYSA-N	41518	13034, 41518, 42789	DRD1 Binding (NIBR assay)	>	30	1	1												0.008	0.00112	3750	26785.7	795936	TRUE	2823
2823	vinblastine	graph no syns	JXLYSJRDGCGARV-LBXSSDDUSA-N	41518	13034, 41518, 42789	DRD1 Binding (NIBR assay)	>	30	1	1												0.008	0.00112	3750	26785.7	795967	FALSE	2823
2825	vincristine	graph no syns	OGWKCGZFUXNPDA-LBXSSDDUSA-N	41518	13034, 41518, 42789	DRD1 Binding (NIBR assay)	>	30	1	1																796002	TRUE	2825
1103	etodolac	exact	NNYBQONXHNTVIJ-UHFFFAOYSA-N	41518	13034, 41518, 42789	DRD1 Binding (NIBR assay)	>	30	1	1				-1.65		0	0	0	2	0		128	1.28	0.234375	23.4375	798433	TRUE	1103
1008	endralazine	exact	ALAXZYHFVBSJKZ-UHFFFAOYSA-N	41518	13034, 41518, 42789	DRD1 Binding (NIBR assay)	>	30	2	2																798643	TRUE	1008
1384	hydralazine	exact	RPTUSVTUFVMDQK-UHFFFAOYSA-N	41518	13034, 41518, 42789	DRD1 Binding (NIBR assay)	>	30	1	1												5	0.65	6	46.1538	798694	TRUE	1384
2123	phenelzine	exact	RMUCZJUITONUFY-UHFFFAOYSA-N	41518	13034, 41518, 42789	DRD1 Binding (NIBR assay)	>	30	2	2		0.0517				0	1	0	0	0		0.145		206.897		798815	TRUE	2123
761	cyclothiazide	exact	BOCUKUHCLICSIY-UHFFFAOYSA-N	41518	13034, 41518, 42789	DRD1 Binding (NIBR assay)	>	30	1	1		6.5127				0	1	0	0	0						799392	TRUE	761
2733	trichlormethiazide	exact	LMJSLTNSBFUCMU-UHFFFAOYSA-N	41518	13034, 41518, 42789	DRD1 Binding (NIBR assay)	>	30	1	1																799423	TRUE	2733
756	cyclopenthiazide	exact	BKYKPTRYDKTTJY-UHFFFAOYSA-N	41518	13034, 41518, 42789	DRD1 Binding (NIBR assay)	>	30	1	1																799550	TRUE	756
2275	procodazole	exact	XYWJNTOURDMTPI-UHFFFAOYSA-N	41518	13034, 41518, 42789	DRD1 Binding (NIBR assay)	>	30	1	1																800182	TRUE	2275
588	chlorambucil	exact	JCKYGMPEJWAADB-UHFFFAOYSA-N	41518	13034, 41518, 42789	DRD1 Binding (NIBR assay)	>	30	1	1												2.29	0.0229	13.1004	1310.04	800372	TRUE	588
4732	thioctic acid	exact	AGBQKNBQESQNJD-UHFFFAOYSA-N	41518	13034, 41518, 42789	DRD1 Binding (NIBR assay)	>	30	1	1																800472	TRUE	4732
341	bepotastine	exact	YWGDOWXRIALTES-NRFANRHFSA-N	41518	13034, 41518, 42789	DRD1 Binding (NIBR assay)	>	30	1	1												0.26	0.117	115.385	256.41	801416	TRUE	341
2487	succinic acid	exact	KDYFGRWQOYBRFD-UHFFFAOYSA-N	41518	13034, 41518, 42789	DRD1 Binding (NIBR assay)	>	30	1	1																803164	TRUE	2487
4819	delamanid	exact	XDAOLTSRNUSPPH-XMMPIXPASA-N	41518	13034, 41518, 42789	DRD1 Binding (NIBR assay)	>	30	1	1												0.501	0.002505	59.8802	11976	807212	TRUE	4819
227	apalcillin	graph no syns	XMQVYNAURODYCQ-UHFFFAOYSA-N	41518	13034, 41518, 42789	DRD1 Binding (NIBR assay)	>	30	2	2																807282	TRUE	227
3839	tasosartan	exact	ADXGNEYLLLSOAR-UHFFFAOYSA-N	41518	13034, 41518, 42789	DRD1 Binding (NIBR assay)	>	30	1	1																807504	TRUE	3839
5142	pimavanserin	exact	RKEWSXXUOLRFBX-UHFFFAOYSA-N	41518	13034, 41518, 42789	DRD1 Binding (NIBR assay)	=	5.7847	1	1						0	0	0	0	0		0.133	0.0116641	43.494	495.941	814458	TRUE	5142
2055	calcium pantothenate	exact	GHOKWGTUZJEAQD-ZETCQYMHSA-N	41518	13034, 41518, 42789	DRD1 Binding (NIBR assay)	>	30	1	1																815956	TRUE	2055
838	dexpanthenol	exact	SNPLKNRPJHDVJA-ZETCQYMHSA-N	41518	13034, 41518, 42789	DRD1 Binding (NIBR assay)	>	30	1	1																815994	TRUE	838
5202	baricitinib	exact	XUZMWHLSFXCVMG-UHFFFAOYSA-N	41518	13034, 41518, 42789	DRD1 Binding (NIBR assay)	>	30	1	1												0.274	0.132616	109.489	226.217	817922	TRUE	5202
3909	clindamycin phosphate	graph no syns	UFUVLHLTWXBHGZ-BTHBFEKUSA-N	41518	13034, 41518, 42789	DRD1 Binding (NIBR assay)	>	30	1	1												4.95	0.3168	6.06061	94.697	824730	FALSE	3909
2583	telmisartan	exact	RMMXLENWKUUMAY-UHFFFAOYSA-N	41518	13034, 41518, 42789	DRD1 Binding (NIBR assay)	>	30	1	1			20			0	0	1	0	0		1.17	0.00585	25.641	5128.21	825359	TRUE	2583
1889	nedocromil	exact	RQTOOFIXOKYGAN-UHFFFAOYSA-N	41518	13034, 41518, 42789	DRD1 Binding (NIBR assay)	>	30	2	2												0.0673	0.01346	445.765	2228.83	829223	TRUE	1889
266	azapropazone	exact	MPHPHYZQRGLTBO-UHFFFAOYSA-N	41518	13034, 41518, 42789	DRD1 Binding (NIBR assay)	>	30	1	1												165	1.65	0.181818	18.1818	831210	TRUE	266
1154	fenoprofen	exact	RDJGLLICXDHJDY-UHFFFAOYSA-N	41518	13034, 41518, 42789	DRD1 Binding (NIBR assay)	>	30	1	1												89	0.89	0.337079	33.7079	834386	TRUE	1154
2213	pirprofen	exact	PIDSZXPFGCURGN-UHFFFAOYSA-N	41518	13034, 41518, 42789	DRD1 Binding (NIBR assay)	>	30	1	1												130	0.26	0.230769	115.385	834557	TRUE	2213
1219	flurbiprofen	exact	SYTBZMRGLBWNTM-UHFFFAOYSA-N	41518	13034, 41518, 42789	DRD1 Binding (NIBR assay)	>	30	1	1												57.3	0.573	0.52356	52.356	834930	TRUE	1219
2238	pranoprofen	exact	TVQZAMVBTVNYLA-UHFFFAOYSA-N	41518	13034, 41518, 42789	DRD1 Binding (NIBR assay)	>	30	1	1																835052	TRUE	2238
1389	hydrocortisone aceponate	graph and syn match	MFBMYAOAMQLLPK-BXLKFAEVSA-N	41518	13034, 41518, 42789	DRD1 Binding (NIBR assay)	>	30	1	1																835180	FALSE	1389
1349	ulobetasol propionate	graph and syn match	BDSYKGHYMJNPAB-DDXYQLEXSA-N	41518	13034, 41518, 42789	DRD1 Binding (NIBR assay)	>	30	1	1																835391	TRUE	1349
1225	fluticasone propionate	graph and syn match	WMWTYOKRWGGJOA-WYZONABHSA-N	41518	13034, 41518, 42789	DRD1 Binding (NIBR assay)	>	30	1	1												0.00244	0.0002196	12295.1	136612	835558	TRUE	1225
294	beclometasone dipropionate	graph and syn match	KUVIULQEHSCUHY-DDRZOEPZSA-N	41518	13034, 41518, 42789	DRD1 Binding (NIBR assay)	>	30	1	1																835989	FALSE	294
1052	erythromycin propionate	graph no syns	TYQXKHPOXXXCTP-ZMXOTSETSA-N	41518	13034, 41518, 42789	DRD1 Binding (NIBR assay)	>	30	1	1																836178	FALSE	1052
1815	miocamycin	graph and name match	GQNZGCARKRHPOH-RQIKCTSVSA-N	41518	13034, 41518, 42789	DRD1 Binding (NIBR assay)	>	30	1	1																836359	TRUE	1815
1245	fosinopril	graph and syn match	BIDNLKIUORFRQP-FKDWWROVSA-N	41518	13034, 41518, 42789	DRD1 Binding (NIBR assay)	>	30	1	1												0.554	0.00554	54.1516	5415.16	836465	TRUE	1245
1494	fluostigmine	exact	MUCZHBLJLSDCSD-UHFFFAOYSA-N	41518	13034, 41518, 42789	DRD1 Binding (NIBR assay)	>	30	1	1																836626	TRUE	1494
4184	ticagrelor	exact	OEKWJQXRCDYSHL-FNOIDJSQSA-N	41518	13034, 41518, 42789	DRD1 Binding (NIBR assay)	=	14.9156	1	1												1.44	0.00864	10.3581	1726.34	836963	TRUE	4184
140	altizide	exact	VGLGVJVUHYTIIU-UHFFFAOYSA-N	41518	13034, 41518, 42789	DRD1 Binding (NIBR assay)	>	30	1	1																836996	TRUE	140
1900	nepinalone	exact	RVXGRCNWGOHSDE-UHFFFAOYSA-N	41518	13034, 41518, 42789	DRD1 Binding (NIBR assay)	>	30	1	1																840325	TRUE	1900
1509	isoxicam	exact	YYUAYBYLJSNDCX-UHFFFAOYSA-N	41518	13034, 41518, 42789	DRD1 Binding (NIBR assay)	>	30	1	1												32.7	1.14852	0.917431	26.1205	841227	TRUE	1509
4168	lurasidone	exact	PQXKDMSYBGKCJA-CVTJIBDQSA-N	41518	13034, 41518, 42789	DRD1 Binding (NIBR assay)	=	0.131	1	1						0	0	0	0	0		0.44	0.0044	0.297727	29.7727	843401	TRUE	4168
1163	fenspiride	exact	FVNFBBAOMBJTST-UHFFFAOYSA-N	41518	13034, 41518, 42789	DRD1 Binding (NIBR assay)	=	20.8382	1	1																846019	TRUE	1163
5251	enasidenib	exact	DYLUUSLLRIQKOE-UHFFFAOYSA-N	41518	13034, 41518, 42789	DRD1 Binding (NIBR assay)	>	30	2	2												14.2	0.213	2.11268	140.845	850102	TRUE	5251
648	cinalukast	exact	BZMKNPGKXJAIDV-VAWYXSNFSA-N	41518	13034, 41518, 42789	DRD1 Binding (NIBR assay)	>	30	1	1																851766	TRUE	648
912	dinoprost	exact	PXGPLTODNUVGFL-YNNPMVKQSA-N	41518	13034, 41518, 42789	DRD1 Binding (NIBR assay)	>	30	1	1																852946	TRUE	912
2631	thioacetazone	graph no syns	SRVJKTDHMYAMHA-WUXMJOGZSA-N	41518	13034, 41518, 42789	DRD1 Binding (NIBR assay)	>	30	1	1																854973	TRUE	2631
52	paracetamol	exact	RZVAJINKPMORJF-UHFFFAOYSA-N	41518	13034, 41518, 42789	DRD1 Binding (NIBR assay)	>	30	1	1			10			0	0	1	0	0		130	98.67	0.230769	0.304044	856965	TRUE	52
1741	methazolamide	graph and syn match	FLOSMHQXBMRNHR-DAXSKMNVSA-N	41518	13034, 41518, 42789	DRD1 Binding (NIBR assay)	>	30	1	1																858966	TRUE	1741
1909	nicardipine	exact	ZBBHBTPTTSWHBA-UHFFFAOYSA-N	41518	13034, 41518, 42789	DRD1 Binding (NIBR assay)	=	1.8833	1	1		4.4575				0	2	0	0	0		0.3	0.015	6.27767	125.553	863073	TRUE	1909
134	alpidem	exact	JRTIDHTUMYMPRU-UHFFFAOYSA-N	41518	13034, 41518, 42789	DRD1 Binding (NIBR assay)	>	30	1	1												0.068	0.00612	441.176	4901.96	864507	TRUE	134
3770	meprylcaine	exact	VXJABHHJLXLNMP-UHFFFAOYSA-N	41518	13034, 41518, 42789	DRD1 Binding (NIBR assay)	>	30	1	1																864863	TRUE	3770
2705	tolterodine	exact	OOGJQPCLVADCPB-HXUWFJFHSA-N	41518	13034, 41518, 42789	DRD1 Binding (NIBR assay)	>	30	2	2												0.058	0.002146	517.241	13979.5	865698	TRUE	2705
2758	trimipramine	exact	ZSCDBOWYZJWBIY-UHFFFAOYSA-N	41518	13034, 41518, 42789	DRD1 Binding (NIBR assay)	=	0.1485	1	1		0.86945				0	2	0	0	0		0.0747	0.003735	1.98795	39.759	865895	TRUE	2758
2749	alimemazine	exact	ZZHLYYDVIOPZBE-UHFFFAOYSA-N	41518	13034, 41518, 42789	DRD1 Binding (NIBR assay)	=	0.1363	1	1												1.34	0.201	0.101716	0.678109	865930	TRUE	2749
1726	methacholine	exact	NZWOPGCLSHLLPA-UHFFFAOYSA-N	41518	13034, 41518, 42789	DRD1 Binding (NIBR assay)	>	30	1	1																866400	TRUE	1726
2293	propantheline	exact	VVWYOYDLCMFIEM-UHFFFAOYSA-N	41518	13034, 41518, 42789	DRD1 Binding (NIBR assay)	>	30	1	1												0.0543		552.486		866592	TRUE	2293
3070	articaine	exact	QTGIAADRBBLJGA-UHFFFAOYSA-N	41518	13034, 41518, 42789	DRD1 Binding (NIBR assay)	>	30	1	1												7.03	3.24	4.26743	9.25926	866699	TRUE	3070
4752	levobetaxolol	exact	NWIUTZDMDHAVTP-KRWDZBQOSA-N	41518	13034, 41518, 42789	DRD1 Binding (NIBR assay)	>	30	1	1																867255	TRUE	4752
2234	pramiracetam	exact	ZULJGOSFKWFVRX-UHFFFAOYSA-N	41518	13034, 41518, 42789	DRD1 Binding (NIBR assay)	>	30	1	1																867447	TRUE	2234
1000208	fenofibric acid	exact	MQOBSOSZFYZQOK-UHFFFAOYSA-N	41518	13034, 41518, 42789	DRD1 Binding (NIBR assay)	>	30	1	1												35.1	0.351	0.854701	85.4701	869876	TRUE	1152
1510	isoxsuprine	exact	BMUKKTUHUDJSNZ-UHFFFAOYSA-N	41518	13034, 41518, 42789	DRD1 Binding (NIBR assay)	=	9.4432	1	1																871294	TRUE	1510
3814	fenoxypropazine	exact	QNEXFJFTGQBXBJ-UHFFFAOYSA-N	41518	13034, 41518, 42789	DRD1 Binding (NIBR assay)	>	30	1	1																871478	TRUE	3814
107	alclofenac	exact	ARHWPKZXBHOEEE-UHFFFAOYSA-N	41518	13034, 41518, 42789	DRD1 Binding (NIBR assay)	>	30	1	1																872117	TRUE	107
2206	pirlindole	exact	IWVRVEIKCBFZNF-UHFFFAOYSA-N	41518	13034, 41518, 42789	DRD1 Binding (NIBR assay)	=	15.3056	1	1																874511	TRUE	2206
690	clodronic acid	exact	ACSIXWWBWUQEHA-UHFFFAOYSA-N	41518	13034, 41518, 42789	DRD1 Binding (NIBR assay)	>	30	1	1																878635	TRUE	690
2568	taurolidine	exact	AJKIRUJIDFJUKJ-UHFFFAOYSA-N	41518	13034, 41518, 42789	DRD1 Binding (NIBR assay)	>	30	1	1																879132	TRUE	2568
4284	silicon dioxide	exact	VYPSYNLAJGMNEJ-UHFFFAOYSA-N	41518	13034, 41518, 42789	DRD1 Binding (NIBR assay)	>	30	1	1																881162	TRUE	4284
1587	lisinopril	graph and syn match	RLAWWYSOJDYHDC-KSZLIROESA-N	41518	13034, 41518, 42789	DRD1 Binding (NIBR assay)	>	30	1	1												0.241	0.2169	124.481	138.313	882670	TRUE	1587
4910	felypressin	exact	SFKQVVDKFKYTNA-DZCXQCEKSA-N	41518	13034, 41518, 42789	DRD1 Binding (NIBR assay)	>	30	1	1																882777	TRUE	4910
2959	lypressin	exact	BJFIDCADFRDPIO-DZCXQCEKSA-N	41518	13034, 41518, 42789	DRD1 Binding (NIBR assay)	>	30	1	1																882809	TRUE	2959
3401	ornithine	graph and syn match	AHLPHDHHMVZTML-UHFFFAOYSA-N	41518	13034, 41518, 42789	DRD1 Binding (NIBR assay)	>	30	1	1																883732	TRUE	3401
1312	glutathione	graph and syn match	RWSXRVCMGQZWBV-UHFFFAOYSA-N	41518	13034, 41518, 42789	DRD1 Binding (NIBR assay)	>	30	1	1																883916	TRUE	1312
4863	phenibut	exact	DAFOCGYVTAOKAJ-UHFFFAOYSA-N	41518	13034, 41518, 42789	DRD1 Binding (NIBR assay)	>	30	1	1																883954	TRUE	4863
282	baclofen	exact	KPYSYYIEGFHWSV-UHFFFAOYSA-N	41518	13034, 41518, 42789	DRD1 Binding (NIBR assay)	>	30	1	1		0.5804				0	1	0	0	0		1.9	1.33	15.7895	22.5564	884105	TRUE	282
1310	glutamic acid	graph and syn match	WHUUTDBJXJRKMK-UHFFFAOYSA-N	41518	13034, 41518, 42789	DRD1 Binding (NIBR assay)	>	30	1	1																884150	FALSE	1310
112	alendronic acid	exact	OGSPWJRAVKPPFI-UHFFFAOYSA-N	41518	13034, 41518, 42789	DRD1 Binding (NIBR assay)	>	30	1	1												0.154	0.03388	194.805	885.478	884263	TRUE	112
2350	rabeprazole	exact	YREYEVIYCVEVJK-UHFFFAOYSA-N	41518	13034, 41518, 42789	DRD1 Binding (NIBR assay)	>	30	1	1												1.44	0.0576	20.8333	520.833	890894	TRUE	2350
1780	metixene	exact	MJFJKKXQDNNUJF-UHFFFAOYSA-N	41518	13034, 41518, 42789	DRD1 Binding (NIBR assay)	=	2.0316	1	1																897127	TRUE	1780
1688	pecazine	exact	CBHCDHNUZWWAPP-UHFFFAOYSA-N	41518	13034, 41518, 42789	DRD1 Binding (NIBR assay)	=	9.7771	1	1				4		0	0	0	1	0						897166	TRUE	1688
949	dorzolamide	exact	IAVUPMFITXYVAF-XPUUQOCRSA-N	41518	13034, 41518, 42789	DRD1 Binding (NIBR assay)	>	30	1	1																899589	TRUE	949
1903	netilmicin	exact	CIDUJQMULVCIBT-MQDUPKMGSA-N	41518	13034, 41518, 42789	DRD1 Binding (NIBR assay)	>	30	1	1												25.2	22.68	1.19048	1.32275	899740	TRUE	1903
2173	pinacidil	exact	IVVNZDGDKPTYHK-UHFFFAOYSA-N	41518	13034, 41518, 42789	DRD1 Binding (NIBR assay)	>	30	1	1												0.306	0.1836	98.0392	163.399	900210	TRUE	2173
5032	menadiol sodium diphosphate	exact	JTNHOVZOOVVGHI-UHFFFAOYSA-N	41518	13034, 41518, 42789	DRD1 Binding (NIBR assay)	>	30	1	1																903589	TRUE	5032
2478	stavudine	exact	XNKLLVCARDGLGL-JGVFFNPUSA-N	41518	13034, 41518, 42789	DRD1 Binding (NIBR assay)	>	30	2	2												4	3.88	7.5	7.73196	905384	TRUE	2478
2861	zidovudine	exact	HBOMLICNUCNMMY-XLPZGREQSA-N	41518	13034, 41518, 42789	DRD1 Binding (NIBR assay)	>	30	1	1												4	3	7.5	10	905512	TRUE	2861
4394	clevudine	exact	GBBJCSTXCAQSSJ-XQXXSGGOSA-N	41518	13034, 41518, 42789	DRD1 Binding (NIBR assay)	>	30	1	1																905583	TRUE	4394
4870	vorapaxar	exact	ZBGXUVOIWDMMJE-QHNZEKIYSA-N	41518	13034, 41518, 42789	DRD1 Binding (NIBR assay)	>	30	1	1												0.136	0.00136	220.588	22058.8	908178	TRUE	4870
938	docarpamine	exact	ZLVMAMIPILWYHQ-INIZCTEOSA-N	41518	13034, 41518, 42789	DRD1 Binding (NIBR assay)	>	30	1	1																908539	FALSE	938
367	bicalutamide	exact	LKJPYSCBVHEWIU-UHFFFAOYSA-N	41518	13034, 41518, 42789	DRD1 Binding (NIBR assay)	>	30	1	1												1.97	0.0788	15.2284	380.711	909317	TRUE	367
3157	diosmin	exact	GZSOSUNBTXMUFQ-YFAPSIMESA-N	41518	13034, 41518, 42789	DRD1 Binding (NIBR assay)	>	30	1	1																911888	TRUE	3157
1981	ofloxacin	exact	GSDSWSVVBLHKDQ-UHFFFAOYSA-N	41518	13034, 41518, 42789	DRD1 Binding (NIBR assay)	>	30	1	1												11.4	8.55	2.63158	3.50877	918599	TRUE	1981
1795	mezlocillin	exact	YPBATNHYBCGSSN-VWPFQQQWSA-N	41518	13034, 41518, 42789	DRD1 Binding (NIBR assay)	>	30	1	1																919423	TRUE	1795
1766	methylparaben	exact	LXCFILQKKLGQFO-UHFFFAOYSA-N	41518	13034, 41518, 42789	DRD1 Binding (NIBR assay)	>	30	1	1																920502	TRUE	1766
2348	quinupramine	exact	JCBQCKFFSPGEDY-UHFFFAOYSA-N	41518	13034, 41518, 42789	DRD1 Binding (NIBR assay)	=	2.411	1	1																924698	TRUE	2348
2188	piperazine	exact	GLUUGHFHXGJENI-UHFFFAOYSA-N	41518	13034, 41518, 42789	DRD1 Binding (NIBR assay)	>	30	2	2												0.0164		1829.27		925295	TRUE	2188
3591	tetryzoline	exact	BYJAVTDNIXVSPW-UHFFFAOYSA-N	41518	13034, 41518, 42789	DRD1 Binding (NIBR assay)	>	30	2	2		2.5928				0	1	0	0	0						926212	TRUE	3591
4062	tinazoline	exact	JENBDJGHNIOHAJ-UHFFFAOYSA-N	41518	13034, 41518, 42789	DRD1 Binding (NIBR assay)	>	30	1	1																926531	TRUE	4062
3344	methenamine	exact	VKYKSIONXSXAKP-UHFFFAOYSA-N	41518	13034, 41518, 42789	DRD1 Binding (NIBR assay)	>	30	1	1																926921	TRUE	3344
2621	thiabendazole	exact	WJCNZQLZVWNLKY-UHFFFAOYSA-N	41518	13034, 41518, 42789	DRD1 Binding (NIBR assay)	>	30	1	1												13.9	1.6263	2.15827	18.4468	927651	TRUE	2621
630	cibenzoline	exact	IPOBOOXFSRWSHL-UHFFFAOYSA-N	41518	13034, 41518, 42789	DRD1 Binding (NIBR assay)	>	30	1	1												1.95	0.78	15.3846	38.4615	928366	TRUE	630
3234	fluocortin butyl	graph and syn match	XWTIDFOGTCVGQB-HSZBTGLMSA-N	41518	13034, 41518, 42789	DRD1 Binding (NIBR assay)	>	30	1	1																930033	TRUE	3234
3417	pantethine	graph and syn match	DJWYOLJPSHDSAL-UHFFFAOYSA-N	41518	13034, 41518, 42789	DRD1 Binding (NIBR assay)	>	30	1	1																930136	TRUE	3417
553	cefpirome	graph and syn match	DKOQGJHPHLTOJR-YSMPRRRNSA-O	41518	13034, 41518, 42789	DRD1 Binding (NIBR assay)	>	30	1	1																930614	TRUE	553
566	cefuroxime axetil	exact	KEJCWVGMRLCZQQ-YJBYXUATSA-N	41518	13034, 41518, 42789	DRD1 Binding (NIBR assay)	>	30	1	1												20.2	10.1	1.48515	2.9703	930679	TRUE	566
536	cefetamet pivoxil	graph and syn match	DASYMCLQENWCJG-ONJSNURVSA-N	41518	13034, 41518, 42789	DRD1 Binding (NIBR assay)	>	30	1	1																930888	TRUE	536
741	cromoglicic acid	exact	IMZMKUWMOSJXDT-UHFFFAOYSA-N	41518	13034, 41518, 42789	DRD1 Binding (NIBR assay)	>	30	1	1												0.641	0.1923	46.8019	156.006	934543	TRUE	741
4337	ambrisentan	exact	OUJTZYPIHDYQMC-LJQANCHMSA-N	41518	13034, 41518, 42789	DRD1 Binding (NIBR assay)	>	30	1	1												1.64	0.01968	18.2927	1524.39	939488	TRUE	4337
4834	eliglustat	exact	FJZZPCZKBUKGGU-AUSIDOKSSA-N	41518	13034, 41518, 42789	DRD1 Binding (NIBR assay)	>	30	1	1												0.339	0.08136	88.4956	368.732	941783	TRUE	4834
2803	valproic acid	exact	NIJJYAXOARWZEE-UHFFFAOYSA-N	41518	13034, 41518, 42789	DRD1 Binding (NIBR assay)	>	30	1	1												693	48.51	0.04329	0.618429	941907	TRUE	2803
1261	fusidic acid	exact	IECPWNUMDGFDKC-MZJAQBGESA-N	41518	13034, 41518, 42789	DRD1 Binding (NIBR assay)	>	30	1	1												387	20.124	0.0775194	1.49076	942012	TRUE	1261
4195	alpha-tocopherol acetate	exact	ZAKOWWREFLAJOT-CEFNRUSXSA-N	41518	13034, 41518, 42789	DRD1 Binding (NIBR assay)	>	30	1	1																942300	TRUE	4195
2843	phytomenadione	exact	MBWXNTAXLNYFJB-NKFFZRIASA-N	41518	13034, 41518, 42789	DRD1 Binding (NIBR assay)	>	30	1	1																942401	TRUE	2843
2840	colecalciferol	exact	QYSXJUFSXHHAJI-YRZJJWOYSA-N	41518	13034, 41518, 42789	DRD1 Binding (NIBR assay)	>	30	1	1												0.234		128.205		942438	TRUE	2840
1000197	megestrol	graph and syn match	VXIMPSPISRVBPZ-YEQDYGLLSA-N	41518	13034, 41518, 42789	DRD1 Binding (NIBR assay)	>	30	1	1												3.64		8.24176		946377	TRUE	1667
4941	palbociclib	exact	AHJRHEGDXFFMBM-UHFFFAOYSA-N	41518	13034, 41518, 42789	DRD1 Binding (NIBR assay)	>	30	1	1												0.134	0.019698	223.881	1523	947324	TRUE	4941
202	amrubicin	exact	VJZITPJGSQKZMX-XDPRQOKASA-N	41518	13034, 41518, 42789	DRD1 Binding (NIBR assay)	>	30	1	1																947359	TRUE	202
3659	yohimbine	exact	BLGXFZZNTVWLAY-SCYLSFHTSA-N	41518	13034, 41518, 42789	DRD1 Binding (NIBR assay)	>	0.3	1	1	1.9953	2.9091	5.9			1	3	2	0	0		0.12	0.0216	2.5	13.8889	949056	TRUE	3659
2370	reserpine	exact	QEVHRUUCFGRFIF-MDEJGZGSSA-N	41518	13034, 41518, 42789	DRD1 Binding (NIBR assay)	>	30	1	1	3.849					1	0	0	0	0		0.164	0.0082	182.927	3658.54	949163	TRUE	2370
460	cabergoline	exact	KORNTPPJEAJQIU-KJXAQDMKSA-N	41518	13034, 41518, 42789	DRD1 Binding (NIBR assay)	=	0.6481	1	1	0.1995		0.214			1	0	5	0	0		0.00134	0.000804	483.657	806.095	951014	TRUE	460
3290	oxyquinoline	exact	MCJGNVYPOGVAJF-UHFFFAOYSA-N	41518	13034, 41518, 42789	DRD1 Binding (NIBR assay)	>	30	1	1																953189	TRUE	3290
4266	phenol	exact	ISWSIDIOOBJBQZ-UHFFFAOYSA-N	41518	13034, 41518, 42789	DRD1 Binding (NIBR assay)	>	30	1	1																953376	TRUE	4266
1153	fenoldopam	exact	TVURRHSHRRELCG-UHFFFAOYSA-N	41518	13034, 41518, 42789	DRD1 Binding (NIBR assay)	=	0.0265	1	1	0.0156	0.028	0.028		188.7	2	9	21	0	4	1	2.46	0.2952	0.0107724	0.0897696	953841	TRUE	1153
2038	oxyphenisatine	exact	SJDACOMXKWHBOW-UHFFFAOYSA-N	41518	13034, 41518, 42789	DRD1 Binding (NIBR assay)	>	30	2	2																954479	TRUE	2037
781	dapiprazole	exact	RFWZESUMWJKKRN-UHFFFAOYSA-N	41518	13034, 41518, 42789	DRD1 Binding (NIBR assay)	>	30	1	1												0.568		52.8169		958385	TRUE	781
3018	benzethonium	exact	SIYLLGKDQZGJHK-UHFFFAOYSA-N	41518	13034, 41518, 42789	DRD1 Binding (NIBR assay)	=	3.791	1	1																963409	TRUE	3018
3109	clofoctol	exact	HQVZOORKDNCGCK-UHFFFAOYSA-N	41518	13034, 41518, 42789	DRD1 Binding (NIBR assay)	=	29.6797	1	1																963806	TRUE	3109
345	betacarotene	exact	OENHQHLEOONYIE-JLTXGRSLSA-N	41518	13034, 41518, 42789	DRD1 Binding (NIBR assay)	>	30	1	1												11.2		2.67857		963885	TRUE	345
1685	menatetrenone	exact	DKHGMERMDICWDU-GHDNBGIDSA-N	41518	13034, 41518, 42789	DRD1 Binding (NIBR assay)	>	30	1	1																964838	TRUE	1685
3174	eicosapentaenoic acid	exact	JAZBEHYOTPTENJ-JLNKQSITSA-N	41518	13034, 41518, 42789	DRD1 Binding (NIBR assay)	>	30	1	1												251		0.119522		965082	TRUE	1413
2400	romurtide	graph and syn match	FKHUGQZRBPETJR-CSLGWNLRSA-N	41518	13034, 41518, 42789	DRD1 Binding (NIBR assay)	>	30	1	1																965422	TRUE	2400
1276	gamolenic acid	exact	VZCCETWTMQHEPK-QNEBEIHSSA-N	41518	13034, 41518, 42789	DRD1 Binding (NIBR assay)	>	30	1	1																965684	TRUE	1276
3400	oleic acid	exact	ZQPPMHVWECSIRJ-KTKRTIGZSA-N	41518	13034, 41518, 42789	DRD1 Binding (NIBR assay)	>	30	1	1																965840	TRUE	3400
4611	stearic acid	exact	QIQXTHQIDYTFRH-UHFFFAOYSA-N	41518	13034, 41518, 42789	DRD1 Binding (NIBR assay)	>	30	1	1																965886	TRUE	4611
65	acetylcholine	exact	OIPILFWXSMYKGL-UHFFFAOYSA-N	41518	13034, 41518, 42789	DRD1 Binding (NIBR assay)	>	30	1	1																970362	TRUE	65
1205	fluocinonide	graph and syn match	WJOHZNCJWYWUJD-UUTDCOIBSA-N	41518	13034, 41518, 42789	DRD1 Binding (NIBR assay)	>	30	1	1																970481	TRUE	1205
4213	hydrocortisone acetate	graph and syn match	ALEXXDVDDISNDU-KPYZGQEZSA-N	41518	13034, 41518, 42789	DRD1 Binding (NIBR assay)	>	30	1	1																970686	FALSE	4213
3139	dichlorisone	exact	YNNURTVKPVJVEI-GSLJADNHSA-N	41518	13034, 41518, 42789	DRD1 Binding (NIBR assay)	>	30	1	1																970804	TRUE	3139
2247	prednisolone acetate	exact	LRJOMUJRLNCICJ-JZYPGELDSA-N	41518	13034, 41518, 42789	DRD1 Binding (NIBR assay)	>	30	1	1												0.798	0.2394	37.594	125.313	970836	TRUE	2247
734	cortisone acetate	exact	ITRJWOMZKQRYTA-RFZYENFJSA-N	41518	13034, 41518, 42789	DRD1 Binding (NIBR assay)	>	30	1	1																970900	TRUE	734
1770	methylprednisolone acetate	exact	PLBHSZGDDKCEHR-LFYFAGGJSA-N	41518	13034, 41518, 42789	DRD1 Binding (NIBR assay)	>	30	1	1																970932	TRUE	1770
4485	diflorasone diacetate	graph and syn match	BOBLHFUVNSFZPJ-LIRARCAYSA-N	41518	13034, 41518, 42789	DRD1 Binding (NIBR assay)	>	30	1	1																970971	TRUE	4485
1220	flurbiprofen axetil	exact	ALIVXCSEERJYHU-UHFFFAOYSA-N	41518	13034, 41518, 42789	DRD1 Binding (NIBR assay)	>	30	1	1																971237	FALSE	1220
2044	paclitaxel	exact	RCINICONZNJXQF-MZXODVADSA-N	41518	13034, 41518, 42789	DRD1 Binding (NIBR assay)	>	30	1	1												4.27	0.27755	7.02576	108.089	972095	TRUE	2044
1543	lanatoside C	graph and name match	JAYAGJDXJIDEKI-YBYZECQXSA-N	41518	13034, 41518, 42789	DRD1 Binding (NIBR assay)	>	30	1	1																972128	TRUE	1543
334	benzyl alcohol	exact	WVDDGKGOMKODPV-UHFFFAOYSA-N	41518	13034, 41518, 42789	DRD1 Binding (NIBR assay)	>	30	1	1																972690	TRUE	334
4816	umeclidinium	exact	FVTWTVQXNAJTQP-UHFFFAOYSA-N	41518	13034, 41518, 42789	DRD1 Binding (NIBR assay)	>	30	1	1																972732	TRUE	4816
1613	loxapine	exact	XJGVXQDUIWGIRW-UHFFFAOYSA-N	41518	13034, 41518, 42789	DRD1 Binding (NIBR assay)	=	0.0245	1	1	0.054	0.082				1	3	0	0	0		0.0796	0.0027064	0.307789	9.05262	978711	TRUE	1613
717	clotiapine	exact	KAAZGXDPUNNEFN-UHFFFAOYSA-N	41518	13034, 41518, 42789	DRD1 Binding (NIBR assay)	=	0.0061	1	1	0.0141	0.014065				1	2	0	0	0						978789	TRUE	717
722	clozapine	exact	QZUDBNBUXVUHMW-UHFFFAOYSA-N	41518	13034, 41518, 42789	DRD1 Binding (NIBR assay)	=	0.0458	1	1	0.2528	0.247	0.235	25	25	6	59	109	2	5		1.75	0.0525	0.0261714	0.872381	979009	TRUE	722
749	cyclizine	exact	UVKZSORBKUEBAZ-UHFFFAOYSA-N	41518	13034, 41518, 42789	DRD1 Binding (NIBR assay)	=	14.3642	1	1												0.938		15.3136		980116	TRUE	749
593	chlorcyclizine	exact	WFNAKBGANONZEQ-UHFFFAOYSA-N	41518	13034, 41518, 42789	DRD1 Binding (NIBR assay)	=	6.8872	1	1																980147	TRUE	593
4182	rivaroxaban	exact	KGFYHTZWPPHNLQ-AWEZNQCLSA-N	41518	13034, 41518, 42789	DRD1 Binding (NIBR assay)	>	30	1	1												0.628	0.0361728	47.7707	829.352	981911	TRUE	4182
2266	primaquine	exact	INDBQLZJXZLFIT-UHFFFAOYSA-N	41518	13034, 41518, 42789	DRD1 Binding (NIBR assay)	>	30	1	1												0.204	0.0408	147.059	735.294	986993	TRUE	2266
2501	sulfadimethoxine	exact	ZZORFUFYDOWNEF-UHFFFAOYSA-N	41518	13034, 41518, 42789	DRD1 Binding (NIBR assay)	>	30	1	1																987035	TRUE	2501
4741	bedaquiline	exact	QUIJNHUBAXPXFS-XLJNKUFUSA-N	41518	13034, 41518, 42789	DRD1 Binding (NIBR assay)	>	30	1	1												6.15	0.0615	4.87805	487.805	988663	TRUE	4741
873	diethylcarbamazine	exact	RCKMWOKWVGPNJF-UHFFFAOYSA-N	41518	13034, 41518, 42789	DRD1 Binding (NIBR assay)	>	30	1	1												3.02	3.02	9.93377	9.93377	988754	TRUE	873
1588	lisuride	exact	BKRGVLQUQGGVSM-KBXCAEBGSA-N	41518	13034, 41518, 42789	DRD1 Binding (NIBR assay)	=	0.0456	1	1	0.0776	0.086	0.0648			1	3	4	0	0						989128	TRUE	1588
931	ditiocarb	exact	LMBWSYZSUOEYSN-UHFFFAOYSA-N	41518	13034, 41518, 42789	DRD1 Binding (NIBR assay)	>	30	1	1																989273	TRUE	931
928	disulfiram	exact	AUZONCFQVSMFAP-UHFFFAOYSA-N	41518	13034, 41518, 42789	DRD1 Binding (NIBR assay)	=	22.961	1	1	1.079	2.158				1	3	0	0	0		70	18.9	0.328014	1.21487	989316	TRUE	928
3332	mebrofenin	exact	MHPZZZZLAQGTHT-UHFFFAOYSA-N	41518	13034, 41518, 42789	DRD1 Binding (NIBR assay)	>	30	1	1																997897	TRUE	3332
315	bentazepam	exact	AIZFEOPQVZBNGH-UHFFFAOYSA-N	41518	13034, 41518, 42789	DRD1 Binding (NIBR assay)	>	30	1	1																1001100	TRUE	315
2865	ziprasidone	exact	MVWVFYHBGMAFLY-UHFFFAOYSA-N	41518	13034, 41518, 42789	DRD1 Binding (NIBR assay)	=	0.003	2	2	0.0095	0.0794	0.33			1	5	16	0	0		0.47	0.0047	0.00638298	0.638298	1003043	TRUE	2865
2030	oxyfedrine	graph and syn match	GDYUVHBMFVMBAF-UHFFFAOYSA-N	41518	13034, 41518, 42789	DRD1 Binding (NIBR assay)	=	16.3795	1	1																1007769	TRUE	2030
1440	indomethacin	exact	CGIGDMFJXJATDK-UHFFFAOYSA-N	41518	13034, 41518, 42789	DRD1 Binding (NIBR assay)	>	30	1	1												4.14	0.2277	7.24638	131.752	1011468	TRUE	1440
570	ormeloxifene	graph and syn match	XZEUAXYWNKYKPL-FQLXRVMXSA-N	41518	13034, 41518, 42789	DRD1 Binding (NIBR assay)	=	6.9762	1	1																1013055	TRUE	570
2067	paromomycin	exact	UOZODPSAJZTQNH-LSWIJEOBSA-N	41518	13034, 41518, 42789	DRD1 Binding (NIBR assay)	>	30	1	1												38		0.789474		1022990	TRUE	2067
4628	enzalutamide	exact	WXCXUHSOUPDCQV-UHFFFAOYSA-N	41518	13034, 41518, 42789	DRD1 Binding (NIBR assay)	>	30	1	1												19.1	0.573	1.57068	52.356	1030441	TRUE	4628
4654	regorafenib	exact	FNHKPVJBJVTLMP-UHFFFAOYSA-N	41518	13034, 41518, 42789	DRD1 Binding (NIBR assay)	=	5.61	1	1												7.4	0.037	0.758108	151.622	1032451	TRUE	4654
2362	regadenoson	exact	LZPZPHGJDAGEJZ-AKAIJSEGSA-N	41518	13034, 41518, 42789	DRD1 Binding (NIBR assay)	>	30	2	2												0.05	0.005	600	6000	1034725	TRUE	2362
2875	zotepine	exact	HDOZVRUNCMBHFH-UHFFFAOYSA-N	41518	13034, 41518, 42789	DRD1 Binding (NIBR assay)	=	0.01	1	1	0.0288	0.0565	0.084			1	2	9	0	0		0.0528	0.001584	0.189394	6.31313	1041465	TRUE	2875
404	bromazine	exact	NUNIWXHYABYXKF-UHFFFAOYSA-N	41518	13034, 41518, 42789	DRD1 Binding (NIBR assay)	=	2.9526	1	1																1041671	TRUE	404
916	diphenhydramine	exact	ZZVUWRFHKOJYTH-UHFFFAOYSA-N	41518	13034, 41518, 42789	DRD1 Binding (NIBR assay)	>	30	1	1			10			0	0	1	0	0		0.3	0.0036	100	8333.33	1041811	TRUE	916
962	doxylamine	exact	HCFDWZZGGLSKEP-UHFFFAOYSA-N	41518	13034, 41518, 42789	DRD1 Binding (NIBR assay)	>	30	1	1												0.699		42.9185		1041926	TRUE	962
1873	naftopidil	exact	HRRBJVNMSRJFHQ-UHFFFAOYSA-N	41518	13034, 41518, 42789	DRD1 Binding (NIBR assay)	=	2.08	1	1		3.6624				0	1	0	0	0						1046410	TRUE	1873
3071	cefazedone	graph no syns	VTLCNEGVSVJLDN-UHFFFAOYSA-N	41518	13034, 41518, 42789	DRD1 Binding (NIBR assay)	>	30	2	2																1050760	TRUE	3071
3548	sitaxentan	exact	PHWXUGHIIBDVKD-UHFFFAOYSA-N	41518	13034, 41518, 42789	DRD1 Binding (NIBR assay)	>	30	1	1												22	0.2893	1.36364	103.699	1051819	TRUE	3548
1744	meticillin	graph and syn match	RJQXTJLFIWVMTO-KKXIITGPSA-N	41518	13034, 41518, 42789	DRD1 Binding (NIBR assay)	>	30	2	2																1054380	TRUE	1744
2590	teniposide	graph and syn match	NRUKOCRGYNPUPR-UHFFFAOYSA-N	41518	13034, 41518, 42789	DRD1 Binding (NIBR assay)	>	30	1	1																1054786	TRUE	2590
3481	podophyllotoxin	exact	YJGVMLPVUAXIQN-XVVDYKMHSA-N	41518	13034, 41518, 42789	DRD1 Binding (NIBR assay)	>	30	1	1																1055046	TRUE	3481
2754	trimethobenzamide	exact	FEZBIKUBAYAZIU-UHFFFAOYSA-N	41518	13034, 41518, 42789	DRD1 Binding (NIBR assay)	>	30	1	1												13.4		2.23881		1055365	TRUE	2754
2757	trimetrexate	exact	NOYPYLRCIDNJJB-UHFFFAOYSA-N	41518	13034, 41518, 42789	DRD1 Binding (NIBR assay)	=	1.94	1	1																1056784	TRUE	2757
4072	ascorbic acid	exact	CIWBSHSKHKDKBQ-JLAZNSOCSA-N	41518	13034, 41518, 42789	DRD1 Binding (NIBR assay)	>	30	1	1												85.2	72.42	0.352113	0.41425	1061040	TRUE	4072
1536	lactulose	name match and struct review	PFCRQPBOOFTZGQ-VZXVHDRGSA-N	41518	13034, 41518, 42789	DRD1 Binding (NIBR assay)	>	30	1	1																1061212	TRUE	1536
2462	sorbitol	exact	FBPFZTCFMRRESA-JGWLITMVSA-N	41518	13034, 41518, 42789	DRD1 Binding (NIBR assay)	>	30	1	1																1061247	TRUE	2462
935	mannitol	exact	FBPFZTCFMRRESA-KVTDHHQDSA-N	41518	13034, 41518, 42789	DRD1 Binding (NIBR assay)	>	30	2	2												158		0.189873		1061373	TRUE	935
4604	xylitol	exact	HEBKCHPVOIAQTA-SCDXWVJYSA-N	41518	13034, 41518, 42789	DRD1 Binding (NIBR assay)	>	30	1	1																1061454	TRUE	4604
2110	perisoxal	exact	XKFIQZCHJUUSBA-UHFFFAOYSA-N	41518	13034, 41518, 42789	DRD1 Binding (NIBR assay)	=	3.82	1	1																1062370	TRUE	2110
1806	miglitol	exact	IBAQFPQHRJAVAV-ULAWRXDQSA-N	41518	13034, 41518, 42789	DRD1 Binding (NIBR assay)	>	30	1	1												8.22	7.7268	3.64964	3.88259	1063268	TRUE	1806
2354	ramatroban	exact	LDXDSHIEDAPSSA-OAHLLOKOSA-N	41518	13034, 41518, 42789	DRD1 Binding (NIBR assay)	>	30	1	1					25.5	0	0	0	0	2		0.31	0.00775	96.7742	3870.97	1064052	TRUE	2354
666	citric acid	exact	KRKNYBCHXYNGOX-UHFFFAOYSA-N	41518	13034, 41518, 42789	DRD1 Binding (NIBR assay)	>	30	1	1																1065180	TRUE	666
4706	sodium aurothiomalate	name match and struct review	NJRXVEJTAYWCQJ-UHFFFAOYSA-N	41518	13034, 41518, 42789	DRD1 Binding (NIBR assay)	>	30	1	1												23.1		1.2987		1065264	TRUE	4706
4125	proline	graph and syn match	ONIBWKKTOPOVIA-SCSAIBSYSA-N	41518	13034, 41518, 42789	DRD1 Binding (NIBR assay)	>	30	1	1																1065758	TRUE	4125
3931	dolasetron	exact	UKTAZPQNNNJVKR-MMUVGSQPSA-N	41518	13034, 41518, 42789	DRD1 Binding (NIBR assay)	>	30	1	1												0.69	0.1863	43.4783	161.031	1065883	TRUE	3931
4272	hydroxyproline	exact	PMMYEEVYMWASQN-DMTCNVIQSA-N	41518	13034, 41518, 42789	DRD1 Binding (NIBR assay)	>	30	1	1																1066040	TRUE	4272
1691	mephenesin	exact	JWDYCNIAQWPBHD-UHFFFAOYSA-N	41518	13034, 41518, 42789	DRD1 Binding (NIBR assay)	>	30	1	1												54.9		0.546448		1069634	TRUE	1691
2437	setastine	exact	VBSPHZOBAOWFCL-UHFFFAOYSA-N	41518	13034, 41518, 42789	DRD1 Binding (NIBR assay)	=	6.9581	1	1																1071883	TRUE	2437
290	barnidipine	graph and syn match	VXMOONUMYLCFJD-UHFFFAOYSA-N	41518	13034, 41518, 42789	DRD1 Binding (NIBR assay)	=	8.8851	1	1												0.0612	0.007344	145.181	1209.84	1073255	TRUE	290
2999	pyrantel	exact	YSAUAVHXTIETRK-AATRIKPKSA-N	41518	13034, 41518, 42789	DRD1 Binding (NIBR assay)	>	30	2	2																1076715	TRUE	2999
1381	homochlorcyclizine	exact	WEUCDJCFJHYFRL-UHFFFAOYSA-N	41518	13034, 41518, 42789	DRD1 Binding (NIBR assay)	=	2.402	1	1																1076884	TRUE	1381
1380	methylhomatropine	graph and syn match	WKWOJBUWWZTUQV-UIDSBSESSA-N	41518	13034, 41518, 42789	DRD1 Binding (NIBR assay)	>	30	1	1																1077179	TRUE	1380
1757	methscopolamine	graph and syn match	LZCOQTDXKCNBEE-BPXZUEPWSA-N	41518	13034, 41518, 42789	DRD1 Binding (NIBR assay)	>	30	1	1																1077212	TRUE	1757
1796	mianserin	exact	UEQUQVLFIPOEMF-UHFFFAOYSA-N	41518	13034, 41518, 42789	DRD1 Binding (NIBR assay)	=	0.1568	1	1	1.20625	0.9199	1.42			2	5	3	0	0		0.224	0.01568	0.7	10	1078482	TRUE	1796
1745	thiamazole	exact	PMRYVIKBURPHAH-UHFFFAOYSA-N	41518	13034, 41518, 42789	DRD1 Binding (NIBR assay)	>	30	2	2												21.9	13.14	1.36986	2.28311	1078927	TRUE	1745
3257	gabexate	exact	YKGYIDJEEQRWQH-UHFFFAOYSA-N	41518	13034, 41518, 42789	DRD1 Binding (NIBR assay)	>	30	1	1																1081777	TRUE	3257
397	brivudine	graph and syn match	ODZBBRURCPAEIQ-OWOJBTEDSA-N	41518	13034, 41518, 42789	DRD1 Binding (NIBR assay)	>	30	1	1																1083584	TRUE	397
1417	idoxuridine	graph and syn match	XQFRJNBWHJMXHO-UHFFFAOYSA-N	41518	13034, 41518, 42789	DRD1 Binding (NIBR assay)	>	30	1	1																1083615	TRUE	1417
1252	fructose	exact	LKDRXBCSQODPBY-VRPWFDPXSA-N	41518	13034, 41518, 42789	DRD1 Binding (NIBR assay)	>	30	1	1																1083724	TRUE	1252
1475	ipratropium	graph and syn match	OEXHQOGQTVQTAT-UHFFFAOYSA-N	41518	13034, 41518, 42789	DRD1 Binding (NIBR assay)	>	30	1	1												0.0752	0.0752	398.936	398.936	1085541	TRUE	1475
2703	tolperisone	exact	FSKFPVLPFLJRQB-UHFFFAOYSA-N	41518	13034, 41518, 42789	DRD1 Binding (NIBR assay)	>	30	1	1																1086245	TRUE	2703
2599	terconazole	graph and syn match	BLSQLHNBWJLIBQ-OZXSUGGESA-N	41518	13034, 41518, 42789	DRD1 Binding (NIBR assay)	=	25.2098	1	1	12.74					1	0	0	0	0						1088748	TRUE	2599
2007	oxaflozane	exact	FVYUQFQCEOZYHZ-UHFFFAOYSA-N	41518	13034, 41518, 42789	DRD1 Binding (NIBR assay)	>	30	1	1																1089947	TRUE	2007
2042	oxytocin	exact	XNOPRXBHLZRZKH-DSZYJQQASA-N	41518	13034, 41518, 42789	DRD1 Binding (NIBR assay)	>	30	1	1												0.000199		150754		1090472	TRUE	2042
4110	tolvaptan	exact	GYHCTFXIZSNGJT-UHFFFAOYSA-N	41518	13034, 41518, 42789	DRD1 Binding (NIBR assay)	>	30	1	1												0.944	0.01416	31.7797	2118.64	1090910	TRUE	4110
2503	sulfadoxine	exact	PJSFRIWCGOHTNF-UHFFFAOYSA-N	41518	13034, 41518, 42789	DRD1 Binding (NIBR assay)	>	30	2	2																1096478	TRUE	2503
5227	valbenazine	exact	GEJDGVNQKABXKG-CFKGEZKQSA-N	41518	13034, 41518, 42789	DRD1 Binding (NIBR assay)	>	30	1	1												10	0.1	3	300	1097932	TRUE	5227
2781	tubocurarine	exact	JFJZZMVDLULRGK-URLMMPGGSA-O	41518	13034, 41518, 42789	DRD1 Binding (NIBR assay)	>	30	1	1												9.84	5.904	3.04878	5.0813	1100962	TRUE	2781
3294	iloperidone	exact	XMXHEBAFVSFQEX-UHFFFAOYSA-N	41518	13034, 41518, 42789	DRD1 Binding (NIBR assay)	=	0.01	1	1	0.4862	0.75				2	1	0	0	0		0.029	0.001943	0.344828	5.14668	1103805	TRUE	3294
1997	ornidazole	exact	IPWKIXLWTCNBKN-UHFFFAOYSA-N	41518	13034, 41518, 42789	DRD1 Binding (NIBR assay)	>	30	1	1												22.9	19.465	1.31004	1.54123	1105225	TRUE	1997
5371	roxadustat	exact	YOZBGTLTNGAVFU-UHFFFAOYSA-N	41518	13034, 41518, 42789	DRD1 Binding (NIBR assay)	>	30	1	1																1106044	TRUE	5371
1809	milrinone	exact	PZRHRDRVRGEVNW-UHFFFAOYSA-N	41518	13034, 41518, 42789	DRD1 Binding (NIBR assay)	>	30	1	1												0.95	0.285	31.5789	105.263	1112686	TRUE	1809
1987	olprinone	exact	JPAWFIIYTJQOKW-UHFFFAOYSA-N	41518	13034, 41518, 42789	DRD1 Binding (NIBR assay)	>	30	1	1		3.2641				0	1	0	0	0						1112721	TRUE	1987
2579	tegaserod	graph and name match	IKBKZGMPCYNSLU-RGVLZGJSSA-N	41518	13034, 41518, 42789	DRD1 Binding (NIBR assay)	=	0.73	1	1												0.01	0.0002	73	3650	1113544	TRUE	2579
3652	xanomeline	exact	JOLJIIDDOBNFHW-UHFFFAOYSA-N	41518	13034, 41518, 42789	DRD1 Binding (NIBR assay)	=	1.2177	1	1																1115996	TRUE	3652
5059	lusutrombopag	exact	NOZIJMHMKORZBA-KJCUYJGMSA-N	41518	13034, 41518, 42789	DRD1 Binding (NIBR assay)	=	1.5403	1	2												0.341	0.000341	4.51701	4517.01	1116250	TRUE	5059
1371	hexocyclium	exact	ZRYHPQCHHOKSMD-UHFFFAOYSA-N	41518	13034, 41518, 42789	DRD1 Binding (NIBR assay)	>	30	1	1																1118255	TRUE	1371
2210	piroxicam	exact	QYSPLQLAKJAUJT-UHFFFAOYSA-N	41518	13034, 41518, 42789	DRD1 Binding (NIBR assay)	>	30	1	1												25	0.25	1.2	120	1119308	TRUE	2210
2582	telmesteine	graph and syn match	XBJWOGLKABXFJE-UHFFFAOYSA-N	41518	13034, 41518, 42789	DRD1 Binding (NIBR assay)	>	30	1	1																1130302	TRUE	2582
2679	tiracizine	exact	KJAMZCVTJDTESW-UHFFFAOYSA-N	41518	13034, 41518, 42789	DRD1 Binding (NIBR assay)	>	30	1	1																1133611	TRUE	2679
1869	nafcillin	graph and syn match	GPXLMGHLHQJAGZ-IEAUQHRDSA-N	41518	13034, 41518, 42789	DRD1 Binding (NIBR assay)	>	30	1	1																1136589	TRUE	1869
1089	ethoxzolamide	exact	OUZWUKMCLIBBOG-UHFFFAOYSA-N	41518	13034, 41518, 42789	DRD1 Binding (NIBR assay)	>	30	1	1																1136843	TRUE	1089
2699	tolmetin	exact	UPSPUYADGBWSHF-UHFFFAOYSA-N	41518	13034, 41518, 42789	DRD1 Binding (NIBR assay)	>	30	1	1												231	0.693149	0.12987	43.2807	1144556	TRUE	2699
1999	orphenadrine	exact	QVYRGXJJSLMXQH-UHFFFAOYSA-N	41518	13034, 41518, 42789	DRD1 Binding (NIBR assay)	=	21.8407	3	4												0.197	0.00985	110.866	2217.33	1144936	TRUE	1999
4004	mozavaptan	exact	WRNXUQJJCIZICJ-UHFFFAOYSA-N	41518	13034, 41518, 42789	DRD1 Binding (NIBR assay)	>	30	1	1																1145420	TRUE	4004
1172	fipexide	exact	BFUJHVVEMMWLHC-UHFFFAOYSA-N	41518	13034, 41518, 42789	DRD1 Binding (NIBR assay)	>	30	1	1																1145751	TRUE	1172
2337	quetiapine	exact	URKOMYMAXPYINW-UHFFFAOYSA-N	41518	13034, 41518, 42789	DRD1 Binding (NIBR assay)	=	0.5438	1	1	0.389	0.71465	4.24			1	6	3	0	0		2.55	0.4335	0.213255	1.25444	1146667	TRUE	2337
1316	glycerol	exact	PEDCQBHIVMGVHV-UHFFFAOYSA-N	41518	13034, 41518, 42789	DRD1 Binding (NIBR assay)	>	30	1	1																1146864	TRUE	1316
1626	malathion	exact	JXSJBGJIGXNWCI-UHFFFAOYSA-N	41518	13034, 41518, 42789	DRD1 Binding (NIBR assay)	>	30	1	1																1146950	TRUE	1626
2586	temocapril	exact	FIQOFIRCTOWDOW-BJLQDIEVSA-N	41518	13034, 41518, 42789	DRD1 Binding (NIBR assay)	>	30	1	1												1.24		24.1935		1147488	TRUE	2586
299	benazepril	exact	XPCFTKFZXHTYIP-PMACEKPBSA-N	41518	13034, 41518, 42789	DRD1 Binding (NIBR assay)	>	30	1	1												0.46	0.01518	65.2174	1976.28	1147690	TRUE	299
2474	spirapril	exact	HRWCVUIFMSZDJS-SZMVWBNQSA-N	41518	13034, 41518, 42789	DRD1 Binding (NIBR assay)	>	30	1	1												0.545		55.0459		1147803	TRUE	2474
2340	quinapril	exact	JSDRRTOADPPCHY-HSQYWUDLSA-N	41518	13034, 41518, 42789	DRD1 Binding (NIBR assay)	>	30	1	1												1.53	0.0459	19.6078	653.595	1148100	FALSE	2340
1827	moexipril	exact	UWWDHYUMIORJTA-HSQYWUDLSA-N	41518	13034, 41518, 42789	DRD1 Binding (NIBR assay)	>	30	1	1												0.212	0.0212	141.509	1415.09	1148138	TRUE	1827
2712	trandolapril	exact	VXFJYXUZANRPDJ-WTNASJBWSA-N	41518	13034, 41518, 42789	DRD1 Binding (NIBR assay)	>	30	2	2												0.0309	0.00517575	970.874	5796.26	1148171	TRUE	2712
798	delapril	exact	WOUOLAUOZXOLJQ-MBSDFSHPSA-N	41518	13034, 41518, 42789	DRD1 Binding (NIBR assay)	>	30	2	2																1148300	TRUE	798
2852	ximelagatran	exact	ZXIBCJHYVWYIKI-PZJWPPBQSA-N	41518	13034, 41518, 42789	DRD1 Binding (NIBR assay)	>	30	1	1												0.25		120		1149646	TRUE	2852
634	cicletanine	exact	CVKNDPRBJVBDSS-UHFFFAOYSA-N	41518	13034, 41518, 42789	DRD1 Binding (NIBR assay)	>	30	1	1																1153454	TRUE	634
5261	latanoprostene bunod	exact	LOVMMUBRQUFEAH-UIEAZXIASA-N	41518	13034, 41518, 42789	DRD1 Binding (NIBR assay)	>	30	1	1																1158712	TRUE	5261
1505	isosorbide dinitrate	graph and syn match	MOYKHGMNXAOIAT-FSIIMWSLSA-N	41518	13034, 41518, 42789	DRD1 Binding (NIBR assay)	>	30	1	1												0.965	0.603125	31.0881	49.7409	1158818	TRUE	1505
1506	isosorbide mononitrate	exact	YWXYYJSYQOXTPL-SLPGGIOYSA-N	41518	13034, 41518, 42789	DRD1 Binding (NIBR assay)	>	30	1	1												4.93	4.6835	6.08519	6.40547	1158926	TRUE	1506
758	cyclophosphamide	exact	CMSMOCZEIVJLDB-UHFFFAOYSA-N	41518	13034, 41518, 42789	DRD1 Binding (NIBR assay)	>	30	1	1			10			0	0	1	0	0		143	124.41	0.20979	0.241138	1159035	TRUE	758
2200	pirenzepine	exact	RMHMFHUVIITRHF-UHFFFAOYSA-N	41518	13034, 41518, 42789	DRD1 Binding (NIBR assay)	>	30	1	1		2.64925	75			0	2	2	0	0		0.264	0.230736	113.636	130.019	1160336	TRUE	2200
655	cinnoxicam	exact	GPUVGQIASQNZET-CCEZHUSRSA-N	41518	13034, 41518, 42789	DRD1 Binding (NIBR assay)	>	30	1	1																1160569	FALSE	655
415	bucladesine	exact	CJGYSWNGNKCJSB-YVLZZHOMSA-N	41518	13034, 41518, 42789	DRD1 Binding (NIBR assay)	>	30	1	1																1165890	TRUE	415
1170	fexofenadine	exact	RWTNPBWLLIMQHL-UHFFFAOYSA-N	41518	13034, 41518, 42789	DRD1 Binding (NIBR assay)	>	30	1	1												0.56	0.20356	53.5714	147.377	1167703	TRUE	1170
4172	boceprevir	exact	LHHCSNFAOIFYRV-DOVBMPENSA-N	41518	13034, 41518, 42789	DRD1 Binding (NIBR assay)	>	30	2	2												2.61	0.67338	11.4943	44.5514	1170651	TRUE	4172
3597	thiazosulfone	exact	KVEZIRCKNOTGKY-UHFFFAOYSA-N	41518	13034, 41518, 42789	DRD1 Binding (NIBR assay)	>	30	1	1																1172558	TRUE	3597
1394	hydroxyamfetamine	exact	GIKNHHRFLCDOEU-UHFFFAOYSA-N	41518	13034, 41518, 42789	DRD1 Binding (NIBR assay)	>	30	1	1																1185840	TRUE	1394
1792	metirosine	exact	NHTGHBARYWONDQ-JTQLQIEISA-N	41518	13034, 41518, 42789	DRD1 Binding (NIBR assay)	>	30	1	1		0.0231				0	1	0	0	0						1185873	TRUE	1792
988	edrophonium	exact	VWLHWLSRQJQWRG-UHFFFAOYSA-O	41518	13034, 41518, 42789	DRD1 Binding (NIBR assay)	>	30	1	1		2.3109				0	1	0	0	0		60.2		0.498339		1188139	TRUE	988
3621	trapidil	exact	GSNOZLZNQMLSKJ-UHFFFAOYSA-N	41518	13034, 41518, 42789	DRD1 Binding (NIBR assay)	>	30	1	1																1188228	TRUE	3621
1858	muzolimine	exact	RLWRMIYXDPXIEX-UHFFFAOYSA-N	41518	13034, 41518, 42789	DRD1 Binding (NIBR assay)	>	30	1	1																1190375	TRUE	1858
903	dimetindene	exact	MVMQESMQSYOVGV-UHFFFAOYSA-N	41518	13034, 41518, 42789	DRD1 Binding (NIBR assay)	=	6.5235	1	1												0.171		38.1491		1190414	TRUE	903
1706	meptazinol	exact	JLICHNCFTLFZJN-UHFFFAOYSA-N	41518	13034, 41518, 42789	DRD1 Binding (NIBR assay)	>	30	1	1												0.182	0.13286	164.835	225.802	1190905	TRUE	1706
2445	simvastatin	exact	RYMZZMVNJRMUDD-HGQWONQESA-N	41518	13034, 41518, 42789	DRD1 Binding (NIBR assay)	=	14.961	1	1												0.0607	0.003035	246.474	4929.49	1191909	TRUE	2445
4425	colistin	name match and struct review	NSGGYMHRRQMAIZ-XUFGPAIESA-N	41518	13034, 41518, 42789	DRD1 Binding (NIBR assay)	>	30	1	1												1.28		23.4375		1193000	TRUE	4425
2096	pentolonium	exact	XSBSKEQEUFOSDD-UHFFFAOYSA-N	41518	13034, 41518, 42789	DRD1 Binding (NIBR assay)	>	30	1	1																1195338	TRUE	2096
302	bendamustine	exact	YTKUWDBFDASYHO-UHFFFAOYSA-N	41518	13034, 41518, 42789	DRD1 Binding (NIBR assay)	>	30	1	1																1195399	TRUE	302
1759	methylclothiazide	exact	CESYKOGBSMNBPD-UHFFFAOYSA-N	41518	13034, 41518, 42789	DRD1 Binding (NIBR assay)	>	30	1	1																1195527	TRUE	1759
1723	metergoline	exact	WZHJKEUHNJHDLS-QTGUNEKASA-N	41518	13034, 41518, 42789	DRD1 Binding (NIBR assay)	=	0.0123	1	1	0.037	0.074	0.009			1	5	1	0	0						1195916	TRUE	1723
3103	citrulline	exact	RHGKLRLOHDJJDR-BYPYZUCNSA-N	41518	13034, 41518, 42789	DRD1 Binding (NIBR assay)	>	30	1	1																1200740	TRUE	3103
3068	carglumic acid	exact	LCQLHJZYVOQKHU-VKHMYHEASA-N	41518	13034, 41518, 42789	DRD1 Binding (NIBR assay)	>	30	1	1												15.5		1.93548		1200809	TRUE	3068
1950	nitrofurazone	exact	IAIWVQXQOWNYOU-FPYGCLRLSA-N	41518	13034, 41518, 42789	DRD1 Binding (NIBR assay)	>	30	2	2																1200957	TRUE	1950
1399	hydroxycarbamide	exact	VSNHCAURESNICA-UHFFFAOYSA-N	41518	13034, 41518, 42789	DRD1 Binding (NIBR assay)	>	30	1	1												348	337.56	0.0862069	0.0888731	1201004	TRUE	1399
2496	sulfacarbamide	exact	WVAKABMNNSMCDK-UHFFFAOYSA-N	41518	13034, 41518, 42789	DRD1 Binding (NIBR assay)	>	30	1	1																1201050	TRUE	2496
614	chlorphenesin carbamate	exact	SKPLBLUECSEIFO-UHFFFAOYSA-N	41518	13034, 41518, 42789	DRD1 Binding (NIBR assay)	>	30	2	2																1201262	TRUE	614
884	dihydralazine	exact	VQKLRVZQQYVIJW-UHFFFAOYSA-N	41518	13034, 41518, 42789	DRD1 Binding (NIBR assay)	>	30	1	1												2.63	0.64435	11.4068	46.5585	1201659	TRUE	884
2820	viloxazine	exact	YWPHCCPCQOJSGZ-UHFFFAOYSA-N	41518	13034, 41518, 42789	DRD1 Binding (NIBR assay)	>	30	1	1												17	1.7	1.76471	17.6471	1202041	TRUE	2820
3322	lidofenin	exact	DJQJFMSHHYAZJD-UHFFFAOYSA-N	41518	13034, 41518, 42789	DRD1 Binding (NIBR assay)	>	30	1	1																1203486	TRUE	3322
1722	metaxalone	exact	IMWZZHHPURKASS-UHFFFAOYSA-N	41518	13034, 41518, 42789	DRD1 Binding (NIBR assay)	>	30	1	1												12.3		2.43902		1203977	TRUE	1722
1285	gemfibrozil	exact	HEMJJKBWTPKOJG-UHFFFAOYSA-N	41518	13034, 41518, 42789	DRD1 Binding (NIBR assay)	>	30	1	1												361	10.83	0.0831025	2.77008	1204106	TRUE	1285
4143	darunavir	exact	CJBJHOAVZSMMDJ-HEXNFIEUSA-N	41518	13034, 41518, 42789	DRD1 Binding (NIBR assay)	>	30	1	1												11	0.55	2.72727	54.5455	1206372	TRUE	4143
431	levobunolol	graph and syn match	IXHBTMCLRNMKHZ-UHFFFAOYSA-N	41518	13034, 41518, 42789	DRD1 Binding (NIBR assay)	>	30	1	1																1207099	TRUE	431
2078	penbutolol	graph and syn match	KQXKVJAGOJTNJS-UHFFFAOYSA-N	41518	13034, 41518, 42789	DRD1 Binding (NIBR assay)	=	27.7959	1	1												1.37	0.0685	20.289	405.78	1207147	TRUE	2078
430	bunitrolol	exact	VCVQSRCYSKKPBA-UHFFFAOYSA-N	41518	13034, 41518, 42789	DRD1 Binding (NIBR assay)	>	30	1	1																1207287	TRUE	430
2605	tertatolol	exact	HTWFXPCUFWKXOP-UHFFFAOYSA-N	41518	13034, 41518, 42789	DRD1 Binding (NIBR assay)	>	30	1	1																1207340	TRUE	2605
3050	butacaine	exact	HQFWVSGBVLEQGA-UHFFFAOYSA-N	41518	13034, 41518, 42789	DRD1 Binding (NIBR assay)	>	30	1	1																1210330	TRUE	3050
1437	indinavir	exact	CBVCZFGXHXORBI-PXQQMZJSSA-N	41518	13034, 41518, 42789	DRD1 Binding (NIBR assay)	>	30	1	1												15	5.85	2	5.12821	1213489	TRUE	1437
1171	finasteride	graph and syn match	DBEPLOCGEIEOCV-OBUMOXQISA-N	41518	13034, 41518, 42789	DRD1 Binding (NIBR assay)	>	30	1	1												0.0257	0.00257	1167.32	11673.2	1213608	TRUE	1171
1954	nitroxoline	exact	RJIWZDNTCBHXAL-UHFFFAOYSA-N	41518	13034, 41518, 42789	DRD1 Binding (NIBR assay)	>	30	1	1																1213993	TRUE	1954
1938	nimorazole	exact	MDJFHRLTPRPZLY-UHFFFAOYSA-N	41518	13034, 41518, 42789	DRD1 Binding (NIBR assay)	>	30	1	1																1214132	TRUE	1938
1941	niridazole	exact	RDXLYGJSWZYTFJ-UHFFFAOYSA-N	41518	13034, 41518, 42789	DRD1 Binding (NIBR assay)	>	30	1	1																1214172	TRUE	1941
322	benznidazole	exact	CULUWZNBISUWAS-UHFFFAOYSA-N	41518	13034, 41518, 42789	DRD1 Binding (NIBR assay)	>	30	1	1												9.48	5.3088	3.16456	5.65099	1214318	TRUE	322
5344	pretomanid	exact	ZLHZLMOSPGACSZ-NSHDSACASA-N	41518	13034, 41518, 42789	DRD1 Binding (NIBR assay)	>	30	1	1												6.28	0.85408	4.77707	35.1255	1215686	TRUE	5344
2815	verapamil	exact	SGTNSNPWRIOYBX-UHFFFAOYSA-N	41518	13034, 41518, 42789	DRD1 Binding (NIBR assay)	=	11.0951	1	1												1	0.1	11.0951	110.951	1217477	TRUE	2815
806	denopamine	graph and syn match	VHSBBVZJABQOSG-UHFFFAOYSA-N	41518	13034, 41518, 42789	DRD1 Binding (NIBR assay)	>	30	1	1																1217563	TRUE	806
2331	mepyramine	exact	YECBIJXISLIIDS-UHFFFAOYSA-N	41518	13034, 41518, 42789	DRD1 Binding (NIBR assay)	=	24.246	1	1		2.0595	30			0	1	2	0	0						1218272	TRUE	2331
3412	oxybenzone	exact	DXGLGDHPHMLXJC-UHFFFAOYSA-N	41518	13034, 41518, 42789	DRD1 Binding (NIBR assay)	>	30	1	1																1218490	TRUE	3412
3159	dioxybenzone	exact	MEZZCSHVIGVWFI-UHFFFAOYSA-N	41518	13034, 41518, 42789	DRD1 Binding (NIBR assay)	>	30	2	2																1218524	TRUE	3159
2832	thiamine	exact	JZRWCGZRTZMZEH-UHFFFAOYSA-N	41518	13034, 41518, 42789	DRD1 Binding (NIBR assay)	>	30	1	1																1218920	TRUE	2832
3976	kinetin	exact	QANMHLXAZMSUEX-UHFFFAOYSA-N	41518	13034, 41518, 42789	DRD1 Binding (NIBR assay)	>	30	2	2																1230643	TRUE	3976
2492	sulbactam	graph and syn match	FKENQMMABCRJMK-GDVGLLTNSA-N	41518	13034, 41518, 42789	DRD1 Binding (NIBR assay)	>	30	1	1												342.994	212.656	0.0874651	0.141073	1242957	TRUE	2492
39	acarbose	exact	XUFXOAAUWZOOIT-UGEKTDRHSA-N	41518	13034, 41518, 42789	DRD1 Binding (NIBR assay)	>	30	1	1												0.15	0.1275	200	235.294	1257836	TRUE	39
819	desoximetasone	graph and syn match	VWVSBHGCDBMOOT-ZIKVJHDZSA-N	41518	13034, 41518, 42789	DRD1 Binding (NIBR assay)	>	30	1	1																1257961	TRUE	819
1000147	paramethasone	graph and syn match	MKPDWECBUAZOHP-TWCSTDCWSA-N	41518	13034, 41518, 42789	DRD1 Binding (NIBR assay)	>	30	2	2																1258004	TRUE	2060
4554	fluticasone furoate	graph and syn match	XTULMSXFIHGYFS-KIFIMYBHSA-N	41518	13034, 41518, 42789	DRD1 Binding (NIBR assay)	>	30	1	1												0.000313	3.13e-06	95846.6	9.58466e+06	1258129	TRUE	4554
4548	flumetasone	graph and name match	WXURHACBFYSXBI-DRBBXQFKSA-N	41518	13034, 41518, 42789	DRD1 Binding (NIBR assay)	>	30	1	1																1258169	TRUE	1198
1198	flumetasone pivalate	graph and syn match	JWRMHDSINXPDHB-DCPWPRNHSA-N	41518	13034, 41518, 42789	DRD1 Binding (NIBR assay)	>	30	1	1																1258205	FALSE	1198
1352	halometasone	graph and syn match	GGXMRPUKBWXVHE-HCQISOBUSA-N	41518	13034, 41518, 42789	DRD1 Binding (NIBR assay)	>	30	1	1																1258288	TRUE	1352
4063	tirilazad	exact	RBKASMJPSJDQKY-RBFSKHHSSA-N	41518	13034, 41518, 42789	DRD1 Binding (NIBR assay)	=	7.0659	1	1																1258345	TRUE	4063
1832	mometasone furoate	exact	WOFMFGQZHJDGCX-ZULDAHANSA-N	41518	13034, 41518, 42789	DRD1 Binding (NIBR assay)	>	30	1	1												0.0003	6e-06	100000	5000000	1258380	TRUE	1832
348	betamethasone	exact	UREBDLICKHMUKA-DVTGEIKXSA-N	41518	13034, 41518, 42789	DRD1 Binding (NIBR assay)	>	30	1	1																1258481	TRUE	348
3920	dexamethasone phosphate	exact	VQODGRNSFPNSQE-CXSFZGCWSA-N	41518	13034, 41518, 42789	DRD1 Binding (NIBR assay)	>	30	1	1																1258512	TRUE	3920
4606	clocortolone pivalate	exact	SXYZQZLHAIHKKY-GSTUPEFVSA-N	41518	13034, 41518, 42789	DRD1 Binding (NIBR assay)	>	30	1	1																1258542	TRUE	4606
4420	dihydroergocryptine	graph and syn match	PBUNVLRHZGSROC-JWHFNKBHSA-N	41518	13034, 41518, 42789	DRD1 Binding (NIBR assay)	=	0.5965	1	1																1261984	TRUE	4420
403	bromocriptine	exact	OZVBMTJYIDMWIL-AYFBDAFISA-N	41518	13034, 41518, 42789	DRD1 Binding (NIBR assay)	=	2.3688	1	1	0.3296	2.2387	0.672			2	7	11	0	0		0.0099	0.000693	239.273	3418.18	1262016	TRUE	403
4365	vernakalant	exact	VBHQKCBVWWUUKN-KZNAEPCWSA-N	41518	13034, 41518, 42789	DRD1 Binding (NIBR assay)	>	30	1	1																1264437	TRUE	4365
2325	prulifloxacin	exact	PWNMXPDKBYZCOO-UHFFFAOYSA-N	41518	13034, 41518, 42789	DRD1 Binding (NIBR assay)	>	30	1	1																1266340	TRUE	2325
1553	lenampicillin	graph and syn match	ZKUKMWMSYCIYRD-UHFFFAOYSA-N	41518	13034, 41518, 42789	DRD1 Binding (NIBR assay)	>	30	1	1																1266374	TRUE	1553
2799	valdecoxib	exact	LNPDTQAFDNKSHK-UHFFFAOYSA-N	41518	13034, 41518, 42789	DRD1 Binding (NIBR assay)	>	30	1	1			100			0	0	1	0	0		2.18	0.0436	13.7615	688.073	1266655	TRUE	2799
720	cloxacillin	graph and syn match	LQOLIRLGBULYKD-SNVMCYLTSA-N	41518	13034, 41518, 42789	DRD1 Binding (NIBR assay)	>	30	1	1												195.003	11.7002	0.153844	2.56406	1267141	TRUE	720
2006	oxacillin	exact	UWYHMGVUTGAWSP-JKIFEVAISA-N	41518	13034, 41518, 42789	DRD1 Binding (NIBR assay)	>	30	1	1												159.426	11.2	0.188175	2.67857	1267178	TRUE	2006
866	dicloxacillin	exact	YFAGHNZHGGCZAX-JKIFEVAISA-N	41518	13034, 41518, 42789	DRD1 Binding (NIBR assay)	>	30	1	1												38.3	1.6086	0.78329	18.6498	1267211	TRUE	866
226	dithranol	exact	NUZWLKWWNNJHPT-UHFFFAOYSA-N	41518	13034, 41518, 42789	DRD1 Binding (NIBR assay)	>	30	1	1																1269644	TRUE	226
1353	haloperidol	exact	LNEPOXFFQSENCJ-UHFFFAOYSA-N	41518	13034, 41518, 42789	DRD1 Binding (NIBR assay)	=	0.0099	1	1	0.0151	0.082	0.047	63	76	5	57	35	2	3		0.045	0.0036	0.22	2.75	1271411	TRUE	1353
4255	alanine	graph and syn match	QNAYBMKLOCPYGJ-FIBGUPNXSA-N	41518	13034, 41518, 42789	DRD1 Binding (NIBR assay)	>	30	1	1																1273395	TRUE	4255
4349	aurothioglucose	name match and struct review	JUSMHIGDXPKSID-GASJEMHNSA-N	41518	13034, 41518, 42789	DRD1 Binding (NIBR assay)	>	30	1	1																1275495	TRUE	4349
817	desmopressin	exact	NFLWUMRGJYTJIN-PNIOQBSNSA-N	41518	13034, 41518, 42789	DRD1 Binding (NIBR assay)	>	30	2	2												0.000276	1.66e-05	108696	1.81159e+06	1279962	TRUE	817
2810	vasopressin	exact	KBZOIRJILGZLEJ-LGYYRGKSSA-N	41518	13034, 41518, 42789	DRD1 Binding (NIBR assay)	>	30	2	2																1279996	TRUE	2810
4126	asparagine	exact	DCXYFEDJOCDNAF-REOHCLBHSA-N	41518	13034, 41518, 42789	DRD1 Binding (NIBR assay)	>	30	1	1																1280422	TRUE	4126
4946	avibactam	exact	NDCUAPJVLWFHHB-UHNVWZDZSA-N	41518	13034, 41518, 42789	DRD1 Binding (NIBR assay)	>	30	1	1																1280552	TRUE	4946
4677	omacetaxine mepesuccinate	exact	HYFHYPWGAURHIV-JFIAXGOJSA-N	41518	13034, 41518, 42789	DRD1 Binding (NIBR assay)	>	30	1	1																1282383	TRUE	4677
5233	brigatinib	exact	AILRADAXUVEEIR-UHFFFAOYSA-N	41518	13034, 41518, 42789	DRD1 Binding (NIBR assay)	>	30	1	1												1.95	0.681525	15.3846	44.0189	1282822	TRUE	5233
1137	febuxostat	exact	BQSJTQLCZDPROO-UHFFFAOYSA-N	41518	13034, 41518, 42789	DRD1 Binding (NIBR assay)	>	30	1	1												15.9	0.16695	1.88679	179.695	1287464	TRUE	1137
3487	pramocaine	exact	DQKXQSGTHWVTAD-UHFFFAOYSA-N	41518	13034, 41518, 42789	DRD1 Binding (NIBR assay)	>	30	1	1																1289270	TRUE	3487
3047	bufexamac	exact	MXJWRABVEGLYDG-UHFFFAOYSA-N	41518	13034, 41518, 42789	DRD1 Binding (NIBR assay)	>	30	2	2																1289491	TRUE	3047
3630	triclocarban	exact	ICUTUKXCWQYESQ-UHFFFAOYSA-N	41518	13034, 41518, 42789	DRD1 Binding (NIBR assay)	>	30	2	2																1291870	TRUE	3630
4254	threonine	exact	AYFVYJQAPQTCCC-GBXIJSLDSA-N	41518	13034, 41518, 42789	DRD1 Binding (NIBR assay)	>	30	1	1																1297093	TRUE	4254
2537	sulpiride	exact	BGRJTUBHPOOWDU-UHFFFAOYSA-N	41518	13034, 41518, 42789	DRD1 Binding (NIBR assay)	=	16.471	2	2	1.5849	2.3108	10			1	3	11	0	0		1.76	1.056	9.35852	15.5975	1300674	TRUE	2537
5064	climbazole	exact	OWEGWHBOCFMBLP-UHFFFAOYSA-N	41518	13034, 41518, 42789	DRD1 Binding (NIBR assay)	>	30	1	1																1304706	TRUE	5064
2367	repirinast	exact	NFQIAEMCQGTTIR-UHFFFAOYSA-N	41518	13034, 41518, 42789	DRD1 Binding (NIBR assay)	>	30	1	1												0.608		49.3421		1304751	TRUE	2367
385	bivalirudin	exact	OIRCOABEOLEUMC-GEJPAHFPSA-N	41518	13034, 41518, 42789	DRD1 Binding (NIBR assay)	>	30	1	1																1311762	TRUE	385
3483	posaconazole	exact	RAGOYPUPXAKGKH-XAKZXMRKSA-N	41518	13034, 41518, 42789	DRD1 Binding (NIBR assay)	>	30	1	1												1.59	0.0318	18.8679	943.396	1313257	TRUE	3483
1563	levetiracetam	exact	HPHUVLMMVZITSG-LURJTMIESA-N	41518	13034, 41518, 42789	DRD1 Binding (NIBR assay)	>	30	1	1												272	258.4	0.110294	0.116099	1314499	TRUE	1563
4878	idelalisib	exact	IFSDAJWBUCMOAH-HNNXBMFYSA-N	41518	13034, 41518, 42789	DRD1 Binding (NIBR assay)	>	30	1	1												7.05	0.4935	4.25532	60.7903	1316371	TRUE	4878
4336	amifampridine	exact	OYTKINVCDFNREN-UHFFFAOYSA-N	41518	13034, 41518, 42789	DRD1 Binding (NIBR assay)	>	30	2	2												1.46	1.095	20.5479	27.3973	1319710	TRUE	4336
639	cidofovir	exact	VWFCHDSQECPREK-LURJTMIESA-N	41518	13034, 41518, 42789	DRD1 Binding (NIBR assay)	>	30	1	1												154.017	153.863	0.194784	0.194979	1319821	TRUE	639
759	cycloserine	name match and struct review	DYDCUQKUCUHJBH-UHFFFAOYSA-N	41518	13034, 41518, 42789	DRD1 Binding (NIBR assay)	>	30	1	1												333	266.4	0.0900901	0.112613	1322619	TRUE	759
5238	delafloxacin	exact	DYDCPNMLZGFQTM-UHFFFAOYSA-N	41518	13034, 41518, 42789	DRD1 Binding (NIBR assay)	>	30	2	2												20.7	3.42792	1.44928	8.75166	1327548	TRUE	5238
1200	flunarizine	exact	SMANXXCATUTDDT-QPJJXVBHSA-N	41518	13034, 41518, 42789	DRD1 Binding (NIBR assay)	=	1.5101	1	1	1.937	2.9055	0.532			1	2	1	0	0		0.128	0.0064	11.7977	235.953	1335077	TRUE	1200
2778	troxerutin	graph and syn match	IYVFNTXFRYQLRP-DHFYDZHKSA-N	41518	13034, 41518, 42789	DRD1 Binding (NIBR assay)	>	30	1	1																1339388	TRUE	2778
2004	ouabain	graph and syn match	LPMXVESGRSUGHW-XPXORLBYSA-N	41518	13034, 41518, 42789	DRD1 Binding (NIBR assay)	>	30	1	1																1340589	TRUE	2004
2846	voriconazole	exact	BCEHBSKCWLPMDN-MGPLVRAMSA-N	41518	13034, 41518, 42789	DRD1 Binding (NIBR assay)	>	30	1	1												9.6	4.032	3.125	7.44048	1344388	TRUE	2846
4151	silodosin	exact	PNCPYILNMDWPEY-QGZVFWFLSA-N	41518	13034, 41518, 42789	DRD1 Binding (NIBR assay)	=	10.75	1	1												0.13	0.00442	82.6923	2432.13	1345178	TRUE	4151
4988	deoxycholic acid	exact	KXGVEGMKQFWNSR-LLQZFEROSA-N	41518	13034, 41518, 42789	DRD1 Binding (NIBR assay)	>	30	1	1																1346346	TRUE	4988
3096	cholic acid	exact	BHQCQFFYRZLCQQ-OELDTZBJSA-N	41518	13034, 41518, 42789	DRD1 Binding (NIBR assay)	>	30	1	1												7.26		4.13223		1346525	TRUE	3096
4664	benzoic acid	exact	WPYMKLBDIGXBTP-UHFFFAOYSA-N	41518	13034, 41518, 42789	DRD1 Binding (NIBR assay)	>	30	3	3																1349696	TRUE	4664
4872	ataluren	exact	OOUGLTULBSNHNF-UHFFFAOYSA-N	41518	13034, 41518, 42789	DRD1 Binding (NIBR assay)	>	30	2	2												76.4	0.3056	0.39267	98.1675	1350752	TRUE	4872
2158	phthalylsulfathiazole	exact	PBMSWVPMRUJMPE-UHFFFAOYSA-N	41518	13034, 41518, 42789	DRD1 Binding (NIBR assay)	>	30	1	1																1351875	TRUE	2158
4376	dequalinium	exact	PCSWXVJAIHCTMO-UHFFFAOYSA-P	41518	13034, 41518, 42789	DRD1 Binding (NIBR assay)	=	1.0433	2	2		12.5893				0	1	0	0	0						1354289	TRUE	4376
1677	melperone	exact	DKMFBWQBDIGMHM-UHFFFAOYSA-N	41518	13034, 41518, 42789	DRD1 Binding (NIBR assay)	=	0.3345	1	1						0	0	0	0	0						1354565	TRUE	1677
2526	sulfisomidine	exact	YZMCKZRAOLZXAZ-UHFFFAOYSA-N	41518	13034, 41518, 42789	DRD1 Binding (NIBR assay)	>	30	1	1																1355262	TRUE	2526
171	aminophenazone	exact	RMMXTBMQSGEXHJ-UHFFFAOYSA-N	41518	13034, 41518, 42789	DRD1 Binding (NIBR assay)	>	30	1	1												86.5		0.346821		1357154	TRUE	171
4659	metamizole	exact	LVWZTYCIRDMTEY-UHFFFAOYSA-N	41518	13034, 41518, 42789	DRD1 Binding (NIBR assay)	>	30	1	1												32.1		0.934579		1357185	TRUE	4659
3408	oxiconazole	graph and syn match	QRJJEGAJXVEBNE-MOHJPFBDSA-N	41518	13034, 41518, 42789	DRD1 Binding (NIBR assay)	=	6.5619	1	1	2.068	3.10205				1	2	0	0	0						1371415	TRUE	3408
814	desloratadine	exact	JAUOIFJMECXRGI-UHFFFAOYSA-N	41518	13034, 41518, 42789	DRD1 Binding (NIBR assay)	=	3.477	1	1												0.0138	0.0023736	251.957	1464.86	1371900	TRUE	814
2434	sertaconazole	exact	JLGKQTAYUIMGRK-UHFFFAOYSA-N	41518	13034, 41518, 42789	DRD1 Binding (NIBR assay)	=	5.3925	1	1																1372317	TRUE	2434
2424	scopolamine	graph no syns	STECJAGHUSJQJN-UHFFFAOYSA-N	41518	13034, 41518, 42789	DRD1 Binding (NIBR assay)	>	30	1	1												0.00028		107143		1373585	TRUE	2424
4861	mebicar	exact	XIUUSFJTJXFNGH-UHFFFAOYSA-N	41518	13034, 41518, 42789	DRD1 Binding (NIBR assay)	>	30	1	1																1373830	TRUE	4861
2438	setiptiline	exact	GVPIXRLYKVFFMK-UHFFFAOYSA-N	41518	13034, 41518, 42789	DRD1 Binding (NIBR assay)	=	0.0882	1	1																1374169	TRUE	2438
1643	mebhydrolin	exact	FQQIIPAOSKSOJM-UHFFFAOYSA-N	41518	13034, 41518, 42789	DRD1 Binding (NIBR assay)	=	1.9822	1	1																1374201	TRUE	1643
640	cilastatin	exact	DHSUYTOATWAVLW-WFVMDLQDSA-N	41518	13034, 41518, 42789	DRD1 Binding (NIBR assay)	>	30	1	1																1381814	TRUE	640
2454	sobrerol	graph and syn match	OMDMTHRBGUBUCO-BDAKNGLRSA-N	41518	13034, 41518, 42789	DRD1 Binding (NIBR assay)	>	30	1	1																1381846	TRUE	2454
1777	meticrane	exact	FNQQBFNIYODEMB-UHFFFAOYSA-N	41518	13034, 41518, 42789	DRD1 Binding (NIBR assay)	>	30	2	2																1386044	TRUE	1777
1197	flumequine	exact	DPSPPJIUMHPXMA-UHFFFAOYSA-N	41518	13034, 41518, 42789	DRD1 Binding (NIBR assay)	>	30	1	1																1388132	TRUE	1197
4607	ubidecarenone	exact	ACTIUHUUMQJHFO-UPTCCGCDSA-N	41518	13034, 41518, 42789	DRD1 Binding (NIBR assay)	>	30	1	1																1397700	TRUE	4607
3734	diperodon	exact	YUGZHQHSNYIFLG-UHFFFAOYSA-N	41518	13034, 41518, 42789	DRD1 Binding (NIBR assay)	>	30	1	1																1401750	TRUE	3734
4937	alectinib	exact	KDGFLJKFZUIJMX-UHFFFAOYSA-N	41518	13034, 41518, 42789	DRD1 Binding (NIBR assay)	>	30	2	2												1.38	0.00483	21.7391	6211.18	1403563	TRUE	4937
654	cinnarizine	exact	DERZBLKQOCDDDZ-JLHYYAGUSA-N	41518	13034, 41518, 42789	DRD1 Binding (NIBR assay)	=	2.0282	1	1			2.9			0	0	1	0	0		0.733		2.76698		1405847	TRUE	654
976	diprophylline	exact	KSCFJBIXMNOVSH-UHFFFAOYSA-N	41518	13034, 41518, 42789	DRD1 Binding (NIBR assay)	>	30	1	1												67.3		0.445765		1409636	TRUE	976
2620	theophylline	exact	ZFXYFBGIUFBOJW-UHFFFAOYSA-N	41518	13034, 41518, 42789	DRD1 Binding (NIBR assay)	>	30	1	1												166	73.04	0.180723	0.410734	1410254	TRUE	2620
1746	metisazone	graph and syn match	DLGSOJOOYHWROO-WQLSENKSSA-N	41518	13034, 41518, 42789	DRD1 Binding (NIBR assay)	>	30	1	1																1411116	TRUE	1746
1472	ioxaglic acid	exact	TYYBFXNZMFNZJT-UHFFFAOYSA-N	41518	13034, 41518, 42789	DRD1 Binding (NIBR assay)	>	30	2	2																1413382	TRUE	1472
248	aspoxicillin	graph no syns	BHELIUBJHYAEDK-UDXPLBOLSA-N	41518	13034, 41518, 42789	DRD1 Binding (NIBR assay)	>	30	1	1																1419445	TRUE	248
982	echothiophate	exact	BJOLKYGKSZKIGU-UHFFFAOYSA-N	41518	13034, 41518, 42789	DRD1 Binding (NIBR assay)	>	30	1	1																1419766	TRUE	982
1098	etidronic acid	exact	DBVJJBKOTRCVKF-UHFFFAOYSA-N	41518	13034, 41518, 42789	DRD1 Binding (NIBR assay)	>	30	1	1												9.95		3.01508		1419831	TRUE	1098
2630	thiethylperazine	exact	XCTYLCDETUVOIP-UHFFFAOYSA-N	41518	13034, 41518, 42789	DRD1 Binding (NIBR assay)	=	0.0079	1	1	0.5					1	0	0	0	0						1420674	TRUE	2630
1029	epirizole	exact	RHAXSHUQNIEUEY-UHFFFAOYSA-N	41518	13034, 41518, 42789	DRD1 Binding (NIBR assay)	>	30	1	1																1425292	TRUE	1029
1753	methoxamine	exact	WJAJPNHVVFWKKL-UHFFFAOYSA-N	41518	13034, 41518, 42789	DRD1 Binding (NIBR assay)	>	30	1	1		8.1995				0	1	0	0	0		0.1	0.01	300	3000	1425974	TRUE	1753
1803	midodrine	exact	PTKSEFOSCHHMPD-UHFFFAOYSA-N	41518	13034, 41518, 42789	DRD1 Binding (NIBR assay)	>	30	1	1												0.093	0.0651	322.581	460.829	1426218	TRUE	1803
165	aminohippuric acid	exact	HSMNQINEKMPTIC-UHFFFAOYSA-N	41518	13034, 41518, 42789	DRD1 Binding (NIBR assay)	>	30	1	1																1430065	TRUE	165
2049	aminobenzoic acid	exact	ALYNCZNDIQEVRV-UHFFFAOYSA-N	41518	13034, 41518, 42789	DRD1 Binding (NIBR assay)	>	30	1	1												4375.09		0.006857		1430102	TRUE	2049
2521	sulfanilamide	exact	FDDDEECHVMSUSB-UHFFFAOYSA-N	41518	13034, 41518, 42789	DRD1 Binding (NIBR assay)	>	30	1	1																1430883	TRUE	2521
4893	tipiracil	exact	QQHMKNYGKVVGCZ-UHFFFAOYSA-N	41518	13034, 41518, 42789	DRD1 Binding (NIBR assay)	>	30	1	1																1433512	TRUE	4893
1710	mesalazine	exact	KBOPZPXVLCULAV-UHFFFAOYSA-N	41518	13034, 41518, 42789	DRD1 Binding (NIBR assay)	>	30	1	1												13.7	7.809	2.18978	3.84172	1434196	TRUE	1710
401	bromfenac	exact	ZBPLOVFIXSTCRZ-UHFFFAOYSA-N	41518	13034, 41518, 42789	DRD1 Binding (NIBR assay)	>	30	2	2												14.4	0.0144	2.08333	2083.33	1434228	TRUE	401
677	clinafloxacin	exact	QGPKADBNRMWEQR-UHFFFAOYSA-N	41518	13034, 41518, 42789	DRD1 Binding (NIBR assay)	>	30	1	1												9.62	9.2352	3.1185	3.24844	1434574	TRUE	677
4163	fampridine	exact	NUKYPUAOHBNCPY-UHFFFAOYSA-N	41518	13034, 41518, 42789	DRD1 Binding (NIBR assay)	>	30	1	1												0.502	0.48694	59.761	61.6092	1435227	TRUE	4163
1736	methanthelinium	exact	GZHFODJQISUKAY-UHFFFAOYSA-N	41518	13034, 41518, 42789	DRD1 Binding (NIBR assay)	>	30	1	1																1436465	TRUE	1736
2039	oxyphenonium	exact	GFRUPHOKLBPHTQ-UHFFFAOYSA-N	41518	13034, 41518, 42789	DRD1 Binding (NIBR assay)	>	30	1	1																1436502	TRUE	2039
1616	lucanthone	exact	FBQPGGIHOFZRGH-UHFFFAOYSA-N	41518	13034, 41518, 42789	DRD1 Binding (NIBR assay)	=	6.0409	1	1																1437673	TRUE	1616
1383	hycanthone	exact	MFZWMTSUNYWVBU-UHFFFAOYSA-N	41518	13034, 41518, 42789	DRD1 Binding (NIBR assay)	>	30	1	1																1437704	TRUE	1383
406	bromopride	exact	GIYAQDDTCWHPPL-UHFFFAOYSA-N	41518	13034, 41518, 42789	DRD1 Binding (NIBR assay)	=	7.4989	1	1																1438422	TRUE	406
700	clomifene	graph and syn match	GKIRPKYJQBWNGO-QPLCGJKRSA-N	41518	13034, 41518, 42789	DRD1 Binding (NIBR assay)	=	4.1558	1	1												0.0335		124.054		1439471	TRUE	700
4963	drofenine	exact	AGJBLWCLQCKRJP-UHFFFAOYSA-N	41518	13034, 41518, 42789	DRD1 Binding (NIBR assay)	=	13.7496	1	1																1440449	TRUE	4963
1870	naftidrofuryl	exact	KBAFPSLPKGSANY-UHFFFAOYSA-N	41518	13034, 41518, 42789	DRD1 Binding (NIBR assay)	=	23.5153	1	1																1440494	TRUE	1870
557	cefroxadine	name match and struct review	QBHQOFVJNUQDCO-MHSSMOFYSA-N	41518	13034, 41518, 42789	DRD1 Binding (NIBR assay)	>	30	1	1																1443366	TRUE	557
540	cefminox	exact	JSDXOWVAHXDYCU-VXSYNFHWSA-N	41518	13034, 41518, 42789	DRD1 Binding (NIBR assay)	>	30	1	1																1443752	TRUE	540
539	cefmetazole	exact	SNBUBQHDYVFSQF-HIFRSBDPSA-N	41518	13034, 41518, 42789	DRD1 Binding (NIBR assay)	>	30	1	1																1443815	TRUE	539
946	donepezil	exact	ADEBPBSSDYVVLD-UHFFFAOYSA-N	41518	13034, 41518, 42789	DRD1 Binding (NIBR assay)	>	30	1	1												0.13	0.0052	230.769	5769.23	1445347	TRUE	946
3312	ivabradine	exact	ACRHBAYQBXXRTO-OAQYLSRUSA-N	41518	13034, 41518, 42789	DRD1 Binding (NIBR assay)	>	30	1	1												0.0662	0.01986	453.172	1510.57	1445493	TRUE	3312
1007	encainide	exact	PJWPNDMDCLXCOM-UHFFFAOYSA-N	41518	13034, 41518, 42789	DRD1 Binding (NIBR assay)	=	26.8609	1	1												0.491	0.1473	54.7065	182.355	1446757	TRUE	1007
1929	nifurtimox	exact	ARFHIAQFJWUCFH-IZZDOVSWSA-N	41518	13034, 41518, 42789	DRD1 Binding (NIBR assay)	>	30	1	1																1450638	TRUE	1929
2836	pyridoxine	exact	LXNHXLLTXMVWPM-UHFFFAOYSA-N	41518	13034, 41518, 42789	DRD1 Binding (NIBR assay)	>	30	2	2						0	0	0	0	0		0.122	0.0976	245.902	307.377	1454806	TRUE	2836
3506	pyridoxal phosphate	exact	NGVDGCNFYWLIFO-UHFFFAOYSA-N	41518	13034, 41518, 42789	DRD1 Binding (NIBR assay)	>	30	1	1																1457117	TRUE	3506
3369	naphazoline	exact	CNIIGCLFLJGOGP-UHFFFAOYSA-N	41518	13034, 41518, 42789	DRD1 Binding (NIBR assay)	>	30	1	1																1457591	TRUE	3369
224	antazoline	exact	REYFJDPCWQRWAA-UHFFFAOYSA-N	41518	13034, 41518, 42789	DRD1 Binding (NIBR assay)	>	30	1	1																1458596	TRUE	224
1935	nimesulide	exact	HYWYRSMBCFDLJT-UHFFFAOYSA-N	41518	13034, 41518, 42789	DRD1 Binding (NIBR assay)	>	30	1	1												12	0.12	2.5	250	1463004	TRUE	1935
4894	iguratimod	exact	ANMATWQYLIFGOK-UHFFFAOYSA-N	41518	13034, 41518, 42789	DRD1 Binding (NIBR assay)	>	30	1	1																1463200	TRUE	4894
1670	meglutol	exact	NPOAOTPXWNWTSH-UHFFFAOYSA-N	41518	13034, 41518, 42789	DRD1 Binding (NIBR assay)	>	30	1	1																1469287	TRUE	1670
975	dydrogesterone	exact	JGMOKGBVKVMRFX-HQZYFCCVSA-N	41518	13034, 41518, 42789	DRD1 Binding (NIBR assay)	>	30	1	1																1469782	TRUE	975
2279	progesterone	exact	RJKFOVLPORLFTN-LEKSSAKUSA-N	41518	13034, 41518, 42789	DRD1 Binding (NIBR assay)	>	30	1	1		14.1254				0	1	0	0	0		0.193	0.00579	155.44	5181.35	1469877	TRUE	2279
[truncated: 119,099 more rows]

## Sheet: S Data 2
Supplementary Data 2. Unique drug substances tested in safety pharmacology assays
drugcentral struct id	drugcentral name	drugcentral prescribed id (when prodrug)	drugcentral inchikey	drugcentral smiles	rdkit:MolWt	US marketed (FDA or legacy)	approval-FDA	approval-EMA	approval-PMDA	Cmax source	Cmax tot (uM)	PPB source	PPB qualifier	PPB %	Cmax, free (uM)	Cmax from parent?	FAERS-no. AE reports	SIDER- no. AEs	number of tested assay groups	number of tested assays	number of tested assay groups (drug and active metabolites)	number of assay groups AC50 < 10 uM (drug and active metabolites)	% AC50 < 10 uM
24	phenylbutanoic acid		OBKXEAXTFZPCHS-UHFFFAOYSA-N	OC(=O)CCCC1=CC=CC=C1	164.204	TRUE	1996-04-30			Pharmapendium	328						111	58	94	95	94	1	1.06383
25	azacitidine		NMUSYJAQQFHJEW-KVTDHHQDSA-N	NC1=NC(=O)N(C=N1)[C@@H]1O[C@H](CO)[C@@H](O)[C@H]1O	244.207	TRUE	2004-05-19	2019-08-02				Pharmapendium	=	1			24922	231	65	65	65	0	0
26	fluorouracil		GHASVSINZRGABV-UHFFFAOYSA-N	FC1=CNC(=O)NC1=O	130.078	TRUE	1962-04-25			Smit et al.	2.31	NIBR curation	=	11	2.0559		197529	620	60	64	60	0	0
27	azaribine		QQOBRRFOVWGIMD-OJAKKHQRSA-N	CC(=O)OC[C@H]1O[C@H]([C@H](OC(C)=O)[C@@H]1OC(C)=O)N1N=CC(=O)NC1=O	371.302	FALSE													31	31	31	0	0
30	methoxsalen		QXKHYNVANLEOEG-UHFFFAOYSA-N	COC1=C2OC=CC2=CC2=C1OC(=O)C=C2	216.192	TRUE	1954-12-03			Pharmapendium	1.11	Pharmapendium	=	44.5	0.61605		415	51	32	32	32	1	3.125
34	abacavir		MCGSCOLBFJQGHM-SCZZXKLOSA-N	NC1=NC(NC2CC2)=C2N=CN([C@@H]3C[C@H](CO)C=C3)C2=N1	286.339	TRUE	1998-12-17	1999-07-08		NIBR curation	15	NIBR curation	=	50	7.5		14320	125	71	71	71	2	2.8169
38	acamprosate		AFCGFAGUEYAMAO-UHFFFAOYSA-N	CC(=O)NCCCS(O)(=O)=O	181.213	TRUE	2004-07-29			Pharmapendium	3.1	Pharmapendium	=	4.05	2.97445		569	226	67	67	67	0	0
39	acarbose		XUFXOAAUWZOOIT-UGEKTDRHSA-N	C[C@H]1O[C@H](O[C@@H]2[C@@H](CO)O[C@H](O[C@@H]3[C@@H](CO)OC(O)[C@H](O)[C@H]3O)[C@H](O)[C@H]2O)[C@H](O)[C@@H](O)[C@@H]1N[C@H]1C=C(CO)[C@@H](O)[C@H](O)[C@H]1O	645.608	TRUE	1995-09-06			NIBR curation	0.15	NIBR curation	=	15	0.1275		1674	40	114	128	114	1	0.877193
40	acebutolol		GOEMGAFJFRBGGG-UHFFFAOYSA-N	CCCC(=O)NC1=CC(C(C)=O)=C(OCC(O)CNC(C)C)C=C1	336.432	TRUE	1984-12-28			Pharmapendium	3.15	NIBR curation	=	26	2.331		1013	126	68	68	68	1	1.47059
43	aceclofenac		MNIPYSSQXLZQLJ-UHFFFAOYSA-N	OC(=O)COC(=O)CC1=C(NC2=C(Cl)C=CC=C2Cl)C=CC=C1	354.189	FALSE				Pharmapendium	25.9	Pharmapendium	=	99	0.259		212		68	68	68	1	1.47059
47	acemetacin		FSQKKOOTNAMONP-UHFFFAOYSA-N	COC1=CC2=C(C=C1)N(C(=O)C1=CC=C(Cl)C=C1)C(C)=C2CC(=O)OCC(O)=O	415.829	FALSE				Pharmapendium	1.56	Pharmapendium	=	90	0.156		108		70	70	70	0	0
48	acenocoumarol		VABCILAOYCMVPS-UHFFFAOYSA-N	CC(=O)CC(C1=CC=C(C=C1)[N+]([O-])=O)C1=C(O)C2=C(OC1=O)C=CC=C2	353.33	FALSE				Pharmapendium	0.883	Pharmapendium	=	98	0.01766		3424	30	67	67	67	3	4.47761
52	paracetamol		RZVAJINKPMORJF-UHFFFAOYSA-N	CC(=O)NC1=CC=C(O)C=C1	151.165	TRUE	1968-11-07			NIBR curation	130	NIBR curation	=	24.1	98.67		153293	180	101	110	101	0	0
56	acetazolamide		BZKPWHYZMXOIDC-UHFFFAOYSA-N	CC(=O)NC1=NN=C(S1)S(N)(=O)=O	222.251	TRUE	1953-07-27			Pharmapendium	72.8	Smit et al.	=	96	2.912		1586	72	64	64	64	0	0
57	acetohexamide		VGZSUPCWNCWDAN-UHFFFAOYSA-N	CC(=O)C1=CC=C(C=C1)S(=O)(=O)NC(=O)NC1CCCCC1	324.402	TRUE	1964-12-23			Smit et al.	215.783	Smit et al.	=	75.0212	53.9				69	69	69	0	0
58	acetohydroxamic acid		RRUDCFGSUDOHDG-UHFFFAOYSA-N	CC(=O)NO	75.067	TRUE	1983-05-31												30	30	30	0	0
59	acetophenazine		WNTYBHLDCKXEOT-UHFFFAOYSA-N	CC(=O)C1=CC=C2SC3=CC=CC=C3N(CCCN3CCN(CCO)CC3)C2=C1	411.571	TRUE	1961-04-05												67	67	67	13	19.403
60	racecadotril		ODUOJXZPIYUATO-UHFFFAOYSA-N	CC(=O)SCC(CC1=CC=CC=C1)C(=O)NCC(=O)OCC1=CC=CC=C1	385.485	TRUE				Pharmapendium	1.35						390		103	103	103	5	4.85437
64	acetylcarnitine		RDHQFKQIGNGIED-MRVPVSSYSA-N	CC(=O)O[C@H](CC([O-])=O)C[N+](C)(C)C	203.238	FALSE													70	70	70	1	1.42857
65	acetylcholine		OIPILFWXSMYKGL-UHFFFAOYSA-N	CC(=O)OCC[N+](C)(C)C	146.21	TRUE	1973-10-09												101	116	101	6	5.94059
66	acetylcysteine		PWKSKIMOESPYIA-BYPYZUCNSA-N	CC(=O)N[C@@H](CS)C(O)=O	163.198	TRUE	1963-09-14			Pharmapendium	168	Pharmapendium	=	83	28.56		2070	65	73	73	73	2	2.73973
73	acepromazine		NOSIYYJFMPDDSA-UHFFFAOYSA-N	CN(C)CCCN1C2=CC=CC=C2SC2=CC=C(C=C12)C(C)=O	326.465	FALSE											163		34	36	34	13	38.2353
74	acetylsalicylic acid		BSYNRYMUTXBXSQ-UHFFFAOYSA-N	CC(=O)OC1=CC=CC=C1C(O)=O	180.159	TRUE	1950-04-12			NIBR curation	1110	NIBR curation	=	49	566.1		157002	78	113	132	113	0	0
76	acipimox		DJQOOSBJCLSSEY-UHFFFAOYSA-N	CC1=CN=C(C=[N+]1[O-])C(O)=O	154.125	FALSE				Pharmapendium	37.5	Pharmapendium	=	2	36.75		411	27	32	32	32	1	3.125
78	acitretin		IHUNBGSDBOWDMA-AQFIFDHZSA-N	COC1=C(C)C(C)=C(\C=C\C(\C)=C\C=C\C(\C)=C\C(O)=O)C(C)=C1	326.436	TRUE	1996-10-28			NIBR curation	1.28	NIBR curation	=	99.9	0.00128		3453	272	67	67	67	3	4.47761
80	aclarubicin		USZYSDMBJDPRIF-SVEJIMAYSA-N	CC[C@@]1(O)C[C@H](O[C@H]2C[C@@H]([C@H](O[C@H]3C[C@H](O)[C@H](O[C@H]4CCC(=O)[C@H](C)O4)[C@H](C)O3)[C@H](C)O2)N(C)C)C2=C(O)C3=C(C=C2[C@H]1C(=O)OC)C(=O)C1=CC=CC(O)=C1C3=O	811.878	FALSE											275		30	30	30	0	0
82	acrivastine		PWACSDKDOHSSQD-IUTFFREVSA-N	CC1=CC=C(C=C1)C(=C/CN1CCCC1)\C1=CC=CC(\C=C\C(O)=O)=N1	348.446	TRUE	1994-03-25			Pharmapendium	0.21	Pharmapendium	=	50	0.105				72	72	72	4	5.55556
84	actarit		MROJXXOCABQVEF-UHFFFAOYSA-N	CC(=O)NC1=CC=C(CC(O)=O)C=C1	193.202	FALSE													71	71	71	0	0
85	aciclovir		MKUXAQIIEYXACX-UHFFFAOYSA-N	NC1=NC2=C(N=CN2COCCO)C(=O)N1	225.208	TRUE	1982-03-29			NIBR curation	22.2	NIBR curation	=	15	18.87		22610	165	111	131	111	2	1.8018
87	adapalene		LZCDAPDGXCYOEH-UHFFFAOYSA-N	COC1=CC=C(C=C1C12CC3CC(CC(C3)C1)C2)C1=CC=C2C=C(C=CC2=C1)C(O)=O	412.529	TRUE	1996-05-31			Pharmapendium	0.347	Pharmapendium	>	99.3	0.002429		1557	55	68	68	68	3	4.41176
88	adefovir dipivoxil		WOZSCQDILHKSGG-UHFFFAOYSA-N	CC(C)(C)C(=O)OCOP(=O)(COCCN1C=NC2=C1N=CN=C2N)OCOC(=O)C(C)(C)C	501.477	TRUE	2002-09-20	2003-03-06		Pharmapendium	0.0568	Pharmapendium	<	4	0.054528		6770	66	68	68	68	0	0
89	adenine		GFFGJBXGBJISGV-UHFFFAOYSA-N	NC1=NC=NC2=C1NC=N2	135.13	FALSE											6		70	70	70	0	0
90	adenosine		OIRDTQYFTABQOQ-KQYNXXCUSA-N	NC1=C2N=CN([C@@H]3O[C@H](CO)[C@@H](O)[C@H]3O)C2=NC=N1	267.245	TRUE	1989-10-30										1343	103	70	70	70	2	2.85714
91	adenosine triphosphate		ZKHQWZAMYRWXGA-KQYNXXCUSA-N	NC1=NC=NC2=C1N=CN2[C@@H]1O[C@H](COP(O)(=O)OP(O)(=O)OP(O)(O)=O)[C@@H](O)[C@H]1O	507.182	FALSE											6		68	68	68	2	2.94118
92	adenosine phosphate		UDMBCSSLTHHNCD-KQYNXXCUSA-N	NC1=NC=NC2=C1N=CN2[C@@H]1O[C@H](COP(O)(O)=O)[C@@H](O)[C@H]1O	347.224	FALSE											10		72	72	72	1	1.38889
93	adinazolam		GJSLOMWRLALDCT-UHFFFAOYSA-N	CN(C)CC1=NN=C2CN=C(C3=CC=CC=C3)C3=CC(Cl)=CC=C3N12	351.841	FALSE						DrugCentral	=	69					65	65	65	2	3.07692
95	adrafinil		CGNMLOKEMNBUAI-UHFFFAOYSA-N	ONC(=O)CS(=O)C(C1=CC=CC=C1)C1=CC=CC=C1	289.356	FALSE											15		69	69	69	2	2.89855
98	afloqualone		VDOSWXIDETXFET-UHFFFAOYSA-N	CC1=CC=CC=C1N1C(CF)=NC2=C(C=C(N)C=C2)C1=O	283.306	FALSE													66	66	66	0	0
99	agomelatine		YJYPHIXNFHFHND-UHFFFAOYSA-N	COC1=CC2=C(C=CC=C2CCNC(C)=O)C=C1	243.306	FALSE		2009-02-19		Pharmapendium	0.0872	Pharmapendium	=	93.2	0.0059296		1144	60	90	91	90	3	3.33333
100	ajmaline		CJDRUOGAGYHKKD-RQBLFBSQSA-N	CC[C@H]1[C@@H]2C[C@H]3[C@@H]4N(C)C5=CC=CC=C5[C@]44C[C@@H]([C@H]2[C@H]4O)N3[C@@H]1O	326.44	FALSE						DrugCentral	=	76					65	65	65	4	6.15385
101	alacepril		FHHHOYXPRDYHEZ-COXVUDFISA-N	C[C@H](CSC(C)=O)C(=O)N1CCC[C@H]1C(=O)N[C@@H](CC1=CC=CC=C1)C(O)=O	406.504	TRUE													69	69	69	0	0
103	albendazole		HXHWSAZORRCQMX-UHFFFAOYSA-N	CCCSC1=CC2=C(C=C1)N=C(NC(=O)OC)N2	265.338	TRUE	1996-06-11			Pharmapendium	1.86	Pharmapendium	=	31	1.2834		1567	35	66	66	66	0	0
105	salbutamol		NDAUXUAQIAJITI-UHFFFAOYSA-N	CC(C)(C)NCC(O)C1=CC(CO)=C(O)C=C1	239.315	TRUE	1981-05-01			NIBR curation	0.058	NIBR curation	=	10	0.0522		26500	201	72	72	72	2	2.77778
107	alclofenac		ARHWPKZXBHOEEE-UHFFFAOYSA-N	OC(=O)CC1=CC(Cl)=C(OCC=C)C=C1	226.659	TRUE						NIBR curation	=	99					31	31	31	0	0
109	alcuronium		MUQUYTSLDVKIOF-BBMNSBIFSA-N	OC\C=C1\C[N@+]2(CC=C)CC[C@@]34[C@@H]2C[C@@H]1C1=CN2[C@H]5C(=CN([C@H]31)C1=CC=CC=C41)[C@H]1C[C@H]3[C@@]5(CC[N@@+]3(CC=C)C\C1=C\CO)C1=CC=CC=C21	666.91	TRUE				Smit et al.	4.5								70	70	70	2	2.85714
112	alendronic acid		OGSPWJRAVKPPFI-UHFFFAOYSA-N	NCCCC(O)(P(O)(O)=O)P(O)(O)=O	249.096	TRUE	1995-09-29			NIBR curation	0.154	NIBR curation	=	78	0.03388		166351	88	104	117	104	1	0.961538
115	alfuzosin		WNMJYKCGWZFFKR-UHFFFAOYSA-N	COC1=C(OC)C=C2C(N)=NC(=NC2=C1)N(C)CCCNC(=O)C1CCCO1	389.456	TRUE	2003-06-12			NIBR curation	0.04	NIBR curation	=	86	0.0056		3297	106	69	69	69	5	7.24638
119	aliskiren		UXOWGYHJODZGMF-QORCZRPOSA-N	COCCCOC1=C(OC)C=CC(C[C@@H](C[C@H](N)[C@@H](O)C[C@@H](C(C)C)C(=O)NCC(C)(C)C(N)=O)C(C)C)=C1	551.769	TRUE	2007-03-05			NIBR curation	1.1	Pharmapendium	=	47	0.583		13423	89	70	70	70	0	0
124	allopurinol		OFCNXPDARWKPPY-UHFFFAOYSA-N	OC1=NC=NC2=C1C=NN2	136.114	TRUE	1966-08-19			NIBR curation	14.7	NIBR curation	=	17	12.201		28655	247	109	129	109	2	1.83486
125	allylestrenol		ATXHVCQZZJYMCF-XUDSTZEESA-N	C[C@]12CC[C@H]3[C@@H](CCC4=CCCC[C@H]34)[C@@H]1CC[C@@]2(O)CC=C	300.486	FALSE													31	31	31	7	22.5806
126	alminoprofen		FPHLBGOJWPEVME-UHFFFAOYSA-N	CC(C(O)=O)C1=CC=C(NCC(C)=C)C=C1	219.284	FALSE													31	31	31	0	0
127	almitrine		OBDOVFRMEYHSQB-UHFFFAOYSA-N	FC1=CC=C(C=C1)C(N1CCN(CC1)C1=NC(NCC=C)=NC(NCC=C)=N1)C1=CC=C(F)C=C1	477.563	FALSE				Pharmapendium	0.269	Pharmapendium	=	99	0.00269				66	66	66	0	0
128	almotriptan		WKEMJKQOLOHJLZ-UHFFFAOYSA-N	CN(C)CCC1=CNC2=C1C=C(CS(=O)(=O)N1CCCC1)C=C2	335.473	TRUE	2001-05-07			Pharmapendium	0.169	Pharmapendium	=	40.9	0.099879		249	143	73	73	73	1	1.36986
129	alosetron		JSWZEAMFRNKZNL-UHFFFAOYSA-N	CN1C2=C(C3=C1C=CC=C3)C(=O)N(CC1=C(C)N=CN1)CC2	294.358	TRUE	2000-02-09			NIBR curation	0.017	NIBR curation	=	82	0.00306		202	115	69	69	69	7	10.1449
130	alfacalcidol		OFHCOWSQAMBJIW-AVJTYSNKSA-N	CC(C)CCC[C@@H](C)[C@H]1CC[C@H]2\C(CCC[C@]12C)=C\C=C1\C[C@@H](O)C[C@H](O)C1=C	400.647	TRUE											618		57	57	57	1	1.75439
134	alpidem		JRTIDHTUMYMPRU-UHFFFAOYSA-N	CCCN(CCC)C(=O)CC1=C(N=C2C=CC(Cl)=CN12)C1=CC=C(Cl)C=C1	404.341	TRUE				NIBR curation	0.068	NIBR curation	=	91	0.00612				109	122	109	5	4.58716
136	alprazolam		VREFGVBLTWBCJP-UHFFFAOYSA-N	CC1=NN=C2CN=C(C3=CC=CC=C3)C3=CC(Cl)=CC=C3N12	308.772	TRUE	1981-10-16			NIBR curation	0.119	NIBR curation	=	80	0.0238		74329	213	92	92	92	3	3.26087
137	alprenolol		PAZJSJFMUHDSTF-UHFFFAOYSA-N	CC(C)NCC(O)COC1=C(CC=C)C=CC=C1	249.354	TRUE						NIBR curation	=	85					93	101	93	6	6.45161
138	alprostadil		GMVPRGQOIOIIMI-DWKJAMRDSA-N	CCCCC[C@H](O)\C=C\[C@H]1[C@H](O)CC(=O)[C@@H]1CCCCCCC(O)=O	354.487	TRUE	1981-10-16										1488	185	91	91	91	1	1.0989
140	altizide		VGLGVJVUHYTIIU-UHFFFAOYSA-N	NS(=O)(=O)C1=CC2=C(NC(CSCC=C)NS2(=O)=O)C=C1Cl	383.904	FALSE											824		31	31	31	0	0
141	altretamine		UUVWYPNAQBNQJQ-UHFFFAOYSA-N	CN(C)C1=NC(=NC(=N1)N(C)C)N(C)C	210.285	TRUE	1990-12-26			NIBR curation	3.76	NIBR curation	=	94	0.2256		3	23	67	67	67	0	0
142	alverine		ZPFXAOWNKLFJDN-UHFFFAOYSA-N	CCN(CCCC1=CC=CC=C1)CCCC1=CC=CC=C1	281.443	FALSE													31	31	31	12	38.7097
143	alvimopan		UPNUIXSCZBYVBB-JVFUWBCBSA-N	C[C@H]1CN(C[C@H](CC2=CC=CC=C2)C(=O)NCC(O)=O)CC[C@@]1(C)C1=CC(O)=CC=C1	424.541	TRUE	2008-05-20			NIBR curation	0.024	NIBR curation	=	80	0.0048		175	13	32	32	32	1	3.125
144	amantadine		DKNWSYNQZKUICI-UHFFFAOYSA-N	NC12CC3CC(CC(C3)C1)C2	151.253	TRUE	1968-02-14			NIBR curation	3.31	NIBR curation	=	67	1.0923		5320	128	87	96	87	0	0
146	ambenonium		OMHBPUNFVFNHJK-UHFFFAOYSA-P	CC[N+](CC)(CCNC(=O)C(=O)NCC[N+](CC)(CC)CC1=C(Cl)C=CC=C1)CC1=C(Cl)C=CC=C1	537.576	TRUE	1956-05-01										37		67	67	67	9	13.4328
147	ambroxol		JBDGDEWWOUBZPM-XYPYZODXSA-N	NC1=C(CN[C@H]2CC[C@H](O)CC2)C=C(Br)C=C1Br	378.108	TRUE											518		99	100	99	3	3.0303
150	amcinonide		ILKJAFIWWBXGDU-MOGDOJJUSA-N	CC(=O)OCC(=O)[C@@]12OC3(CCCC3)O[C@@H]1C[C@H]1[C@@H]3CCC4=CC(=O)C=C[C@]4(C)[C@@]3(F)[C@@H](O)C[C@]21C	502.579	TRUE	1979-10-18												63	63	63	3	4.7619
153	amezinium metilsulfate		VXROHTDSRBRJLN-UHFFFAOYSA-O	COC1=CC(N)=CN=[N+]1C1=CC=CC=C1	202.237	FALSE													70	70	70	4	5.71429
156	amifostine		JKOQGQFVAUAYPM-UHFFFAOYSA-N	NCCCNCCSP(O)(O)=O	214.227	TRUE	1995-12-08			NIBR curation	240	NIBR curation	=	4	230.4		2556	66	72	72	72	0	0
157	amikacin		LKCWBDHBTVXHDL-RMDFUYIESA-N	NCC[C@H](O)C(=O)N[C@@H]1C[C@H](N)[C@@H](O[C@H]2O[C@H](CN)[C@@H](O)[C@H](O)[C@H]2O)[C@H](O)[C@H]1O[C@H]1O[C@H](CO)[C@@H](O)[C@H](N)[C@H]1O	585.608	TRUE	1981-01-22			Smit et al.	51.2	NIBR curation	=	4	49.152		6599	30	63	63	63	0	0
158	amiloride		XSDQTOBWRPYKKA-UHFFFAOYSA-N	NC(=N)NC(=O)C1=C(N)N=C(N)C(Cl)=N1	229.631	TRUE	1981-10-05			Pharmapendium	124	NIBR curation	=	37.3	77.748		313	85	115	129	115	4	3.47826
160	aminoacridine		XJGFWWJLMVZSIG-UHFFFAOYSA-N	NC1=C2C=CC=CC2=NC2=CC=CC=C12	194.237	FALSE													31	31	31	5	16.129
161	amineptine		ONNOFKFOZAJDHT-UHFFFAOYSA-N	OC(=O)CCCCCCNC1C2=CC=CC=C2CCC2=CC=CC=C12	337.463	FALSE				NIBR curation	1.28								70	70	70	2	2.85714
163	aminocaproic acid		SLXKOJJOQWFEFD-UHFFFAOYSA-N	NCCCCCC(O)=O	131.175	TRUE	1964-06-03					DrugCentral	=	8			166	60	65	65	65	0	0
164	aminoglutethimide		ROBVIMPUHSLWNV-UHFFFAOYSA-N	CCC1(CCC(=O)NC1=O)C1=CC=C(N)C=C1	232.283	TRUE	1980-10-29			Pharmapendium	25.4	NIBR curation	=	24	19.304				71	71	71	2	2.8169
165	aminohippuric acid		HSMNQINEKMPTIC-UHFFFAOYSA-N	NC1=CC=C(C=C1)C(=O)NCC(O)=O	194.19	TRUE	1944-12-30												31	31	31	0	0
166	aminolevulinic acid		ZGXJTSGNIOSYLO-UHFFFAOYSA-N	NCC(=O)CCC(O)=O	131.131	TRUE	1999-12-03			Pharmapendium	35.5	Pharmapendium	=	12	31.24		136	89	69	69	69	0	0
167	5-aminolevulinic acid hexyl ester		RYQOILLJDKPETL-UHFFFAOYSA-N	CCCCCCOC(=O)CCC(=O)CN	215.293	TRUE	2010-05-28												71	71	71	1	1.40845
168	methyl aminolevulinate		YUUAYBAIHCDHHD-UHFFFAOYSA-N	COC(=O)CCC(=O)CN	145.158	TRUE	2004-07-27												31	31	31	0	0
171	aminophenazone		RMMXTBMQSGEXHJ-UHFFFAOYSA-N	CN(C)C1=C(C)N(C)N(C1=O)C1=CC=CC=C1	231.299	TRUE				Smit et al.	86.5						10		31	31	31	0	0
176	amiodarone		IYIKLHRQXLHMJQ-UHFFFAOYSA-N	CCCCC1=C(C(=O)C2=CC(I)=C(OCCN(CC)CC)C(I)=C2)C2=C(O1)C=CC=C2	645.319	TRUE	1985-12-24			NIBR curation	1.66	NIBR curation	=	99	0.0166		35022	235	79	79	79	17	21.519
179	amisulpride		NTJOBXMMWNYJFB-UHFFFAOYSA-N	CCN1CCCC1CNC(=O)C1=C(OC)C=C(N)C(=C1)S(=O)(=O)CC	369.487	TRUE	2020-02-26			Pharmapendium	1.59	Pharmapendium	=	25	1.1925		5697	88	73	73	73	4	5.47945
180	amitriptyline		KRMDCWKBEZIMAB-UHFFFAOYSA-N	CN(C)CCC=C1C2=CC=CC=C2CCC2=C1C=CC=C2	277.411	TRUE	1961-04-07			NIBR curation	0.222	NIBR curation	=	96	0.00888		31687	126	119	136	119	33	27.7311
182	amlexanox		SGRYPYWGNKJSDL-UHFFFAOYSA-N	CC(C)C1=CC=C2OC3=C(C=C(C(O)=O)C(N)=N3)C(=O)C2=C1	298.298	TRUE	1996-12-17			Pharmapendium	1.21								66	66	66	0	0
183	amlodipine		HTIQEAQVCYTUBX-UHFFFAOYSA-N	CCOC(=O)C1=C(COCCN)NC(C)=C(C1C1=C(Cl)C=CC=C1)C(=O)OC	408.882	TRUE	1992-07-31			NIBR curation	2.5	NIBR curation	=	97	0.075		100874	158	107	119	107	19	17.757
184	amobarbital		VIROVYVQCGLCII-UHFFFAOYSA-N	CCC1(CCC(C)C)C(=O)NC(=O)NC1=O	226.276	FALSE				Smit et al.	22.1	Smit et al.	=	60.905	8.64		16	48	63	63	63	0	0
186	amodiaquine		OVCDSSHSILBFBN-UHFFFAOYSA-N	CCN(CC)CC1=C(O)C=CC(NC2=CC=NC3=CC(Cl)=CC=C23)=C1	355.869	FALSE				NIBR curation	0.03	NIBR curation	=	95	0.0015		15		69	69	69	7	10.1449
188	amorolfine		MQHLMHIZUIDKOO-AYHJJNSGSA-N	CCC(C)(C)C1=CC=C(CC(C)CN2C[C@H](C)O[C@H](C)C2)C=C1	317.517	FALSE											73	8	31	31	31	0	0
190	amosulalol		LVEXHFZHOIWIIP-UHFFFAOYSA-N	COC1=C(OCCNCC(O)C2=CC=C(C)C(=C2)S(N)(=O)=O)C=CC=C1	380.466	FALSE													73	73	73	15	20.5479
191	amoxapine		QWGDMFLQWFTERH-UHFFFAOYSA-N	ClC1=CC=C2OC3=C(C=CC=C3)N=C(N3CCNCC3)C2=C1	313.788	TRUE	1980-09-22			Pharmapendium	4.57	NIBR curation	=	90	0.457		567	106	102	103	102	38	37.2549
192	amoxicillin		LSQZJLSUYDQPKJ-NJBDSQKTSA-N	CC1(C)S[C@@H]2[C@H](NC(=O)[C@H](N)C3=CC=C(O)C=C3)C(=O)N2[C@H]1C(O)=O	365.411	TRUE	1974-12-09			NIBR curation	41	NIBR curation	=	18	33.62		48065	90	125	126	125	2	1.6
195	amfetamine		KWTSXDURSIMDCE-UHFFFAOYSA-N	CC(N)CC1=CC=CC=C1	135.21	TRUE	1955-09-09			Pharmapendium	0.374	Pharmapendium	=	28	0.26928		9254	139	98	98	98	1	1.02041
197	amphotericin B		APKFDSVGJQXUKY-INPOYWNPSA-N	C[C@H]1O[C@@H](O[C@@H]2C[C@@H]3O[C@@](O)(C[C@H](O)[C@H]3C(O)=O)C[C@@H](O)C[C@@H](O)[C@H](O)CC[C@@H](O)C[C@@H](O)CC(=O)O[C@@H](C)[C@H](C)[C@H](O)[C@@H](C)\C=C\C=C\C=C\C=C\C=C\C=C\C=C\2)[C@@H](O)[C@@H](N)[C@@H]1O	924.091	TRUE	1964-11-12			Smit et al.	3.14	Smit et al.	=	95.9873	0.126		12180	333	64	64	64	2	3.125
198	ampicillin		AVKUERGKIZMTKX-NJBDSQKTSA-N	CC1(C)S[C@@H]2[C@H](NC(=O)[C@H](N)C3=CC=CC=C3)C(=O)N2[C@H]1C(O)=O	349.412	TRUE	1965-12-17			Pharmapendium	13.2	NIBR curation	=	18	10.824		6480	32	65	65	65	0	0
199	ampiroxicam		LSNWBKACGXCGAJ-UHFFFAOYSA-N	CCOC(=O)OC(C)OC1=C(N(C)S(=O)(=O)C2=CC=CC=C12)C(=O)NC1=CC=CC=N1	447.469	FALSE											3		68	68	68	1	1.47059
200	amprenavir		YMARZQAQMVYCKC-OEMFJLHTSA-N	CC(C)CN(C[C@@H](O)[C@H](CC1=CC=CC=C1)NC(=O)O[C@H]1CCOC1)S(=O)(=O)C1=CC=C(N)C=C1	505.637	TRUE	1999-04-15	2000-10-20		NIBR curation	15.2	NIBR curation	=	90	1.52		1985	133	68	68	68	1	1.47059
201	amrinone		RNLQIBCLLYYYFJ-UHFFFAOYSA-N	NC1=CC(=CNC1=O)C1=CC=NC=C1	187.202	TRUE	1984-07-31			NIBR curation	13.5	NIBR curation	=	38	8.37				70	70	70	1	1.42857
202	amrubicin		VJZITPJGSQKZMX-XDPRQOKASA-N	CC(=O)[C@@]1(N)C[C@H](O[C@H]2C[C@H](O)[C@H](O)CO2)C2=C(O)C3=C(C(O)=C2C1)C(=O)C1=CC=CC=C1C3=O	483.473	FALSE											257		30	30	30	2	6.66667
203	amsacrine		XCPGHVQEEXUHNC-UHFFFAOYSA-N	COC1=C(NC2=C3C=CC=CC3=NC3=CC=CC=C23)C=CC(NS(C)(=O)=O)=C1	393.468	TRUE				Smit et al.	14	Smit et al.	=	97.1071	0.405		812	109	68	68	68	13	19.1176
209	anagrelide		OTBXOEAOVRKTNQ-UHFFFAOYSA-N	ClC1=CC=C2N=C3NC(=O)CN3CC2=C1Cl	256.092	TRUE	1997-03-14	2004-11-15		NIBR curation	0.051	NIBR curation	=	87.2	0.006528		1562	178	70	70	70	1	1.42857
210	anastrozole		YBBLVLTVTVSKRW-UHFFFAOYSA-N	CC(C)(C#N)C1=CC(=CC(CN2C=NC=N2)=C1)C(C)(C)C#N	293.374	TRUE	1995-12-27			Pharmapendium	0.491	Pharmapendium	=	40	0.2946		14742	162	39	39	39	0	0
212	ancitabine		BBDAGFIXKZCXAH-CCXZUQQUSA-N	OC[C@H]1O[C@@H]2[C@@H](OC3=NC(=N)C=CN23)[C@@H]1O	225.204	FALSE													31	31	31	0	0
217	anecortave		YUWPMEXLKGOSBF-GACAOOTBSA-N	CC(=O)OCC(=O)[C@@]1(O)CC[C@H]2[C@@H]3CCC4=CC(=O)CC[C@]4(C)C3=CC[C@]12C	386.488	TRUE													67	67	67	1	1.49254
218	anethole trithione		KYLIZBIRMBGUOP-UHFFFAOYSA-N	COC1=CC=C(C=C1)C1=CC(=S)SS1	240.374	FALSE											179		67	67	67	11	16.4179
221	aniracetam		ZXNRTKGTQJPIJK-UHFFFAOYSA-N	COC1=CC=C(C=C1)C(=O)N1CCCC1=O	219.24	FALSE													69	69	69	0	0
222	anisindione		XRCFXMGQEVUZFC-UHFFFAOYSA-N	COC1=CC=C(C=C1)C1C(=O)C2=C(C=CC=C2)C1=O	252.269	TRUE	1957-04-05												64	64	64	0	0
223	octatropine methylbromide		XGGHHHBGPSNXFE-ZSHCYNCHSA-N	CCCC(CCC)C(=O)O[C@@H]1C[C@@H]2CC[C@H](C1)[N+]2(C)C	282.448	TRUE	1962-11-23												64	64	64	4	6.25
224	antazoline		REYFJDPCWQRWAA-UHFFFAOYSA-N	C(N(CC1=CC=CC=C1)C1=CC=CC=C1)C1=NCCN1	265.36	TRUE	1990-04-30												108	121	108	8	7.40741
226	dithranol		NUZWLKWWNNJHPT-UHFFFAOYSA-N	OC1=CC=CC2=C1C(=O)C1=C(O)C=CC=C1C2	226.231	FALSE											4		31	31	31	3	9.67742
227	apalcillin		XMQVYNAURODYCQ-SLFBBCNNSA-N	CC1(C)S[C@@H]2[C@H](NC(=O)[C@H](NC(=O)C3=C(O)C4=NC=CC=C4N=C3)C3=CC=CC=C3)C(=O)N2[C@H]1C(O)=O	521.555	FALSE						DrugCentral	=	90					31	31	31	1	3.22581
228	apomorphine		VMWNQDUVQKEIOC-CYBMUJFWSA-N	CN1CCC2=C3[C@H]1CC1=CC=C(O)C(O)=C1C3=CC=C2	267.328	TRUE	2004-04-20			NIBR curation	0.0327687	DrugCentral	=	95	0.00163844		1976	55	86	86	86	20	23.2558
230	aprepitant		ATALOFNDEOCMKK-OITMNORJSA-N	C[C@@H](O[C@H]1OCCN(CC2=NNC(=O)N2)[C@H]1C1=CC=C(F)C=C1)C1=CC(=CC(=C1)C(F)(F)F)C(F)(F)F	534.432	TRUE	2003-03-27			Pharmapendium	2.99	Pharmapendium	=	95	0.1495		7903	362	66	66	66	0	0
231	aprindine		NZLBHDRPUJLHCE-UHFFFAOYSA-N	CCN(CC)CCCN(C1CC2=C(C1)C=CC=C2)C1=CC=CC=C1	322.496	TRUE				Pharmapendium	2.37	Pharmapendium	=	95	0.1185				82	82	82	11	13.4146
242	aripiprazole		CEUORZQYGODEFX-UHFFFAOYSA-N	ClC1=CC=CC(N2CCN(CCCCOC3=CC=C4CCC(=O)NC4=C3)CC2)=C1Cl	448.394	TRUE	2002-11-15	2004-06-04		NIBR curation	1	Pharmapendium	=	99	0.01		69451	782	133	155	133	44	33.0827
247	artesunate		FIHJKUPKCHIPAT-AHIGJZGOSA-N	C[C@@H]1CC[C@H]2[C@@H](C)[C@H](OC(=O)CCC(O)=O)O[C@@H]3O[C@@]4(C)CC[C@@H]1[C@@]23OO4	384.425	FALSE				Pharmapendium	1.54	Pharmapendium	=	68	0.4928		120		68	68	68	0	0
248	aspoxicillin		BHELIUBJHYAEDK-OAIUPTLZSA-N	CNC(=O)C[C@@H](N)C(=O)N[C@@H](C(=O)N[C@H]1[C@H]2SC(C)(C)[C@@H](N2C1=O)C(O)=O)C1=CC=C(O)C=C1	493.542	FALSE													29	29	29	0	0
249	astemizole		GXDALQBWZGODGZ-UHFFFAOYSA-N	COC1=CC=C(CCN2CCC(CC2)NC2=NC3=C(C=CC=C3)N2CC2=CC=C(F)C=C2)C=C1	458.581	TRUE	1988-12-31			NIBR curation	0.008	NIBR curation	=	96.7	0.000264		3		115	129	115	34	29.5652
254	atazanavir		AXRYRYVKAWYZBR-GASGPIRDSA-N	COC(=O)N[C@H](C(=O)N[C@@H](CC1=CC=CC=C1)[C@@H](O)CN(CC1=CC=C(C=C1)C1=CC=CC=N1)NC(=O)[C@@H](NC(=O)OC)C(C)(C)C)C(C)(C)C	704.869	TRUE	2003-06-20	2004-03-02		NIBR curation	7.4	Pharmapendium	=	86.5	0.999		15757	230	66	66	66	3	4.54545
255	atenolol		METKIMKYRPQLGS-UHFFFAOYSA-N	CC(C)NCC(O)COC1=CC=C(CC(N)=O)C=C1	266.341	TRUE	1981-08-19			NIBR curation	3.8	Pharmapendium	=	6	3.572		27340	134	67	67	67	2	2.98507
256	atomoxetine		VHGCDTVCOLNTBX-QGZVFWFLSA-N	CNCC[C@@H](OC1=C(C)C=CC=C1)C1=CC=CC=C1	255.361	TRUE	2002-11-26			NIBR curation	2.35	NIBR curation	=	98.7	0.03055		17704	167	69	69	69	6	8.69565
257	atorvastatin		XUKUURHRXDUEBC-KAYWLYCHSA-N	CC(C)C1=C(C(=O)NC2=CC=CC=C2)C(=C(N1CC[C@@H](O)C[C@@H](O)CC(O)=O)C1=CC=C(F)C=C1)C1=CC=CC=C1	558.65	TRUE	1996-12-17			Pharmapendium	0.0655	NIBR curation	=	98	0.00131		50692	222	112	113	112	1	0.892857
258	atovaquone		KUCQYCKVKVOKAY-CTYIDZIISA-N	OC1=C([C@H]2CC[C@@H](CC2)C2=CC=C(Cl)C=C2)C(=O)C2=CC=CC=C2C1=O	366.844	TRUE	1992-11-25			Pharmapendium	45.8	Pharmapendium	=	99.9	0.0458		3140	71	70	70	70	0	0
259	atracurium		YXSLJKQTIDHPOT-UHFFFAOYSA-N	COC1=C(OC)C=C(CC2C3=CC(OC)=C(OC)C=C3CC[N+]2(C)CCC(=O)OCCCCCOC(=O)CC[N+]2(C)CCC3=CC(OC)=C(OC)C=C3C2CC2=CC(OC)=C(OC)C=C2)C=C1	929.161	TRUE	1983-11-23			NIBR curation	3.2	NIBR curation	=	37	2.016		2071	40	69	70	69	6	8.69565
260	atropine		RKUNBYITZUJHSG-SPUOUPEWSA-N	CN1[C@H]2CC[C@@H]1C[C@@H](C2)OC(=O)C(CO)C1=CC=CC=C1	289.375	TRUE	1960-09-15			NIBR curation	0.033	NIBR curation	=	18	0.02706		4610	188	34	36	34	3	8.82353
266	azapropazone		MPHPHYZQRGLTBO-UHFFFAOYSA-N	CCCC1C(=O)N2N(C1=O)C1=CC(C)=CC=C1N=C2N(C)C	300.362	TRUE				Pharmapendium	165	NIBR curation	=	99	1.65				31	31	31	3	9.67742
267	azasetron		WUKZPHOXUVCQOR-UHFFFAOYSA-N	CN1C(=O)COC2=C(C=C(Cl)C=C12)C(=O)NC1CN2CCC1CC2	349.818	FALSE											3		70	70	70	3	4.28571
268	azatadine		SEBMTIQKRHYNIT-UHFFFAOYSA-N	CN1CCC(CC1)=C1C2=CC=CC=C2CCC2=C1N=CC=C2	290.41	TRUE	1977-03-29			Pharmapendium	14.4	NIBR curation	=	10	12.96				72	72	72	13	18.0556
269	azathioprine		LMEKQMALGUDUQG-UHFFFAOYSA-N	CN1C=NC(=C1SC1=NC=NC2=C1NC=N2)[N+]([O-])=O	277.269	TRUE	1968-03-20			NIBR curation	7.21	NIBR curation	=	30	5.047		54422	100	88	88	88	1	1.13636
270	azelaic acid		BDJRBEYXGGNYIS-UHFFFAOYSA-N	OC(=O)CCCCCCCC(O)=O	188.223	TRUE	1995-09-13										275	23	64	64	64	0	0
271	azelastine		MBUVEWMHONZEQD-UHFFFAOYSA-N	CN1CCCC(CC1)N1N=C(CC2=CC=C(Cl)C=C2)C2=C(C=CC=C2)C1=O	381.907	TRUE	1996-11-01			Pharmapendium	0.0205	NIBR curation	=	88	0.00246		707	121	65	66	65	14	21.5385
272	azelnidipine		ZKFQEACEUNWPMT-UHFFFAOYSA-N	CC(C)OC(=O)C1=C(C)NC(N)=C(C1C1=CC(=CC=C1)[N+]([O-])=O)C(=O)OC1CN(C1)C(C1=CC=CC=C1)C1=CC=CC=C1	582.657	FALSE											191		69	69	69	5	7.24638
276	azithromycin		MQTOSJVFKKJCRP-BICOPXKESA-N	CC[C@H]1OC(=O)[C@H](C)[C@@H](O[C@H]2C[C@@](C)(OC)[C@@H](O)[C@H](C)O2)[C@H](C)[C@@H](O[C@@H]2O[C@H](C)C[C@@H]([C@H]2O)N(C)C)[C@](C)(O)C[C@@H](C)CN(C)[C@H](C)[C@@H](O)[C@]1(C)O	748.996	TRUE	1991-11-01			Pharmapendium	1	Pharmapendium	=	18	0.82		19398	191	111	125	111	0	0
277	azlocillin		JTWOMNBEOCYFNV-NFFDBFGFSA-N	CC1(C)S[C@@H]2[C@H](NC(=O)[C@H](NC(=O)N3CCNC3=O)C3=CC=CC=C3)C(=O)N2[C@H]1C(O)=O	461.5	TRUE	1982-09-03					DrugCentral	=	35					70	70	70	0	0
278	azosemide		HMEDEBAJARCKCT-UHFFFAOYSA-N	NS(=O)(=O)C1=CC(C2=NN=NN2)=C(NCC2=CC=CS2)C=C1Cl	370.847	FALSE											78		69	69	69	1	1.44928
279	aztreonam		WZPBZJONDBGPKJ-VEHQQRBSSA-N	C[C@H]1[C@H](NC(=O)C(=N/OC(C)(C)C(O)=O)\C2=CSC(N)=N2)C(=O)N1S(O)(=O)=O	435.44	TRUE	1986-12-31			Pharmapendium	0.339	Pharmapendium	=	56	0.14916		3786	92	72	72	72	0	0
280	bacampicillin		PFOLLRNADZZWEX-FFGRCDKISA-N	CCOC(=O)OC(C)OC(=O)[C@@H]1N2[C@H](SC1(C)C)[C@H](NC(=O)[C@H](N)C1=CC=CC=C1)C2=O	465.528	TRUE	1980-12-22			Pharmapendium	24.2						38		72	72	72	0	0
282	baclofen		KPYSYYIEGFHWSV-UHFFFAOYSA-N	NCC(CC(O)=O)C1=CC=C(Cl)C=C1	213.664	TRUE	1977-11-22			NIBR curation	1.9	Pharmapendium	=	30	1.33		54428	216	135	152	135	2	1.48148
284	balsalazide		IPOKCKJONYRRHP-FMQUCBEESA-N	OC(=O)CCNC(=O)C1=CC=C(C=C1)\N=N\C1=CC=C(O)C(=C1)C(O)=O	357.322	TRUE	2000-07-18			Pharmapendium	1.86	Pharmapendium	=	99	0.0186		56		65	65	65	0	0
285	bambuterol		ANZXOIAKUNOVQU-UHFFFAOYSA-N	CN(C)C(=O)OC1=CC(=CC(OC(=O)N(C)C)=C1)C(O)CNC(C)(C)C	367.446	TRUE				Pharmapendium	0.0197	Pharmapendium	=	45	0.010835				35	35	35	1	2.85714
290	barnidipine		VXMOONUMYLCFJD-DHLKQENFSA-N	COC(=O)C1=C(C)NC(C)=C([C@H]1C1=CC(=CC=C1)[N+]([O-])=O)C(=O)O[C@H]1CCN(CC2=CC=CC=C2)C1	491.544	FALSE				Pharmapendium	0.0612	Pharmapendium	=	88	0.007344		128		31	31	31	14	45.1613
292	beclobrate		YWQGBCXVCXMSLJ-UHFFFAOYSA-N	CCOC(=O)C(C)(CC)OC1=CC=C(CC2=CC=C(Cl)C=C2)C=C1	346.854	FALSE													70	70	70	0	0
294	beclometasone dipropionate		KUVIULQEHSCUHY-XYWKZLDCSA-N	CCC(=O)OCC(=O)[C@@]1(OC(=O)CC)[C@@H](C)C[C@H]2[C@@H]3CCC4=CC(=O)C=C[C@]4(C)[C@@]3(Cl)[C@@H](O)C[C@]12C	521.05	TRUE	1976-05-12					DrugCentral	=	87			1608	44	107	120	107	6	5.60748
299	benazepril		XPCFTKFZXHTYIP-PMACEKPBSA-N	CCOC(=O)[C@H](CCC1=CC=CC=C1)N[C@H]1CCC2=CC=CC=C2N(CC(O)=O)C1=O	424.497	TRUE	1991-06-25			Pharmapendium	0.46	Pharmapendium	=	96.7	0.01518		5008	101	118	134	118	2	1.69492
302	bendamustine		YTKUWDBFDASYHO-UHFFFAOYSA-N	CN1C(CCCC(O)=O)=NC2=CC(=CC=C12)N(CCCl)CCCl	358.269	TRUE	2008-03-20					DrugCentral	=	95			24886	123	29	29	29	1	3.44828
303	bendazac		BYFMCKSPFYVMOU-UHFFFAOYSA-N	OC(=O)COC1=NN(CC2=CC=CC=C2)C2=C1C=CC=C2	282.299	FALSE				NIBR curation	117	NIBR curation	=	99	1.17				32	32	32	0	0
305	bendroflumethiazide		HDWIHXWEUNVBIY-UHFFFAOYSA-N	NS(=O)(=O)C1=CC2=C(NC(CC3=CC=CC=C3)NS2(=O)=O)C=C1C(F)(F)F	421.422	TRUE	1959-12-07			Smit et al.	0.237						2725	32	64	64	64	1	1.5625
307	benfluorex		CJAVTWRYCDNHSM-UHFFFAOYSA-N	CC(CC1=CC(=CC=C1)C(F)(F)F)NCCOC(=O)C1=CC=CC=C1	351.368	FALSE											13		69	69	69	12	17.3913
308	benfotiamine		BTNNPSLJPBRMLZ-LGMDPLHJSA-N	C\C(N(CC1=CN=C(C)N=C1N)C=O)=C(/CCOP(O)(O)=O)SC(=O)C1=CC=CC=C1	466.456	FALSE													69	69	69	1	1.44928
311	benoxaprofen		MITFXPHMIHQXPI-UHFFFAOYSA-N	CC(C(O)=O)C1=CC2=C(OC(=N2)C2=CC=C(Cl)C=C2)C=C1	301.729	TRUE	1982-04-19			NIBR curation	746	NIBR curation	=	99.8	1.492				70	70	70	0	0
312	benperidol		FEBOTPHFXYHVPL-UHFFFAOYSA-N	FC1=CC=C(C=C1)C(=O)CCCN1CCC(CC1)N1C(=O)NC2=C1C=CC=C2	381.451	TRUE				Smit et al.	0.0262						326		73	73	73	17	23.2877
313	diphenidol		OGAKLTJNUQRZJU-UHFFFAOYSA-N	OC(CCCN1CCCCC1)(C1=CC=CC=C1)C1=CC=CC=C1	309.453	TRUE	1967-04-05										5		31	32	31	4	12.9032
314	benserazide		BNQDCRGUHNALGH-UHFFFAOYSA-N	NC(CO)C(=O)NNCC1=C(O)C(O)=C(O)C=C1	257.246	TRUE				NIBR curation	0.0065						148	54	89	89	89	3	3.37079
315	bentazepam		AIZFEOPQVZBNGH-UHFFFAOYSA-N	O=C1CN=C(C2=C(N1)SC1=C2CCCC1)C1=CC=CC=C1	296.395	FALSE													31	31	31	2	6.45161
316	bentiromide		SPPTWHFVYKCNNK-FQEVSTJZSA-N	OC(=O)C1=CC=C(NC(=O)[C@H](CC2=CC=C(O)C=C2)NC(=O)C2=CC=CC=C2)C=C1	404.422	TRUE	1983-12-29												63	63	63	0	0
318	benzbromarone		WHQCHUCQKNIQEC-UHFFFAOYSA-N	CCC1=C(C(=O)C2=CC(Br)=C(O)C(Br)=C2)C2=C(O1)C=CC=C2	424.088	FALSE				NIBR curation	25	NIBR curation	=	99	0.25		16		88	88	88	13	14.7727
321	benziodarone		CZCHIEJNWPNBDE-UHFFFAOYSA-N	CCC1=C(C(=O)C2=CC(I)=C(O)C(I)=C2)C2=C(O1)C=CC=C2	518.088	FALSE													29	29	29	7	24.1379
322	benznidazole		CULUWZNBISUWAS-UHFFFAOYSA-N	[O-][N+](=O)C1=NC=CN1CC(=O)NCC1=CC=CC=C1	260.253	TRUE	2017-08-29			Pharmapendium	9.48	Pharmapendium	=	44	5.3088				90	97	90	0	0
323	benzocaine		BLFLLBZGZJTVJG-UHFFFAOYSA-N	CCOC(=O)C1=CC=C(N)C=C1	165.192	FALSE											2105	15	64	64	64	0	0
326	benzonatate					TRUE	1958-02-10										865	26	66	66	66	2	3.0303
328	benzoyl peroxide		OMPJBNCRMGITSC-UHFFFAOYSA-N	O=C(OOC(=O)C1=CC=CC=C1)C1=CC=CC=C1	242.23	TRUE	1984-10-26										693	18	30	30	30	1	3.33333
329	benzphetamine		YXKTVDFXDRQTKV-HNNXBMFYSA-N	C[C@@H](CC1=CC=CC=C1)N(C)CC1=CC=CC=C1	239.362	TRUE	1960-10-26			NIBR curation	2.09								67	67	67	7	10.4478
331	benzquinamide		JSZILQVIPPROJI-UHFFFAOYSA-N	CCN(CC)C(=O)C1CN2CCC3=C(C=C(OC)C(OC)=C3)C2CC1OC(C)=O	404.507	TRUE	1974-03-12												85	85	85	10	11.7647
332	benzthiazide		NDTSRXAMMQDVSW-UHFFFAOYSA-N	NS(=O)(=O)C1=CC2=C(C=C1Cl)N=C(CSCC1=CC=CC=C1)NS2(=O)=O	431.948	TRUE	1960-10-14												65	65	65	4	6.15385
333	benzatropine		GIJXKZJWITVLHI-PMOLBWCYSA-N	CN1[C@H]2CC[C@@H]1C[C@@H](C2)OC(C1=CC=CC=C1)C1=CC=CC=C1	307.437	TRUE	1954-03-05			NIBR curation	1	NIBR curation	=	10	0.9		2792	36	91	91	91	20	21.978
334	benzyl alcohol		WVDDGKGOMKODPV-UHFFFAOYSA-N	OCC1=CC=CC=C1	108.14	TRUE	2009-04-09										203	23	31	31	31	0	0
335	benzyl benzoate		SESFRYSPDFLNCH-UHFFFAOYSA-N	O=C(OCC1=CC=CC=C1)C1=CC=CC=C1	212.248	TRUE	1976-09-02												61	64	61	2	3.27869
341	bepotastine		YWGDOWXRIALTES-NRFANRHFSA-N	OC(=O)CCCN1CCC(CC1)O[C@@H](C1=CC=C(Cl)C=C1)C1=CC=CC=N1	388.895	TRUE	2009-09-08			Pharmapendium	0.26	Pharmapendium	=	55	0.117				31	31	31	0	0
342	bepridil		UIEATEWHFDRYRU-UHFFFAOYSA-N	CC(C)COCC(CN(CC1=CC=CC=C1)C1=CC=CC=C1)N1CCCC1	366.549	TRUE	1990-12-28			NIBR curation	1.4	NIBR curation	=	99	0.014		22	77	87	88	87	12	13.7931
345	betacarotene		OENHQHLEOONYIE-JLTXGRSLSA-N	C\C(\C=C\C=C(/C)\C=C\C1=C(C)CCCC1(C)C)=C/C=C/C=C(\C)/C=C/C=C(\C)/C=C/C1=C(C)CCCC1(C)C	536.888	FALSE				Smit et al.	11.2								31	31	31	2	6.45161
346	betahistine		UUQMNUMQCIQDMZ-UHFFFAOYSA-N	CNCCC1=CC=CC=N1	136.198	FALSE											810	43	70	70	70	0	0
347	betaine		KWIUHFFTVRNATP-UHFFFAOYSA-N	C[N+](C)(C)CC([O-])=O	117.148	TRUE	1996-10-25			NIBR curation	774	NIBR curation	=	50.7	381.582		197	29	69	69	69	0	0
348	betamethasone		UREBDLICKHMUKA-DVTGEIKXSA-N	C[C@H]1C[C@H]2[C@@H]3CCC4=CC(=O)C=C[C@]4(C)[C@@]3(F)[C@@H](O)C[C@]2(C)[C@@]1(O)C(=O)CO	392.467	TRUE	1961-04-17					DrugCentral	=	64			3789	144	31	31	31	1	3.22581
353	betamethasone dipropionate		CIWBQSYVNNPZIQ-XYWKZLDCSA-N	CCC(=O)OCC(=O)[C@@]1(OC(=O)CC)[C@@H](C)C[C@H]2[C@@H]3CCC4=CC(=O)C=C[C@]4(C)[C@@]3(F)[C@@H](O)C[C@]12C	504.595	TRUE	1975-01-29										1775	30	67	67	67	4	5.97015
354	betamethasone valerate		SNHRLVCMMWUAJD-SUYDQAKGSA-N	CCCCC(=O)O[C@@]1([C@@H](C)C[C@H]2[C@@H]3CCC4=CC(=O)C=C[C@]4(C)[C@@]3(F)[C@@H](O)C[C@]12C)C(=O)CO	476.585	TRUE	1967-09-02										174		69	69	69	3	4.34783
355	betamipron		CWXYHOHYCJXYFQ-UHFFFAOYSA-N	OC(=O)CCNC(=O)C1=CC=CC=C1	193.202	TRUE						DrugCentral	=	83					72	72	72	0	0
357	betazole		JXDFEQONERDKSS-UHFFFAOYSA-N	NCCC1=NNC=C1	111.148	FALSE													66	66	66	1	1.51515
358	bethanechol		NZUPCNDJBJXXRF-UHFFFAOYSA-O	CC(C[N+](C)(C)C)OC(N)=O	161.225	TRUE	1948-10-12										89	25	66	66	66	1	1.51515
359	betanidine		NIVZHWNOUVJHKV-UHFFFAOYSA-N	CNC(NC)=NCC1=CC=CC=C1	177.251	FALSE				Smit et al.	2.82								71	71	71	0	0
360	bevantolol		HXLAFSUPPDYFEO-UHFFFAOYSA-N	COC1=C(OC)C=C(CCNCC(O)COC2=CC(C)=CC=C2)C=C1	345.439	TRUE				Pharmapendium	1.78	Pharmapendium	=	96	0.0712				68	68	68	8	11.7647
361	bexarotene		NAVMQTYZDKMPEU-UHFFFAOYSA-N	CC1=C(C=C2C(=C1)C(C)(C)CCC2(C)C)C(=C)C1=CC=C(C=C1)C(O)=O	348.486	TRUE	1999-12-29	2001-03-29		Pharmapendium	1.62	Pharmapendium	=	99.85	0.00243		817	286	30	30	30	7	23.3333
362	bezafibrate		IIBYAHWJQTYFKB-UHFFFAOYSA-N	CC(C)(OC1=CC=C(CCNC(=O)C2=CC=C(Cl)C=C2)C=C1)C(O)=O	361.825	TRUE				NIBR curation	16.6	NIBR curation	=	95	0.83		491	58	72	72	72	0	0
365	biapenem		MRMBZHPJVKCOMA-YJFSRANCSA-N	C[C@@H](O)[C@@H]1[C@H]2[C@@H](C)C(SC3CN4C=NC=[N+]4C3)=C(N2C1=O)C([O-])=O	350.4	TRUE						DrugCentral	=	8			91		30	30	30	0	0
367	bicalutamide		LKJPYSCBVHEWIU-UHFFFAOYSA-N	CC(O)(CS(=O)(=O)C1=CC=C(F)C=C1)C(=O)NC1=CC(=C(C=C1)C#N)C(F)(F)F	430.379	TRUE	1995-10-04			NIBR curation	1.97	NIBR curation	=	96	0.0788		6298	194	117	132	117	6	5.12821
370	bifonazole		OCAPBUJLXMYKEJ-UHFFFAOYSA-N	C1=CN(C=N1)C(C1=CC=CC=C1)C1=CC=C(C=C1)C1=CC=CC=C1	310.4	FALSE													64	64	64	5	7.8125
371	bimatoprost		AQOKCDNYWBIDND-FTOWTWDKSA-N	CCNC(=O)CCC\C=C/C[C@H]1[C@@H](O)C[C@@H](O)[C@@H]1\C=C\[C@@H](O)CCC1=CC=CC=C1	415.574	TRUE	2001-03-16	2002-03-08				DrugCentral	=	88			7248	113	37	37	37	0	0
373	biotin		YBJHBAHKTGYVGT-ZKWXMUAHSA-N	OC(=O)CCCC[C@@H]1SC[C@@H]2NC(=O)N[C@H]12	244.316	TRUE	1953-02-20										171		63	63	63	0	0
374	biperiden		YSXKPIUOCJLQIE-UHFFFAOYSA-N	OC(CCN1CCCCC1)(C1CC2CC1C=C2)C1=CC=CC=C1	311.469	TRUE	1959-09-08			NIBR curation	0.016	NIBR curation	=	95	0.0008		3775		77	78	77	6	7.79221
375	bisacodyl		KHOITXIGCFIULA-UHFFFAOYSA-N	CC(=O)OC1=CC=C(C=C1)C(C1=CC=C(OC(C)=O)C=C1)C1=CC=CC=N1	361.397	TRUE	2004-05-10			NIBR curation	0.15						1460	26	29	29	29	4	13.7931
376	bisantrene		NJSMWLQOCQIOPE-OCHFTUDZSA-N	C1CN=C(N\N=C\C2=C3C=CC=CC3=C(\C=N\NC3=NCCN3)C3=C2C=CC=C3)N1	398.474	FALSE													29	29	29	12	41.3793
380	bisoprolol		VHYCDWMUTMEGQY-UHFFFAOYSA-N	CC(C)NCC(O)COC1=CC=C(COCCOC(C)C)C=C1	325.449	TRUE	1992-07-31			Pharmapendium	0.203	NIBR curation	=	30	0.1421		32551	214	88	89	88	2	2.27273
385	bivalirudin		OIRCOABEOLEUMC-GEJPAHFPSA-N	CC[C@H](C)[C@H](NC(=O)[C@H](CCC(O)=O)NC(=O)[C@H](CCC(O)=O)NC(=O)[C@H](CC1=CC=CC=C1)NC(=O)[C@H](CC(O)=O)NC(=O)CNC(=O)[C@H](CC(N)=O)NC(=O)CNC(=O)CNC(=O)CNC(=O)CNC(=O)[C@@H]1CCCN1C(=O)[C@H](CCCNC(N)=N)NC(=O)[C@@H]1CCCN1C(=O)[C@H](N)CC1=CC=CC=C1)C(=O)N1CCC[C@H]1C(=O)N[C@@H](CCC(O)=O)C(=O)N[C@@H](CCC(O)=O)C(=O)N[C@@H](CC1=CC=C(O)C=C1)C(=O)N[C@@H](CC(C)C)C(O)=O	2180.32	TRUE	2000-12-15					DrugCentral	=	0			3857	120	28	28	28	1	3.57143
389	bopindolol		UUOJIACWOAYWEZ-UHFFFAOYSA-N	CC1=CC2=C(N1)C=CC=C2OCC(CNC(C)(C)C)OC(=O)C1=CC=CC=C1	380.488	TRUE													71	71	71	11	15.493
391	bortezomib		GXJABQQUPOEUTA-RDJZCZTQSA-N	CC(C)C[C@H](NC(=O)[C@H](CC1=CC=CC=C1)NC(=O)C1=CN=CC=N1)B(O)O	384.245	TRUE	2003-05-13	2019-11-14	2019-08-22			DrugCentral	=	83			82487	614	67	67	67	0	0
392	bosentan		GJPICJJJRGTNOD-UHFFFAOYSA-N	COC1=C(OC2=C(OCCO)N=C(N=C2NS(=O)(=O)C2=CC=C(C=C2)C(C)(C)C)C2=NC=CC=N2)C=CC=C1	551.625	TRUE	2001-11-20			NIBR curation	7.5	NIBR curation	=	98	0.15		103243	214	115	115	115	5	4.34783
394	bretylium		AAQOQKQBGPPFNS-UHFFFAOYSA-N	CC[N+](C)(C)CC1=C(Br)C=CC=C1	243.168	TRUE	1986-03-06			Smit et al.	9.87	NIBR curation	=	7	9.1791				71	71	71	0	0
395	brimonidine		XYLJNLCSTIOKRM-UHFFFAOYSA-N	BrC1=C(NC2=NCCN2)C=CC2=NC=CN=C12	292.14	TRUE	1996-09-06					Pharmapendium	=	21.2			5158	148	68	68	68	5	7.35294
397	brivudine		ODZBBRURCPAEIQ-PIXDULNESA-N	OC[C@H]1O[C@H](C[C@@H]1O)N1C=C(\C=C\Br)C(=O)NC1=O	333.138	FALSE											60		31	31	31	0	0
399	bromazepam		VMIYHDSEFNYJSL-UHFFFAOYSA-N	BrC1=CC=C2NC(=O)CN=C(C3=CC=CC=N3)C2=C1	316.158	TRUE				NIBR curation	0.415	NIBR curation	=	65.2	0.14442		5142	68	66	66	66	1	1.51515
401	bromfenac		ZBPLOVFIXSTCRZ-UHFFFAOYSA-N	NC1=C(C=CC=C1CC(O)=O)C(=O)C1=CC=C(Br)C=C1	334.169	TRUE	2005-03-24			NIBR curation	14.4	NIBR curation	=	99.9	0.0144		213	38	34	34	34	2	5.88235
402	bromhexine		OJGDCBLYJGHCIH-UHFFFAOYSA-N	CN(CC1=C(N)C(Br)=CC(Br)=C1)C1CCCCC1	376.136	FALSE											19	16	31	31	31	1	3.22581
403	bromocriptine		OZVBMTJYIDMWIL-AYFBDAFISA-N	CC(C)C[C@@H]1N2C(=O)[C@](NC(=O)[C@H]3CN(C)[C@@H]4CC5=C(Br)NC6=C5C(=CC=C6)C4=C3)(O[C@@]2(O)[C@@H]2CCCN2C1=O)C(C)C	654.606	TRUE	1978-06-28			NIBR curation	0.0099	NIBR curation	=	93	0.000693		2521	153	120	134	120	32	26.6667
404	bromazine		NUNIWXHYABYXKF-UHFFFAOYSA-N	CN(C)CCOC(C1=CC=CC=C1)C1=CC=C(Br)C=C1	334.257	TRUE	1954-04-28												30	30	30	8	26.6667
406	bromopride		GIYAQDDTCWHPPL-UHFFFAOYSA-N	CCN(CC)CCNC(=O)C1=C(OC)C=C(N)C(Br)=C1	344.253	TRUE						DrugCentral	=	40			3		31	31	31	4	12.9032
407	bromperidol		RKLNONIVDFXQRX-UHFFFAOYSA-N	OC1(CCN(CCCC(=O)C2=CC=C(F)C=C2)CC1)C1=CC=C(Br)C=C1	420.322	TRUE				Smit et al.	0.0476						51		71	71	71	16	22.5352
408	brompheniramine		ZDIGNSYAACHWNL-UHFFFAOYSA-N	CN(C)CCC(C1=CC=C(Br)C=C1)C1=CC=CC=N1	319.246	TRUE	1957-08-23			NIBR curation	0.036	NIBR curation	=	72	0.01008		80		94	101	94	7	7.44681
411	brovincamine		WYIJGAVIVKPUGJ-GIVPXCGWSA-N	CC[C@@]12CCCN3CCC4=C([C@H]13)N(C1=CC(Br)=CC=C41)[C@](O)(C2)C(=O)OC	433.346	FALSE													71	71	71	4	5.6338
415	bucladesine		CJGYSWNGNKCJSB-YVLZZHOMSA-N	CCCC(=O)NC1=NC=NC2=C1N=CN2[C@@H]1O[C@@H]2COP(O)(=O)O[C@H]2[C@H]1OC(=O)CCC	469.391	FALSE													100	112	100	2	2
416	buclizine		MOYGZHXDRJNJEP-UHFFFAOYSA-N	CC(C)(C)C1=CC=C(CN2CCN(CC2)C(C2=CC=CC=C2)C2=CC=C(Cl)C=C2)C=C1	433.039	FALSE											66		64	64	64	4	6.25
419	budesonide		VOVIALXJUBGFJZ-KWVAZRHASA-N	CCCC1O[C@@H]2C[C@H]3[C@@H]4CCC5=CC(=O)C=C[C@]5(C)[C@H]4[C@@H](O)C[C@]3(C)[C@@]2(O1)C(=O)CO	430.541	TRUE	1994-02-14			NIBR curation	0.002	NIBR curation	=	88	0.00024		23047	224	86	94	86	6	6.97674
420	budipine		QIHLUZAFSSMXHQ-UHFFFAOYSA-N	CC(C)(C)N1CCC(CC1)(C1=CC=CC=C1)C1=CC=CC=C1	293.454	FALSE											6		31	31	31	3	9.67742
422	buflomedil		OWYLAEYXIQKAOL-UHFFFAOYSA-N	COC1=CC(OC)=C(C(=O)CCCN2CCCC2)C(OC)=C1	307.39	TRUE						DrugCentral	=	60			15		70	70	70	3	4.28571
423	buformin		XSEUMFJMFFMCIU-UHFFFAOYSA-N	CCCCNC(=N)NC(N)=N	157.221	FALSE						DrugCentral	=	10			3		90	92	90	0	0
427	bumetanide		MAEIEVLCKWDQJH-UHFFFAOYSA-N	CCCCNC1=C(OC2=CC=CC=C2)C(=CC(=C1)C(O)=O)S(N)(=O)=O	364.423	TRUE	1983-02-28			Pharmapendium	0.0823	NIBR curation	=	99	0.000823		2957	60	101	102	101	0	0
429	bunazosin		RHLJLALHBZGAFM-UHFFFAOYSA-N	CCCC(=O)N1CCCN(CC1)C1=NC2=CC(OC)=C(OC)C=C2C(N)=N1	373.457	FALSE						DrugCentral	=	94					73	73	73	3	4.10959
430	bunitrolol		VCVQSRCYSKKPBA-UHFFFAOYSA-N	CC(C)(C)NCC(O)COC1=C(C=CC=C1)C#N	248.326	FALSE													62	66	62	1	1.6129
431	levobunolol		IXHBTMCLRNMKHZ-LBPRGKRZSA-N	CC(C)(C)NC[C@H](O)COC1=C2CCCC(=O)C2=CC=C1	291.391	TRUE	1985-12-19										25	53	31	31	31	1	3.22581
432	bupivacaine		LEBVLXFERQHONN-UHFFFAOYSA-N	CCCCN1CCCCC1C(=O)NC1=C(C)C=CC=C1C	288.435	TRUE	1972-10-03			NIBR curation	8.2	NIBR curation	=	96	0.328		12736	203	64	64	64	0	0
435	bupropion		SNPPWIUOZRMYNY-UHFFFAOYSA-N	CC(NC(C)(C)C)C(=O)C1=CC(Cl)=CC=C1	239.746	TRUE	1985-12-30			NIBR curation	1.09	NIBR curation	=	90	0.109		45576	491	103	104	103	2	1.94175
436	buserelin		CUWODFFVMXJOKD-UVLQAERKSA-N	CCNC(=O)[C@@H]1CCCN1C(=O)[C@H](CCCNC(N)=N)NC(=O)[C@H](CC(C)C)NC(=O)[C@@H](COC(C)(C)C)NC(=O)[C@H](CC1=CC=C(O)C=C1)NC(=O)[C@H](CO)NC(=O)[C@H](CC1=CNC2=C1C=CC=C2)NC(=O)[C@H](CC1=CNC=N1)NC(=O)[C@@H]1CCC(=O)N1	1239.45	TRUE													31	31	31	0	0
437	buspirone		QWCRAEMEVRGPNT-UHFFFAOYSA-N	O=C1CC2(CCCC2)CC(=O)N1CCCCN1CCN(CC1)C1=NC=CC=N1	385.512	TRUE	1986-09-29			NIBR curation	0.057	NIBR curation	=	86	0.00798		3849	174	64	65	64	8	12.5
438	busulfan		COVZYZSDYWQREU-UHFFFAOYSA-N	CS(=O)(=O)OCCCCOS(C)(=O)=O	246.306	TRUE	1954-06-26			NIBR curation	0.277	NIBR curation	=	32.4	0.187252		18681	254	71	71	71	0	0
439	secbutabarbital		ZRIHAIZYIMGOAB-UHFFFAOYSA-N	CCC(C)C1(CC)C(=O)NC(=O)NC1=O	212.249	TRUE	1939-06-05			Smit et al.	70.7								58	58	58	0	0
441	butalbital		UZVHFVZFNXBMQJ-UHFFFAOYSA-N	CC(C)CC1(CC=C)C(=O)NC(=O)NC1=O	224.26	TRUE	1976-05-04			Smit et al.	22.3						2722		66	66	66	0	0
444	butenafine		ABJKWBDEJIDSJZ-UHFFFAOYSA-N	CN(CC1=CC=C(C=C1)C(C)(C)C)CC1=CC=CC2=CC=CC=C12	317.476	TRUE	1996-10-18										10	5	65	65	65	1	1.53846
447	butibufen		UULSXYSSHHRCQK-UHFFFAOYSA-N	CCC(C(O)=O)C1=CC=C(CC(C)C)C=C1	220.312	FALSE													71	71	71	0	0
449	butobarbital		STDBAQMTJLUMFW-UHFFFAOYSA-N	CCCCC1(CC)C(=O)NC(=O)NC1=O	212.249	FALSE													71	71	71	0	0
450	butoconazole		SWLMUYACZKCSHZ-UHFFFAOYSA-N	ClC1=CC=C(CCC(CN2C=CN=C2)SC2=C(Cl)C=CC=C2Cl)C=C1	411.785	TRUE	1995-12-21												66	66	66	5	7.57576
454	butorphanol		IFKLAQQSCNILHL-QHAWAJNXSA-N	OC1=CC2=C(C[C@H]3N(CC4CCC4)CC[C@@]22CCCC[C@@]32O)C=C1	327.468	TRUE	1978-08-22			Smit et al.	0.00611	Smit et al.	=	82.9787	0.00104		97	126	71	71	71	3	4.22535
455	butriptyline		ALELTFCQZDXAMQ-UHFFFAOYSA-N	CC(CC1C2=CC=CC=C2CCC2=C1C=CC=C2)CN(C)C	293.454	FALSE				Smit et al.	0.511								36	36	36	8	22.2222
458	scopolamine butylbromide		YBCNXCRZPWQOBR-WVHCHWADSA-N	CCCC[N+]1(C)[C@H]2C[C@@H](C[C@@H]1[C@H]1O[C@@H]21)OC(=O)[C@H](CO)C1=CC=CC=C1	360.474	TRUE											910	43	31	31	31	3	9.67742
460	cabergoline		KORNTPPJEAJQIU-KJXAQDMKSA-N	CCNC(=O)N(CCCN(C)C)C(=O)[C@@H]1C[C@H]2[C@@H](CC3=CNC4=CC=CC2=C34)N(CC=C)C1	451.615	TRUE	1996-12-23			NIBR curation	0.00134	NIBR curation	=	40	0.000804		3957	126	90	100	90	23	25.5556
461	cadralazine		QLTVVOATEHFXLT-UHFFFAOYSA-N	CCOC(=O)NNC1=CC=C(N=N1)N(CC)CC(C)O	283.332	TRUE													70	70	70	2	2.85714
463	caffeine		RYYVLZVUVIJVGH-UHFFFAOYSA-N	CN1C=NC2=C1C(=O)N(C)C(=O)N2C	194.194	TRUE	1948-11-26			NIBR curation	42	NIBR curation	=	32	28.56		60786	56	99	100	99	2	2.0202
465	calcipotriene		LWQQLNNNIPYSNX-UROSTWAQSA-N	C[C@H](\C=C\[C@@H](O)C1CC1)[C@H]1CC[C@H]2\C(CCC[C@]12C)=C\C=C1\C[C@@H](O)C[C@H](O)C1=C	412.614	TRUE	1993-12-29			Pharmapendium	0.17	Pharmapendium	=	99.6	0.00068		368	20	68	68	68	3	4.41176
466	calcitriol		GMRQFYUYWCNGIN-NKMMMXOESA-N	C[C@H](CCCC(C)(C)O)[C@H]1CC[C@H]2\C(CCC[C@]12C)=C\C=C1\C[C@@H](O)C[C@H](O)C1=C	416.646	TRUE	1978-08-17			Pharmapendium	0.000299	NIBR curation	=	99.9	2.99e-07		3622	100	70	70	70	5	7.14286
469	camazepam		PXBVEXGRHZFEOF-UHFFFAOYSA-N	CN(C)C(=O)OC1N=C(C2=CC=CC=C2)C2=CC(Cl)=CC=C2N(C)C1=O	371.824	FALSE													99	100	99	2	2.0202
471	camostat		XASIMHXSUQUHLV-UHFFFAOYSA-N	CN(C)C(=O)COC(=O)CC1=CC=C(OC(=O)C2=CC=C(NC(N)=N)C=C2)C=C1	398.419	FALSE											10		113	127	113	4	3.53982
475	candesartan cilexetil		GHOSNRCGJFBJIB-UHFFFAOYSA-N	CCOC1=NC2=C(N1CC1=CC=C(C=C1)C1=C(C=CC=C1)C1=NN=NN1)C(=CC=C2)C(=O)OC(C)OC(=O)OC1CCCCC1	610.671	TRUE	1998-06-04			Pharmapendium	0.24	Pharmapendium	=	99.5	0.0012		15019	192	118	120	118	22	18.6441
477	potassium canrenoate		PBKZPPIHUVSDNM-WNHSNXHDSA-N	C[C@]12CC[C@H]3[C@@H](C=CC4=CC(=O)CC[C@]34C)[C@@H]1CC[C@@]2(O)CCC(O)=O	358.478	FALSE											593		68	68	68	4	5.88235
478	canrenone		UJVLDDZCTMKXJK-WNHSNXHDSA-N	C[C@]12CC[C@H]3[C@@H](C=CC4=CC(=O)CC[C@]34C)[C@@H]1CC[C@@]21CCC(=O)O1	340.463	FALSE											126		70	70	70	3	4.28571
480	capecitabine		GAGWJHPBXLXJQN-UORFTKCHSA-N	CCCCCOC(=O)NC1=NC(=O)N(C=C1F)[C@@H]1O[C@H](C)[C@@H](O)[C@H]1O	359.354	TRUE	1998-04-30			Pharmapendium	12.2	Pharmapendium	=	54	5.612		104110	459	71	71	71	0	0
484	captopril		FAKRSMQSSFJEIM-RQJHMYQMSA-N	C[C@H](CS)C(=O)N1CCC[C@H]1C(O)=O	217.29	TRUE	1981-04-06			NIBR curation	4	NIBR curation	=	29	2.84		2738	152	70	70	70	1	1.42857
488	carbachol		VPJXQGSRWJZDOB-UHFFFAOYSA-O	C[N+](C)(C)CCOC(N)=O	147.198	TRUE	1972-09-28			Smit et al.	0.0679						63	27	74	75	74	4	5.40541
492	carbenicillin		FPPNZSSZRUTDAP-UWFZAAFLSA-N	CC1(C)S[C@@H]2[C@H](NC(=O)C(C(O)=O)C3=CC=CC=C3)C(=O)N2[C@H]1C(O)=O	378.406	FALSE						NIBR curation	=	50			3		72	72	72	0	0
493	carbenoxolone		OBZHEBDUNPOCJG-WBXJDKIVSA-N	CC1(C)[C@H](CC[C@@]2(C)[C@H]1CC[C@]1(C)[C@@H]2C(=O)C=C2[C@@H]3C[C@](C)(CC[C@]3(C)CC[C@@]12C)C(O)=O)OC(=O)CCC(O)=O	570.767	FALSE				Smit et al.	52.6	NIBR curation	=	99	0.526				70	70	70	3	4.28571
497	carbimazole		CFOYWRHIYXMDOT-UHFFFAOYSA-N	CCOC(=O)N1C=CN(C)C1=S	186.236	TRUE				Smit et al.	18.3	NIBR curation	=	7	17.019		648	57	64	64	64	0	0
499	carbinoxamine		OJFSXZCBGQGRNV-UHFFFAOYSA-N	CN(C)CCOC(C1=CC=C(Cl)C=C1)C1=CC=CC=N1	290.794	TRUE	1974-12-27			NIBR curation	0.0987	NIBR curation	=	41.6	0.0576408		43	50	72	72	72	5	6.94444
509	carisoprodol		OFZCIYFFPZCNJE-UHFFFAOYSA-N	CCCC(C)(COC(N)=O)COC(=O)NC(C)C	260.334	TRUE	1959-04-09			NIBR curation	38	Pharmapendium	=	49.5	19.19		8506	29	92	93	92	0	0
511	carmofur		AOCCBINRVIKJHY-UHFFFAOYSA-N	CCCCCCNC(=O)N1C=C(F)C(=O)NC1=O	257.265	FALSE													66	66	66	0	0
512	carmustine		DLGOEMSEDOSKAD-UHFFFAOYSA-N	ClCCNC(=O)N(CCCl)N=O	214.052	TRUE	1977-03-07			NIBR curation	0.0364	NIBR curation	=	77	0.008372		5303	180	29	29	29	0	0
513	levocarnitine		PHIQHXFUZVPYII-ZCFIWIBFSA-N	C[N+](C)(C)C[C@H](O)CC([O-])=O	161.201	TRUE	1985-12-27			Pharmapendium	80	Pharmapendium	=	0	80		102	80	32	32	32	0	0
514	caroverine		MSPRUJDUTKRMLM-UHFFFAOYSA-N	CCN(CC)CCN1C(=O)C(CC2=CC=C(OC)C=C2)=NC2=C1C=CC=C2	365.477	FALSE													76	77	76	9	11.8421
517	carpipramine		NWPJLRSCSQHPJV-UHFFFAOYSA-N	NC(=O)C1(CCN(CCCN2C3=CC=CC=C3CCC3=C2C=CC=C3)CC1)N1CCCCC1	446.639	FALSE													28	28	28	9	32.1429
518	carprofen		PUXBGTOOZJQSKH-UHFFFAOYSA-N	CC(C(O)=O)C1=CC2=C(C=C1)C1=CC(Cl)=CC=C1N2	273.719	TRUE	1987-12-31			Pharmapendium	37.8	NIBR curation	=	99	0.378		19		89	89	89	1	1.1236
520	carteolol		LWAFSWPYPHEXKX-UHFFFAOYSA-N	CC(C)(C)NCC(O)COC1=C2CCC(=O)NC2=CC=C1	292.379	TRUE	1988-12-28			Smit et al.	0.342	NIBR curation	=	15	0.2907		77	43	66	66	66	3	4.54545
521	carumonam		UIMOJFJSJSIGLV-JNHMLNOCSA-N	NC(=O)OC[C@@H]1[C@H](NC(=O)C(=N/OCC(O)=O)\C2=CSC(N)=N2)C(=O)N1S(O)(=O)=O	466.41	TRUE						DrugCentral	=	28					76	76	76	0	0
522	carvedilol		OGHNVEJMJSYVRP-UHFFFAOYSA-N	COC1=C(OCCNCC(O)COC2=CC=CC3=C2C2=CC=CC=C2N3)C=CC=C1	406.482	TRUE	1995-09-14			Pharmapendium	0.0981	Pharmapendium	>	98	0.001962		16709	240	104	106	104	36	34.6154
524	cefacetrile		RRYMAQUWDLIUPV-BXKDBHETSA-N	CC(=O)OCC1=C(N2[C@H](SC1)[C@H](NC(=O)CC#N)C2=O)C(O)=O	339.329	FALSE													72	72	72	4	5.55556
525	cefaclor		QYIYFLOTGYLRGG-GPCCPHFNSA-N	N[C@@H](C(=O)N[C@H]1[C@H]2SCC(Cl)=C(N2C1=O)C(O)=O)C1=CC=CC=C1	367.814	TRUE	1979-04-04			Pharmapendium	38.4	NIBR curation	=	24.7	28.9152		1496	151	71	71	71	0	0
526	cefadroxil		BOEGTKLJZSQCCD-UEKVPHQBSA-N	CC1=C(N2[C@H](SC1)[C@H](NC(=O)[C@H](N)C1=CC=C(O)C=C1)C2=O)C(O)=O	363.395	TRUE	1978-02-17			Pharmapendium	67.2	NIBR curation	=	20	53.76		148	64	63	66	63	0	0
527	cefamandole	528	OLVCFLKTBJRLHI-AXAPSJFSSA-N	CN1N=NN=C1SCC1=C(N2[C@H](SC1)[C@H](NC(=O)[C@H](O)C1=CC=CC=C1)C2=O)C(O)=O	462.513	FALSE				Smit et al.	324.317	NIBR curation	=	74	84.3224		39		71	71
530	cefazolin		MLYYVTUWGNIJIB-BXKDBHETSA-N	CC1=NN=C(SCC2=C(N3[C@H](SC2)[C@H](NC(=O)CN2C=NN=N2)C3=O)C(O)=O)S1	454.519	TRUE	1973-10-04			Smit et al.	330.018	NIBR curation	=	84	52.8029		6529	94	84	84	84	0	0
533	cefdinir		RTXOFQZKPXMALH-GHXIOONMSA-N	NC1=NC(=CS1)C(=N\O)\C(=O)N[C@H]1[C@H]2SCC(C=C)=C(N2C1=O)C(O)=O	395.422	TRUE	1997-12-04			Pharmapendium	5.82	Pharmapendium	=	60	2.328		1177	116	71	71	71	0	0
535	cefepime		HVFLCNVBZFFHBT-ZKDACBOMSA-N	CO\N=C(/C(=O)N[C@H]1[C@H]2SCC(C[N+]3(C)CCCC3)=C(N2C1=O)C([O-])=O)C1=CSC(N)=N1	480.572	TRUE	1996-01-18			Smit et al.	332.938	Smit et al.	=	21.9999	259.692		6450	101	90	90	90	1	1.11111
536	cefetamet pivoxil		DASYMCLQENWCJG-XUKDPADISA-N	CO\N=C(/C(=O)N[C@H]1[C@H]2SCC(C)=C(N2C1=O)C(=O)OCOC(=O)C(C)(C)C)C1=CSC(N)=N1	511.582	TRUE													61	64	61	0	0
537	cefixime		OKBVVJOGVLARMR-QSWIMTSFSA-N	NC1=NC(=CS1)C(=N\OCC(O)=O)\C(=O)N[C@H]1[C@H]2SCC(C=C)=C(N2C1=O)C(O)=O	453.458	TRUE	1989-04-28			Pharmapendium	10.2	Pharmapendium	=	61	3.978		778	68	58	58	58	0	0
538	cefmenoxime		HJJDBAOLQAWBMH-YCRCPZNHSA-N	CO\N=C(/C(=O)N[C@H]1[C@H]2SCC(CSC3=NN=NN3C)=C(N2C1=O)C(O)=O)C1=CSC(N)=N1	511.571	TRUE	1987-12-30			Smit et al.	390.953	Smit et al.	=	68.9999	121.196				59	59	59	3	5.08475
539	cefmetazole		SNBUBQHDYVFSQF-HIFRSBDPSA-N	CO[C@]1(NC(=O)CSCC#N)[C@H]2SCC(CSC3=NN=NN3C)=C(N2C1=O)C(O)=O	471.546	TRUE	1989-12-11					DrugCentral	=	85			59		61	64	61	0	0
540	cefminox		JSDXOWVAHXDYCU-VXSYNFHWSA-N	CO[C@]1(NC(=O)CSC[C@@H](N)C(O)=O)[C@H]2SCC(CSC3=NN=NN3C)=C(N2C1=O)C(O)=O	519.587	FALSE													31	31	31	0	0
541	cefodizime		XDZKBRJLTGRPSS-BGZQYGJUSA-N	CO\N=C(/C(=O)N[C@H]1[C@H]2SCC(CSC3=NC(C)=C(CC(O)=O)S3)=C(N2C1=O)C(O)=O)C1=CSC(N)=N1	584.683	TRUE				Smit et al.	684.135	Smit et al.	=	82	123.144		3		68	68	68	0	0
542	cefonicid		DYAIAHUQIPBDIP-AXAPSJFSSA-N	O[C@@H](C(=O)N[C@H]1[C@H]2SCC(CSC3=NN=NN3CS(O)(=O)=O)=C(N2C1=O)C(O)=O)C1=CC=CC=C1	542.577	FALSE						DrugCentral	=	98					66	66	66	0	0
543	cefoperazone		GCFBRXLSHGKWDP-XCGNWRKASA-N	CCN1CCN(C(=O)N[C@@H](C(=O)N[C@H]2[C@H]3SCC(CSC4=NN=NN4C)=C(N3C2=O)C(O)=O)C2=CC=C(O)C=C2)C(=O)C1=O	645.68	TRUE	1982-11-18			Smit et al.	387.189	NIBR curation	=	91	34.847		206		70	70	70	1	1.42857
544	ceforanide		SLAYUXIURFNXPG-CRAIPNDOSA-N	NCC1=C(CC(=O)N[C@H]2[C@H]3SCC(CSC4=NN=NN4CC(O)=O)=C(N3C2=O)C(O)=O)C=CC=C1	519.565	TRUE	1984-05-24					DrugCentral	=	81					29	29	29	0	0
545	cefoselis		BHXLLRXDAYEMPP-SBGRAJFYSA-N	CO\N=C(/C(=O)N[C@H]1[C@H]2SCC(C[N+]3=CC=C(N)N3CCO)=C(N2C1=O)C([O-])=O)C1=CSC(N)=N1	522.569	FALSE													69	69	69	0	0
546	cefotaxime		GPRBEKHLDVQUJE-QSWIMTSFSA-N	CO\N=C(/C(=O)N[C@H]1[C@H]2SCC(COC(C)=O)=C(N2C1=O)C(O)=O)C1=CSC(N)=N1	455.474	TRUE	1981-03-11			Smit et al.	154.346	NIBR curation	=	38	95.6945		3918	64	71	71	71	0	0
547	cefotetan		SRZNHPXWXCNNDU-IXOPCIAXSA-N	CO[C@]1(NC(=O)C2SC(S2)=C(C(N)=O)C(O)=O)[C@H]2SCC(CSC3=NN=NN3C)=C(N2C1=O)C(O)=O	575.632	TRUE	1985-12-27			Smit et al.	156.35	NIBR curation	=	85	23.4525		69	46	72	72	72	0	0
548	cefotiam		QYQDKDWGWDOFFU-IUODEOHRSA-N	CN(C)CCN1N=NN=C1SCC1=C(N2[C@H](SC1)[C@H](NC(=O)CC1=CSC(N)=N1)C2=O)C(O)=O	525.642	FALSE				Smit et al.	285.366	Smit et al.	=	50	142.683		84		29	29	29	0	0
550	cefoxitin		WZOZEZRFJCJXNZ-ZBFHGGJFSA-N	CO[C@]1(NC(=O)CC2=CC=CS2)[C@H]2SCC(COC(N)=O)=C(N2C1=O)C(O)=O	427.46	TRUE	1978-10-18			Smit et al.	350.91	NIBR curation	=	73	94.7457		718	69	70	70	70	2	2.85714
551	cefozopran		QDUIJCOKQCCXQY-WHJQOFBOSA-N	CO\N=C(/C(=O)N[C@H]1[C@H]2SCC(C[N+]3=C4C=CC=NN4C=C3)=C(N2C1=O)C([O-])=O)C1=NSC(N)=N1	515.537	FALSE						DrugCentral	=	26			4		69	69	69	0	0
552	cefpiramide		PWAUCHMQEXVFJR-PMAPCBKXSA-N	CN1N=NN=C1SCC1=C(N2[C@H](SC1)[C@H](NC(=O)[C@H](NC(=O)C1=CN=C(C)C=C1O)C1=CC=C(O)C=C1)C2=O)C(O)=O	612.65	TRUE	1989-01-31					DrugCentral	=	97					66	66	66	0	0
553	cefpirome		DKOQGJHPHLTOJR-WHRDSVKCSA-N	CO\N=C(/C(=O)N[C@H]1[C@H]2SCC(C[N+]3=CC=CC4=C3CCC4)=C(N2C1=O)C([O-])=O)C1=CSC(N)=N1	514.589	TRUE						DrugCentral	=	10			6		62	66	62	0	0
555	cefpodoxime proxetil		LTINZAODLRIQIX-FBXRGJNPSA-N	COCC1=C(N2[C@H](SC1)[C@H](NC(=O)C(=N/OC)\C1=CSC(N)=N1)C2=O)C(=O)OC(C)OC(=O)OC(C)C	557.607	TRUE	1992-08-07			Pharmapendium	5.56	Pharmapendium	=	22	4.3368		343		63	66	92	1	1.08696
556	cefprozil		WDLWHQDACQUCJR-ZAMMOSSLSA-N	C\C=C\C1=C(N2[C@H](SC1)[C@H](NC(=O)[C@H](N)C1=CC=C(O)C=C1)C2=O)C(O)=O	389.433	TRUE	1991-12-23			Pharmapendium	44.4	Pharmapendium	=	36	28.416		192	68	67	67	67	0	0
557	cefroxadine		RDMOROXKXONCAL-UEKVPHQBSA-N	COC1=C(N2[C@H](SC1)[C@H](NC(=O)[C@H](N)C1=CCC=CC1)C2=O)C(O)=O	365.411	FALSE						DrugCentral	=	90					31	31	31	2	6.45161
559	ceftazidime		ORFOPKXBNMVMKC-DWVKKRMSSA-O	CC(C)(O\N=C(/C(=O)N[C@H]1[C@H]2SCC(C[N+]3=CC=CC=C3)=C(N2C1=O)C(O)=O)C1=CSC(N)=N1)C(O)=O	547.595	TRUE	1985-07-19			Smit et al.	384.2	NIBR curation	=	15.5	324.649		4442	93	84	84	84	4	4.7619
562	ceftibuten		UNJFKXSSGBWRBZ-BJCIPQKHSA-N	NC1=NC(=CS1)C(=C\CC(O)=O)\C(=O)N[C@H]1[C@H]2SCC=C(N2C1=O)C(O)=O	410.433	TRUE	1995-12-20			Pharmapendium	41.6	Pharmapendium	=	61.735	15.9182		93	68	66	66	66	0	0
563	ceftizoxime		NNULBSISHYWZJU-LLKWHZGFSA-N	CO\N=C(/C(=O)N[C@H]1[C@H]2SCC=C(N2C1=O)C(O)=O)C1=CSC(N)=N1	383.411	TRUE	1983-09-15			Smit et al.	417.308	Smit et al.	=	27.9999	300.462				59	59	59	0	0
564	ceftriaxone		VAAUVRVFOQPIGI-SPQHTLEESA-N	CO\N=C(/C(=O)N[C@H]1[C@H]2SCC(CSC3=NC(=O)C(=O)NN3C)=C(N2C1=O)C(O)=O)C1=CSC(N)=N1	554.592	TRUE	1984-12-21			Pharmapendium	15.1	NIBR curation	=	93.8	0.9362		21758	116	73	73	73	3	4.10959
565	cefuroxime		JFPVXVDWJQMJEE-IZRZKJBUSA-N	CO\N=C(/C(=O)N[C@H]1[C@H]2SCC(COC(N)=O)=C(N2C1=O)C(O)=O)C1=CC=CO1	424.391	TRUE	1983-10-19			Smit et al.	242.701	NIBR curation	=	31.5	166.25		8373	208	72	72	72	2	2.77778
566	cefuroxime axetil		KEJCWVGMRLCZQQ-YJBYXUATSA-N	CO\N=C(/C(=O)N[C@H]1[C@H]2SCC(COC(N)=O)=C(N2C1=O)C(=O)OC(C)OC(C)=O)C1=CC=CO1	510.481	TRUE	1987-12-28			Pharmapendium	20.2	Pharmapendium	=	50	10.1		1767	88	59	62	59	1	1.69492
568	celecoxib		RZEKVGVHFLEQIL-UHFFFAOYSA-N	CC1=CC=C(C=C1)C1=CC(=NN1C1=CC=C(C=C1)S(N)(=O)=O)C(F)(F)F	381.379	TRUE	1998-12-31			NIBR curation	1.8	NIBR curation	=	97	0.054		51883	332	100	101	100	6	6
569	celiprolol		JOATXPAWOHTVSZ-UHFFFAOYSA-N	CCN(CC)C(=O)NC1=CC(C(C)=O)=C(OCC(O)CNC(C)(C)C)C=C1	379.501	TRUE				Pharmapendium	0.925	Pharmapendium	=	25	0.69375		177	47	71	71	71	2	2.8169
570	ormeloxifene		XZEUAXYWNKYKPL-UHFFFAOYSA-N	COC1=CC=C2C(C(C3=CC=CC=C3)C(C)(C)OC2=C1)C1=CC=C(OCCN2CCCC2)C=C1	457.614	FALSE													29	29	29	13	44.8276
571	cefalexin		ZAIPMKNFIOOWCQ-UEKVPHQBSA-N	CC1=C(N2[C@H](SC1)[C@H](NC(=O)[C@H](N)C1=CC=CC=C1)C2=O)C(O)=O	347.396	TRUE	1971-01-04			Pharmapendium	85.9	NIBR curation	=	14	73.874		7668	82	91	92	91	2	2.1978
572	cefaloglycin		FUBBGQLTSCSAON-PBFPGSCMSA-N	CC(=O)OCC1=C(N2[C@H](SC1)[C@H](NC(=O)[C@H](N)C1=CC=CC=C1)C2=O)C(O)=O	405.432	TRUE	1970-06-12												32	32	32	1	3.125
573	cefaloridine		CZTQZXZIADLWOZ-CRAIPNDOSA-N	[O-]C(=O)C1=C(C[N+]2=CC=CC=C2)CS[C@@H]2[C@H](NC(=O)CC3=CC=CS3)C(=O)N12	415.496	FALSE						NIBR curation	=	20			31		63	66	63	0	0
574	cefalotin		XIURVHNZVLADCM-IUODEOHRSA-N	CC(=O)OCC1=C(N2[C@H](SC1)[C@H](NC(=O)CC1=CC=CS1)C2=O)C(O)=O	396.446	TRUE	1974-12-18			Smit et al.	75.7	NIBR curation	=	71	21.953		18		71	71	71	0	0
575	cefapirin		UQLLWWBDSUHNEB-CZUORRHYSA-N	CC(=O)OCC1=C(N2[C@H](SC1)[C@H](NC(=O)CSC1=CC=NC=C1)C2=O)C(O)=O	423.472	TRUE	1974-03-12					NIBR curation	=	62					64	64	64	0	0
576	cefradine		RDLPVSKMFDYCOR-UEKVPHQBSA-N	CC1=C(N2[C@H](SC1)[C@H](NC(=O)[C@H](N)C1=CCC=CC1)C2=O)C(O)=O	349.412	TRUE	1974-08-19			Pharmapendium	78.6	NIBR curation	=	14	67.596		27		69	69	69	1	1.44928
577	cerivastatin		SEERZIQQUAZTOL-ANMDKAQQSA-N	COCC1=C(C2=CC=C(F)C=C2)C(\C=C\[C@@H](O)C[C@@H](O)CC(O)=O)=C(N=C1C(C)C)C(C)C	459.558	TRUE	1997-06-26			Pharmapendium	0.01	Pharmapendium	=	99.12	8.8e-05		156	115	30	30	30	0	0
578	cerulenin		GVEZIHKRYBHEFX-NQQPLRFYSA-N	C\C=C\C\C=C\CCC(=O)[C@H]1O[C@H]1C(N)=O	223.272	FALSE													32	32	32	0	0
581	cetirizine		ZKLPARSLTMPFCP-UHFFFAOYSA-N	OC(=O)COCCN1CCN(CC1)C(C1=CC=CC=C1)C1=CC=C(Cl)C=C1	388.895	TRUE	1995-12-08			Pharmapendium	0.984	Pharmapendium	=	93	0.06888		17718	248	109	123	109	6	5.50459
582	cetraxate		FHRSHSOEWXUORL-HDJSIYSDSA-N	NC[C@H]1CC[C@@H](CC1)C(=O)OC1=CC=C(CCC(O)=O)C=C1	305.374	FALSE													62	65	62	1	1.6129
583	cetrorelix		SBNPWPIBESPSIF-MHWMIDJBSA-N	CC(C)C[C@H](NC(=O)[C@@H](CCCNC(N)=O)NC(=O)[C@H](CC1=CC=C(O)C=C1)NC(=O)[C@H](CO)NC(=O)[C@@H](CC1=CN=CC=C1)NC(=O)[C@@H](CC1=CC=C(Cl)C=C1)NC(=O)[C@@H](CC1=CC=C2C=CC=CC2=C1)NC(C)=O)C(=O)N[C@@H](CCCNC(N)=N)C(=O)N1CCC[C@H]1C(=O)N[C@H](C)C(N)=O	1431.06	TRUE	2000-08-11					DrugCentral	=	86			436	38	28	28	28	0	0
584	cevimeline		WUTYZMFRCNBCHQ-UHFFFAOYSA-N	CC1OC2(CS1)CN1CCC2CC1	199.319	TRUE	2000-01-11			Pharmapendium	0.447	Pharmapendium	<	20	0.3576		175	423	67	67	67	1	1.49254
585	clofedanol		WRCHFMBCVFFYEQ-UHFFFAOYSA-N	CN(C)CCC(O)(C1=CC=CC=C1)C1=C(Cl)C=CC=C1	289.806	FALSE													65	65	65	4	6.15385
588	chlorambucil		JCKYGMPEJWAADB-UHFFFAOYSA-N	OC(=O)CCCC1=CC=C(C=C1)N(CCCl)CCCl	304.217	TRUE	1957-03-18			Pharmapendium	2.29	Pharmapendium	=	99	0.0229		4042	78	32	32	32	0	0
589	chloramphenicol		WIIZWVCIJKGZOK-RKDXNWHRSA-N	OC[C@@H](NC(=O)C(Cl)Cl)[C@H](O)C1=CC=C(C=C1)[N+]([O-])=O	323.132	TRUE	1950-12-08			Pharmapendium	50.3	NIBR curation	=	53	23.641		299	60	64	68	64	0	0
591	chlorazanil		YRZQHIVOIFJEEE-UHFFFAOYSA-N	NC1=NC(NC2=CC=C(Cl)C=C2)=NC=N1	221.651	FALSE													31	31	31	2	6.45161
593	chlorcyclizine		WFNAKBGANONZEQ-UHFFFAOYSA-N	CN1CCN(CC1)C(C1=CC=CC=C1)C1=CC=C(Cl)C=C1	300.833	FALSE											4		31	31	31	8	25.8065
594	chlordiazepoxide		ANTSCNMPPGJYLG-UHFFFAOYSA-N	CNC1=NC2=CC=C(Cl)C=C2C(C2=CC=CC=C2)=[N+]([O-])C1	299.761	TRUE	1960-02-24			Smit et al.	10	NIBR curation	=	96.5	0.35		894	22	68	68	68	4	5.88235
597	chlorhexidine		GHXZTYHSJHQHIJ-UHFFFAOYSA-N	ClC1=CC=C(NC(=N)NC(=N)NCCCCCCNC(=N)NC(=N)NC2=CC=C(Cl)C=C2)C=C1	505.458	TRUE	1976-09-17			NIBR curation	0.408	NIBR curation	=	79.9	0.082008		2550	58	70	70	70	29	41.4286
600	chlormadinone		QMBJSIBWORFWQT-DFXBJWIESA-N	CC(=O)O[C@@]1(CC[C@H]2[C@@H]3C=C(Cl)C4=CC(=O)CC[C@]4(C)[C@H]3CC[C@]12C)C(C)=O	404.934	FALSE													32	32	32	3	9.375
603	chlormezanone		WEQAYVWKMWHEJO-UHFFFAOYSA-N	CN1C(C2=CC=C(Cl)C=C2)S(=O)(=O)CCC1=O	273.741	TRUE	1960-05-20			NIBR curation	10.6	NIBR curation	=	50	5.3		387		65	65	65	0	0
605	chloroprocaine		VDANGULDQQJODZ-UHFFFAOYSA-N	CCN(CC)CCOC(=O)C1=C(Cl)C=C(N)C=C1	270.76	TRUE	1955-03-11										29	42	71	71	71	2	2.8169
606	chloropyramine		ICKFFNBDFNZJSX-UHFFFAOYSA-N	CN(C)CCN(CC1=CC=C(Cl)C=C1)C1=CC=CC=N1	289.81	FALSE													30	30	30	9	30
607	chloroquine		WHTVZRBIWZFKQO-UHFFFAOYSA-N	CCN(CC)CCCC(C)NC1=CC=NC2=CC(Cl)=CC=C12	319.88	TRUE	1949-10-31			NIBR curation	0.48	NIBR curation	=	60	0.192		1089	68	65	65	65	1	1.53846
609	chlorothiazide		JBMKAUGHUNFTOL-UHFFFAOYSA-N	NS(=O)(=O)C1=C(Cl)C=C2N=CNS(=O)(=O)C2=C1	295.729	TRUE	1958-09-04			Smit et al.	20.3	Smit et al.	=	82.3153	3.59		42	62	68	68	68	0	0
610	chlorotrianisene		BFPSDSIWYFKGBC-UHFFFAOYSA-N	COC1=CC=C(C=C1)C(Cl)=C(C1=CC=C(OC)C=C1)C1=CC=C(OC)C=C1	380.871	FALSE													82	83	82	2	2.43902
611	chloroxine		WDFKMLRRRCGAKS-UHFFFAOYSA-N	OC1=C2N=CC=CC2=C(Cl)C=C1Cl	214.051	TRUE	1976-10-19												31	31	31	1	3.22581
614	chlorphenesin carbamate		SKPLBLUECSEIFO-UHFFFAOYSA-N	NC(=O)OCC(O)COC1=CC=C(Cl)C=C1	245.662	TRUE	1965-06-14												31	31	86	0	0
616	chlorphenamine		SOYKEARSMXGVTM-UHFFFAOYSA-N	CN(C)CCC(C1=CC=C(Cl)C=C1)C1=CC=CC=N1	274.795	TRUE	1950-08-15			Pharmapendium	0.0448	Pharmapendium	=	71.5	0.012768		2764	62	102	103	102	13	12.7451
618	chlorphentermine	697	ZCKAMNXUHHNZLN-UHFFFAOYSA-N	CC(C)(N)CC1=CC=C(Cl)C=C1	183.682	FALSE													87	87
620	chlorproguanil		ISZNZKHCRKXXAU-UHFFFAOYSA-N	CC(C)NC(=N)NC(=N)NC1=CC(Cl)=C(Cl)C=C1	288.182	FALSE													61	64	61	12	19.6721
621	chlorpromazine		ZPEIMTDSQAKGNT-UHFFFAOYSA-N	CN(C)CCCN1C2=CC=CC=C2SC2=C1C=C(Cl)C=C2	318.873	TRUE	1957-09-18			NIBR curation	0.941	NIBR curation	=	96.5	0.032935		5964	102	93	93	93	31	33.3333
622	chlorpropamide		RKWGIWYCVPQPMF-UHFFFAOYSA-N	CCCNC(=O)NS(=O)(=O)C1=CC=C(Cl)C=C1	276.745	TRUE	1958-10-28			NIBR curation	542	NIBR curation	=	96	21.68				82	82	82	2	2.43902
623	chlorprothixene		WSPOMRSOLSGNFJ-AUWJEWJLSA-N	CN(C)CC\C=C1\C2=CC=CC=C2SC2=C1C=C(Cl)C=C2	315.869	TRUE	1967-06-19			Smit et al.	0.95	NIBR curation	=	99	0.0095		513		60	64	60	15	25
624	chlortetracycline		CYDMQBQPVICBEU-XRNKAMNCSA-N	CN(C)[C@H]1[C@@H]2C[C@H]3C(=C(O)[C@]2(O)C(=O)C(C(N)=O)=C1O)C(=O)C1=C(C(Cl)=CC=C1O)[C@@]3(C)O	478.885	TRUE	1950-01-23			Smit et al.	20.9	Smit et al.	=	47.8469	10.9				31	31	31	0	0
625	chlortalidone		JIVPVXMEBJLZRO-UHFFFAOYSA-N	NS(=O)(=O)C1=CC(=CC=C1Cl)C1(O)NC(=O)C2=CC=CC=C12	338.772	TRUE	1960-04-07			Pharmapendium	11.5	NIBR curation	=	75	2.875		1387	59	63	63	63	0	0
626	chlorzoxazone		TZFWDZFKRBELIQ-UHFFFAOYSA-N	ClC1=CC2=C(OC(=O)N2)C=C1	169.567	TRUE	1958-08-15			NIBR curation	2.7	NIBR curation	=	96.6	0.0918		306	16	71	71	71	1	1.40845
627	choline alfoscerate		SUHOQUVVVLNYQR-MRVPVSSYSA-N	C[N+](C)(C)CCOP([O-])(=O)OC[C@H](O)CO	257.223	FALSE													72	72	72	0	0
628	chromocarb		RVMGXWBCQGAWBR-UHFFFAOYSA-N	OC(=O)C1=CC(=O)C2=CC=CC=C2O1	190.154	FALSE													31	31	31	0	0
629	cianidanol		PFTAWBLQPZVEMU-DZGCQCFKSA-N	O[C@H]1CC2=C(O)C=C(O)C=C2O[C@@H]1C1=CC(O)=C(O)C=C1	290.271	FALSE													89	89	89	1	1.1236
630	cibenzoline		IPOBOOXFSRWSHL-UHFFFAOYSA-N	C1C(C2=NCCN2)C1(C1=CC=CC=C1)C1=CC=CC=C1	262.356	TRUE				Pharmapendium	1.95	Pharmapendium	=	60	0.78		23		33	33	33	0	0
632	cyclacillin		HGBLNBBNRORJKI-WCABBAIRSA-N	CC1(C)S[C@@H]2[C@H](NC(=O)C3(N)CCCCC3)C(=O)N2[C@H]1C(O)=O	341.433	TRUE	1979-09-13			Pharmapendium	180								67	67	67	1	1.49254
633	ciclesonide		LUKZNWIVRBCLON-GXOBDPJESA-N	CC(C)C(=O)OCC(=O)[C@@]12O[C@@H](O[C@@H]1C[C@H]1[C@@H]3CCC4=CC(=O)C=C[C@]4(C)[C@H]3[C@@H](O)C[C@]21C)C1CCCCC1	540.697	TRUE	2006-10-20			NIBR curation	6.29	NIBR curation	=	99.5	0.03145		3099	98	66	66	66	6	9.09091
634	cicletanine		CVKNDPRBJVBDSS-UHFFFAOYSA-N	CC1=NC=C2C(OCC2=C1O)C1=CC=C(Cl)C=C1	261.708	FALSE						NIBR curation	=	93.5					31	31	31	0	0
636	ciclopirox		SCKYRAXSEDYPSA-UHFFFAOYSA-N	CC1=CC(=O)N(O)C(=C1)C1CCCCC1	207.273	TRUE	1982-12-30										85	29	48	52	48	0	0
639	cidofovir		VWFCHDSQECPREK-LURJTMIESA-N	NC1=NC(=O)N(C[C@@H](CO)OCP(O)(O)=O)C=C1	279.189	TRUE	1996-06-26			Smit et al.	154.017	Pharmapendium	=	0.1	153.863		999	285	31	31	31	0	0
640	cilastatin		DHSUYTOATWAVLW-WFVMDLQDSA-N	CC1(C)C[C@@H]1C(=O)N\C(=C/CCCCSC[C@H](N)C(O)=O)C(O)=O	358.46	TRUE	1985-11-26					DrugCentral	=	40			4379		30	30	30	0	0
641	cilazapril		HHHKFGXWKKUNCY-FHWLQOOXSA-N	CCOC(=O)[C@H](CCC1=CC=CC=C1)N[C@H]1CCCN2CCC[C@H](N2C1=O)C(O)=O	417.506	FALSE				Pharmapendium	0.114	NIBR curation	=	25	0.0855		265	152	67	67	67	0	0
642	cilnidipine		KJEBULYHNRNJTE-DHZHZOJOSA-N	COCCOC(=O)C1=C(C)NC(C)=C(C1C1=CC(=CC=C1)[N+]([O-])=O)C(=O)OC\C=C\C1=CC=CC=C1	492.528	FALSE											10		69	69	69	4	5.7971
644	cilostazol		RRGUKTPIGVIEKM-UHFFFAOYSA-N	O=C1CCC2=CC(OCCCCC3=NN=NN3C3CCCCC3)=CC=C2N1	369.469	TRUE	1999-01-15			NIBR curation	3.24	NIBR curation	=	96.5	0.1134		3964	193	81	81	81	2	2.46914
645	cimetidine		AQIXAKUUQRKLND-UHFFFAOYSA-N	CNC(NCCSCC1=C(C)NC=N1)=NC#N	252.347	TRUE	1977-08-16			NIBR curation	4.5	NIBR curation	=	19	3.645		1741	71	109	122	109	3	2.75229
647	cinacalcet		VDHAWDNDOKGFTD-MRXNPFEDSA-N	C[C@@H](NCCCC1=CC(=CC=C1)C(F)(F)F)C1=CC=CC2=C1C=CC=C2	357.419	TRUE	2004-03-08	2004-10-22		Pharmapendium	0.0876	Pharmapendium	=	94.7	0.0046428		41594	64	71	71	71	13	18.3099
648	cinalukast		BZMKNPGKXJAIDV-VAWYXSNFSA-N	CCC(CC)(CC(=O)NC1=CC=CC(\C=C\C2=NC(=CS2)C2CCC2)=C1)C(O)=O	412.555	FALSE													60	64	60	0	0
652	cinitapride		ZDLBNXXKDMLZMF-UHFFFAOYSA-N	CCOC1=C(C=C(C(N)=C1)[N+]([O-])=O)C(=O)NC1CCN(CC2CCC=CC2)CC1	402.495	FALSE													69	69	69	12	17.3913
654	cinnarizine		DERZBLKQOCDDDZ-JLHYYAGUSA-N	C(\C=C\C1=CC=CC=C1)N1CCN(CC1)C(C1=CC=CC=C1)C1=CC=CC=C1	368.524	FALSE				Pharmapendium	0.733						227		87	94	87	14	16.092
655	cinnoxicam		GPUVGQIASQNZET-CCEZHUSRSA-N	CN1C(C(=O)NC2=CC=CC=N2)=C(OC(=O)\C=C\C2=CC=CC=C2)C2=CC=CC=C2S1(=O)=O	461.499	FALSE													33	33	33	0	0
657	cinoxacin		VDUWPHTZYNWKRN-UHFFFAOYSA-N	CCN1N=C(C(O)=O)C(=O)C2=C1C=C1OCOC1=C2	262.221	TRUE	1980-06-13			Pharmapendium	75.3	Pharmapendium	=	65	26.355		4	27	63	63	63	0	0
658	ciprofibrate		KPSRODZRAIWAKH-UHFFFAOYSA-N	CC(C)(OC1=CC=C(C=C1)C1CC1(Cl)Cl)C(O)=O	289.158	FALSE				NIBR curation	384	NIBR curation	=	95	19.2		73		74	74	74	0	0
659	ciprofloxacin		MYSWGUAQZAJSOK-UHFFFAOYSA-N	OC(=O)C1=CN(C2CC2)C2=CC(N3CCNCC3)=C(F)C=C2C1=O	331.347	TRUE	1987-10-22			NIBR curation	6.58	NIBR curation	=	40	3.948		64871	461	105	119	105	0	0
660	cisapride		DCSUBABJRXZOMT-UHFFFAOYSA-N	COC1CN(CCCOC2=CC=C(F)C=C2)CCC1NC(=O)C1=C(OC)C=C(N)C(Cl)=C1	465.953	TRUE	1993-07-29			NIBR curation	0.17	NIBR curation	=	98	0.0034		931		88	88	88	10	11.3636
663	citalopram		WSEQXVZVJXJVFP-UHFFFAOYSA-N	CN(C)CCCC1(OCC2=C1C=CC(=C2)C#N)C1=CC=C(F)C=C1	324.399	TRUE	1998-07-17			NIBR curation	1.6	NIBR curation	=	80	0.32		71065	754	111	126	111	15	13.5135
664	citicoline		RZZPDXZPRHQOCG-OJAKKHQRSA-N	C[N+](C)(C)CCOP([O-])(=O)OP(O)(=O)OC[C@H]1O[C@H]([C@H](O)[C@@H]1O)N1C=CC(N)=NC1=O	488.327	FALSE											160		62	66	62	0	0
666	citric acid		KRKNYBCHXYNGOX-UHFFFAOYSA-N	OC(=O)CC(O)(CC(O)=O)C(O)=O	192.123	TRUE	1982-06-22										237	27	30	30	30	0	0
667	cladribine		PTOAARAWEBMLNO-KVQBGUIXSA-N	NC1=C2N=CN([C@H]3C[C@H](O)[C@@H](CO)O3)C2=NC(Cl)=N1	285.691	TRUE	1993-02-26			Pharmapendium	0.107	Pharmapendium	=	20	0.0856		3375	186	72	72	72	1	1.38889
668	clarithromycin		AGOYDEPGAOXOCK-KCBOHYOISA-N	CC[C@H]1OC(=O)[C@H](C)[C@@H](O[C@H]2C[C@@](C)(OC)[C@@H](O)[C@H](C)O2)[C@H](C)[C@@H](O[C@@H]2O[C@H](C)C[C@@H]([C@H]2O)N(C)C)[C@@](C)(C[C@@H](C)C(=O)[C@H](C)[C@@H](O)[C@]1(C)O)OC	747.964	TRUE	1991-10-31			NIBR curation	5.3	Pharmapendium	=	49	2.703		35120	217	80	87	80	0	0
669	clavulanic acid		HZZVJAQRINQKSD-PBFISZAISA-N	OC\C=C1/O[C@@H]2CC(=O)N2[C@H]1C(O)=O	199.162	TRUE	1984-08-06			NIBR curation	11	NIBR curation	=	22	8.58		14140		65	65	65	0	0
670	clebopride		BVPWJMCABCPUQY-UHFFFAOYSA-N	COC1=C(C=C(Cl)C(N)=C1)C(=O)NC1CCN(CC2=CC=CC=C2)CC1	373.884	FALSE											11		69	69	69	11	15.942
671	clemastine		YNNUSGIPVFPVBX-NHCUHLMSSA-N	CN1CCC[C@@H]1CCO[C@](C)(C1=CC=CC=C1)C1=CC=C(Cl)C=C1	343.898	TRUE	1977-02-25			NIBR curation	0.003	NIBR curation	=	97.6	7.2e-05		491	50	90	99	90	26	28.8889
672	clemizole		CJXAEXPPLWQRFR-UHFFFAOYSA-N	ClC1=CC=C(CN2C(CN3CCCC3)=NC3=C2C=CC=C3)C=C1	325.843	FALSE													71	71	71	4	5.6338
673	clenbuterol		STJMRWALKKWQGH-UHFFFAOYSA-N	CC(C)(C)NCC(O)C1=CC(Cl)=C(N)C(Cl)=C1	277.195	FALSE				Smit et al.	0.00216	NIBR curation	=	38.3	0.00133272		245		77	77	77	4	5.19481
676	clidinium		HOOSGZJRQIVJSZ-UHFFFAOYSA-N	C[N+]12CCC(CC1)C(C2)OC(=O)C(O)(C1=CC=CC=C1)C1=CC=CC=C1	352.454	FALSE											121		69	69	69	6	8.69565
677	clinafloxacin		QGPKADBNRMWEQR-UHFFFAOYSA-N	NC1CCN(C1)C1=C(F)C=C2C(=O)C(=CN(C3CC3)C2=C1Cl)C(O)=O	365.792	FALSE				Pharmapendium	9.62	DrugCentral	=	4	9.2352				38	39	38	2	5.26316
678	clindamycin		KDLRVYVGXIQJDK-AWPVFWJPSA-N	CCC[C@@H]1C[C@H](N(C)C1)C(=O)N[C@H]([C@H](C)Cl)[C@H]1O[C@H](SC)[C@H](O)[C@@H](O)[C@H]1O	424.991	TRUE	1970-02-22			Pharmapendium	12.8	Pharmapendium	=	94	0.768		21839	260	92	93	92	2	2.17391
680	clinofibrate		BMOVQUBVGICXQN-UHFFFAOYSA-N	CCC(C)(OC1=CC=C(C=C1)C1(CCCCC1)C1=CC=C(OC(C)(CC)C(O)=O)C=C1)C(O)=O	468.59	FALSE				Pharmapendium	41.8								69	69	69	0	0
681	clioquinol		QCDFBFJGMNKBDO-UHFFFAOYSA-N	OC1=C2N=CC=CC2=C(Cl)C=C1I	305.502	FALSE													61	64	61	1	1.63934
682	clobazam		CXOXHMZGEKVPMT-UHFFFAOYSA-N	CN1C2=CC=C(Cl)C=C2N(C2=CC=CC=C2)C(=O)CC1=O	300.745	TRUE	2011-10-21			NIBR curation	10.3	NIBR curation	=	78.5	2.2145		8733	105	63	63	63	2	3.1746
683	clobenoside		UOYOWSGCMGEQHC-MSEXXDKFSA-N	CCCO[C@@H]1[C@@H](O)C(OCC)O[C@@H]1[C@@H](COCC1=CC=C(Cl)C=C1)OCC1=CC=C(Cl)C=C1	499.431	FALSE													68	68	68	1	1.47059
686	clobutinol		KVHHQGIIZCJATJ-UHFFFAOYSA-N	CC(CN(C)C)C(C)(O)CC1=CC=C(Cl)C=C1	255.789	FALSE				Smit et al.	0.782								73	73	73	1	1.36986
690	clodronic acid		ACSIXWWBWUQEHA-UHFFFAOYSA-N	OP(O)(=O)C(Cl)(Cl)P(O)(O)=O	244.891	TRUE						DrugCentral	=	36			17	59	29	29	29	0	0
691	clofarabine		WDDPHFBMKLOVOX-AYQXTPAHSA-N	NC1=C2N=CN([C@@H]3O[C@H](CO)[C@@H](O)[C@@H]3F)C2=NC(Cl)=N1	303.681	TRUE	2004-12-28	2019-11-14				DrugCentral	=	47			9408	176	66	66	66	3	4.54545
692	clofazimine		WDQPAMHFFCXSNU-BGABXYSRSA-N	CC(C)\N=C1/C=C2N(C3=CC=C(Cl)C=C3)C3=CC=CC=C3N=C2C=C1NC1=CC=C(Cl)C=C1	473.407	TRUE	1986-12-15			NIBR curation	1.48						4902	53	90	90	90	7	7.77778
694	clofibrate		KNHUKKLJHYUCFP-UHFFFAOYSA-N	CCOC(=O)C(C)(C)OC1=CC=C(Cl)C=C1	242.702	TRUE	1967-02-08			NIBR curation	408	NIBR curation	=	96.5	14.28		3		90	90	108	0	0
695	clofibric acid	694	TXCGAZHTZHNUAI-UHFFFAOYSA-N	CC(C)(OC1=CC=C(Cl)C=C1)C(O)=O	214.648	TRUE				Pharmapendium	201.77	NIBR curation	=	98	4.0354		3		31	31
700	clomifene		GKIRPKYJQBWNGO-UHFFFAOYSA-N	CCN(CC)CCOC1=CC=C(C=C1)C(=C(Cl)C1=CC=CC=C1)C1=CC=CC=C1	405.969	TRUE	1967-02-01			Pharmapendium	0.0335						887	216	30	30	30	16	53.3333
701	clomipramine		GDLIGKIOYRNHDA-UHFFFAOYSA-N	CN(C)CCCN1C2=CC(Cl)=CC=C2CCC2=C1C=CC=C2	314.86	TRUE	1989-12-29			Pharmapendium	0.322	Pharmapendium	=	97	0.00966		7382	427	88	99	88	26	29.5455
703	clonazepam		DGBIGWXXNGSACT-UHFFFAOYSA-N	[O-][N+](=O)C1=CC=C2NC(=O)CN=C(C2=C1)C1=C(Cl)C=CC=C1	315.716	TRUE	1975-06-04			NIBR curation	0.03	NIBR curation	=	85	0.0045		42965	263	91	92	91	1	1.0989
704	clonidine		GJSURZIOUXUGAL-UHFFFAOYSA-N	ClC1=CC=CC(Cl)=C1NC1=NCCN1	230.098	TRUE	1974-09-03			NIBR curation	0.01	NIBR curation	=	20	0.008		15733	180	91	92	91	9	9.89011
706	clopamide		LBXHRAWDUMTPSE-AOOOYVTPSA-N	C[C@H]1CCC[C@@H](C)N1NC(=O)C1=CC(=C(Cl)C=C1)S(N)(=O)=O	345.852	FALSE											30		70	70	70	0	0
707	cloperastine		FLNXBVJLPJNOSI-UHFFFAOYSA-N	ClC1=CC=C(C=C1)C(OCCN1CCCCC1)C1=CC=CC=C1	329.871	FALSE											12		31	31	31	9	29.0323
708	clopidogrel		GKTWGGQPFAXNFI-HNNXBMFYSA-N	COC(=O)[C@@H](N1CCC2=C(C1)C=CS2)C1=C(Cl)C=CC=C1	321.829	TRUE	1997-11-17	1998-07-15		Pharmapendium	7.91	NIBR curation	=	98	0.1582		43426	222	115	117	115	2	1.73913
709	cloprednol		YTJIBEDMAQUYSZ-FDNPDPBUSA-N	C[C@]12C[C@H](O)[C@H]3[C@@H](C=C(Cl)C4=CC(=O)C=C[C@]34C)[C@@H]1CC[C@]2(O)C(=O)CO	392.879	FALSE													72	72	72	4	5.55556
717	clotiapine		KAAZGXDPUNNEFN-UHFFFAOYSA-N	CN1CCN(CC1)C1=NC2=CC=CC=C2SC2=C1C=C(Cl)C=C2	343.883	FALSE											222		63	67	63	23	36.5079
719	clotrimazole		VNFPBHJOKIVQEB-UHFFFAOYSA-N	ClC1=C(C=CC=C1)C(N1C=CN=C1)(C1=CC=CC=C1)C1=CC=CC=C1	344.845	TRUE	1975-02-03			NIBR curation	0.109	NIBR curation	=	60	0.0436		763	27	91	91	91	9	9.89011
720	cloxacillin		LQOLIRLGBULYKD-JKIFEVAISA-N	CC1=C(C(=O)N[C@H]2[C@H]3SC(C)(C)[C@@H](N3C2=O)C(O)=O)C(=NO1)C1=C(Cl)C=CC=C1	435.889	TRUE	1974-09-17			Smit et al.	195.003	NIBR curation	=	94	11.7002		390		60	64	60	0	0
722	clozapine		QZUDBNBUXVUHMW-UHFFFAOYSA-N	CN1CCN(CC1)C1=NC2=CC(Cl)=CC=C2NC2=C1C=CC=C2	326.831	TRUE	1989-09-26			NIBR curation	1.75	NIBR curation	=	97	0.0525		154677	276	117	132	117	36	30.7692
723	cocaine		ZPUCINDJVBIVPJ-LJISPDSOSA-N	COC(=O)[C@@H]1[C@H]2CC[C@@H](C[C@@H]1OC(=O)C1=CC=CC=C1)N2C	303.358	TRUE				Smit et al.	0.989	Smit et al.	=	91.001	0.089		13096	10	67	67	67	0	0
725	codeine		OROGSEYTTFOCAN-DNJOTXNNSA-N	COC1=CC=C2C[C@@H]3[C@@H]4C=C[C@H](O)[C@@H]5OC1=C2[C@]45CCN3C	299.37	TRUE	1952-01-21			NIBR curation	0.408	NIBR curation	=	25	0.306		27706	104	93	94	93	6	6.45161
726	colchicine		IAKHMKGGTNLKSZ-INIZCTEOSA-N	COC1=C(OC)C(OC)=C2C(CC[C@H](NC(C)=O)C3=CC(=O)C(OC)=CC=C23)=C1	399.443	TRUE	1961-07-27			NIBR curation	0.016	NIBR curation	=	40	0.0096		10034	85	74	74	74	1	1.35135
729	colforsin daropate		RSOZZQTUMVBTMR-XGUNBQNXSA-N	CN(C)CCC(=O)O[C@@H]1[C@H](OC(C)=O)[C@@]2(C)O[C@](C)(CC(=O)[C@]2(O)[C@@]2(C)[C@@H](O)CCC(C)(C)[C@H]12)C=C	509.64	FALSE													62	62	67	7	10.4478
730	colfosceril palmitate		KILNVBDSWZSGLL-KXQOOQHDSA-N	CCCCCCCCCCCCCCCC(=O)OC[C@H](COP([O-])(=O)OCC[N+](C)(C)C)OC(=O)CCCCCCCCCCCCCCC	734.053	TRUE	1990-08-02												30	30	30	0	0
734	cortisone acetate		ITRJWOMZKQRYTA-RFZYENFJSA-N	CC(=O)OCC(=O)[C@@]1(O)CC[C@H]2[C@@H]3CCC4=CC(=O)CC[C@]4(C)[C@H]3C(=O)C[C@]12C	402.487	TRUE	1950-06-13										2861		62	65	62	1	1.6129
740	croconazole		WHPAGCJNPTUGGD-UHFFFAOYSA-N	ClC1=CC=CC(COC2=C(C=CC=C2)C(=C)N2C=CN=C2)=C1	310.784	FALSE													69	69	69	9	13.0435
741	cromoglicic acid		IMZMKUWMOSJXDT-UHFFFAOYSA-N	OC(COC1=CC=CC2=C1C(=O)C=C(O2)C(O)=O)COC1=C2C(=O)C=C(OC2=CC=C1)C(O)=O	468.37	TRUE	1982-05-28			NIBR curation	0.641	NIBR curation	=	70	0.1923		110	115	31	31	31	0	0
744	crotamiton		DNTGGZPQPQTDQF-UHFFFAOYSA-N	CCN(C(=O)C=CC)C1=C(C)C=CC=C1	203.285	TRUE	1949-07-06										3	3	67	67	67	0	0
747	cyclandelate		WZHCOOQXZCIUNC-UHFFFAOYSA-N	CC1CC(CC(C)(C)C1)OC(=O)C(O)C1=CC=CC=C1	276.376	FALSE													65	65	65	1	1.53846
749	cyclizine		UVKZSORBKUEBAZ-UHFFFAOYSA-N	CN1CCN(CC1)C(C1=CC=CC=C1)C1=CC=CC=C1	266.388	FALSE				Smit et al.	0.938						985	58	31	31	31	6	19.3548
751	cyclobenzaprine		JURKNVYFZMSNLP-UHFFFAOYSA-N	CN(C)CCC=C1C2=CC=CC=C2C=CC2=C1C=CC=C2	275.395	TRUE	1977-08-26			NIBR curation	0.15	NIBR curation	=	93	0.0105		11359	140	83	83	83	19	22.8916
753	cyclofenil		GVOUFPWUYJWQSK-UHFFFAOYSA-N	CC(=O)OC1=CC=C(C=C1)C(=C1CCCCC1)C1=CC=C(OC(C)=O)C=C1	364.441	FALSE				NIBR curation	0.213								29	29	29	7	24.1379
756	cyclopenthiazide		BKYKPTRYDKTTJY-UHFFFAOYSA-N	NS(=O)(=O)C1=CC2=C(NC(CC3CCCC3)NS2(=O)=O)C=C1Cl	379.891	FALSE													61	64	61	0	0
757	cyclopentolate		SKYSRIRYMSLOIN-UHFFFAOYSA-N	CN(C)CCOC(=O)C(C1=CC=CC=C1)C1(O)CCCC1	291.391	TRUE	1974-07-31										668	39	65	65	65	4	6.15385
758	cyclophosphamide		CMSMOCZEIVJLDB-UHFFFAOYSA-N	ClCCN(CCCl)P1(=O)NCCCO1	261.089	TRUE	1959-11-16			NIBR curation	143	NIBR curation	=	13	124.41		156630	303	32	32	32	0	0
759	cycloserine		DYDCUQKUCUHJBH-UWTATZPHSA-N	N[C@@H]1CONC1=O	102.093	TRUE	1964-06-29			NIBR curation	333	NIBR curation	=	20	266.4		2156	23	31	31	31	0	0
760	ciclosporin		PMATZTZNYRCHOR-CGLBZJNRSA-N	CC[C@@H]1NC(=O)[C@H]([C@H](O)[C@H](C)C\C=C\C)N(C)C(=O)[C@H](C(C)C)N(C)C(=O)[C@H](CC(C)C)N(C)C(=O)[C@H](CC(C)C)N(C)C(=O)[C@@H](C)NC(=O)[C@H](C)NC(=O)[C@H](CC(C)C)N(C)C(=O)[C@@H](NC(=O)[C@H](CC(C)C)N(C)C(=O)CN(C)C1=O)C(C)C	1202.63	TRUE	1983-11-14			NIBR curation	0.998	NIBR curation	=	90	0.0998		125069	319	115	116	115	7	6.08696
761	cyclothiazide		BOCUKUHCLICSIY-UHFFFAOYSA-N	NS(=O)(=O)C1=CC2=C(NC(NS2(=O)=O)C2CC3CC2C=C3)C=C1Cl	389.886	TRUE	1982-06-08												30	30	30	0	0
765	cyproheptadine		JJCFRYNCJDLXIK-UHFFFAOYSA-N	CN1CCC(CC1)=C1C2=CC=CC=C2C=CC2=C1C=CC=C2	287.406	TRUE	1961-10-17			Smit et al.	0.174						1094	67	32	32	32	9	28.125
766	cyproterone acetate		UWFYSQMTEOIJJG-FDTZYFLXSA-N	CC(=O)O[C@@]1(CC[C@H]2[C@@H]3C=C(Cl)C4=CC(=O)[C@@H]5C[C@@H]5[C@]4(C)[C@H]3CC[C@]12C)C(C)=O	416.945	TRUE				NIBR curation	0.611591						206	176	77	90	92	9	9.78261
769	cysteine		XUJNEKJLAYXESH-REOHCLBHSA-N	N[C@@H](CS)C(O)=O	121.161	TRUE	1986-10-22										73		30	30	30	1	3.33333
770	cytarabine		UHDGCWIWMRVCDJ-CCXZUQQUSA-N	NC1=NC(=O)N(C=C1)[C@@H]1O[C@H](CO)[C@@H](O)[C@@H]1O	243.219	TRUE	1969-06-17			Smit et al.	2.06	NIBR curation	=	14	1.7716		67058	227	70	70	70	0	0
773	dacarbazine		FDKXTQMXEQVLRF-ZHACJKMWSA-N	CN(C)\N=N\C1=C(NC=N1)C(N)=O	182.187	TRUE	1975-05-27			NIBR curation	20.6	NIBR curation	=	5	19.57		7235	60	65	65	65	0	0
774	dactinomycin		RJURFGZVJUQBHK-IIXSONLDSA-N	CC(C)[C@H]1NC(=O)[C@@H](NC(=O)C2=C3N=C4C(OC3=C(C)C=C2)=C(C)C(=O)C(N)=C4C(=O)N[C@H]2[C@@H](C)OC(=O)[C@H](C(C)C)N(C)C(=O)CN(C)C(=O)[C@@H]3CCCN3C(=O)[C@H](NC2=O)C(C)C)[C@@H](C)OC(=O)[C@H](C(C)C)N(C)C(=O)CN(C)C(=O)[C@@H]2CCCN2C1=O	1255.44	TRUE	1964-12-10										4827	76	30	30	30	0	0
776	dabigatran etexilate		KSGXQBZTULBEEQ-UHFFFAOYSA-N	CCCCCCOC(=O)NC(=N)C1=CC=C(NCC2=NC3=CC(=CC=C3N2C)C(=O)N(CCC(=O)OCC)C2=NC=CC=C2)C=C1	627.746	TRUE	2010-10-19			NIBR curation	0.4	Pharmapendium	=	34	0.264		70002	140	70	70	73	4	5.47945
779	danazol		POZRVZJJTULAOH-LHZXLZLDSA-N	C[C@]12CC[C@H]3[C@@H](CCC4=CC5=C(C[C@]34C)C=NO5)[C@@H]1CC[C@@]2(O)C#C	337.463	TRUE	1976-06-21			NIBR curation	0.75						271	109	67	67	67	4	5.97015
780	dantrolene		OZOMQRBLCMDCEG-VIZOYTHASA-N	[O-][N+](=O)C1=CC=C(C=C1)C1=CC=C(O1)\C=N\N1CC(=O)NC1=O	314.257	TRUE	1974-01-15			NIBR curation	28.6	NIBR curation	=	92	2.288		660	102	66	66	66	0	0
781	dapiprazole		RFWZESUMWJKKRN-UHFFFAOYSA-N	CC1=C(C=CC=C1)N1CCN(CCC2=NN=C3CCCCN23)CC1	325.46	TRUE	1990-12-31			Pharmapendium	0.568								31	31	31	4	12.9032
782	dapsone		MQJKPEGWNLWLTK-UHFFFAOYSA-N	NC1=CC=C(C=C1)S(=O)(=O)C1=CC=C(N)C=C1	248.307	TRUE	1979-07-03			NIBR curation	7.6	NIBR curation	=	73	2.052		3395	51	65	65	65	0	0
783	daptomycin		DOAKLVKFURWEDJ-QCMAZARJSA-N	CCCCCCCCCC(=O)N[C@@H](CC1=CNC2=CC=CC=C12)C(=O)N[C@H](CC(N)=O)C(=O)N[C@@H](CC(O)=O)C(=O)N[C@H]1[C@@H](C)OC(=O)[C@H](CC(=O)C2=C(N)C=CC=C2)NC(=O)[C@@H](NC(=O)[C@@H](CO)NC(=O)CNC(=O)[C@H](CC(O)=O)NC(=O)[C@@H](C)NC(=O)[C@H](CC(O)=O)NC(=O)[C@H](CCCN)NC(=O)CNC1=O)[C@H](C)CC(O)=O	1620.69	TRUE	2003-09-12			Smit et al.	53.2	Smit et al.	=	92.0113	4.25		12321	191	28	28	28	1	3.57143
784	darifenacin		HXGBXQDTNZMWGS-RUZDIDTESA-N	NC(=O)C([C@@H]1CCN(CCC2=CC=C3OCCC3=C2)C1)(C1=CC=CC=C1)C1=CC=CC=C1	426.56	TRUE	2004-12-22	2004-10-22		NIBR curation	0.015	NIBR curation	=	98	0.0003		688	91	77	77	77	18	23.3766
785	dasatinib		ZBNZXTGUTAYRHI-UHFFFAOYSA-N	CC1=NC(NC2=NC=C(S2)C(=O)NC2=C(C)C=CC=C2Cl)=CC(=N1)N1CCN(CCO)CC1	488.017	TRUE	2006-06-28			NIBR curation	0.152	NIBR curation	=	96	0.00608		26065	291	107	108	107	9	8.41121
786	daunorubicin		STQGQHZAVUOBTE-VGBVRHCVSA-N	COC1=C2C(=O)C3=C(C(O)=C4C[C@](O)(C[C@H](O[C@H]5C[C@H](N)[C@H](O)[C@H](C)O5)C4=C3O)C(C)=O)C(=O)C2=CC=C1	527.526	TRUE	1979-12-19					DrugCentral	=	94			19916	171	63	63	63	7	11.1111
788	debrisoquine		JWPGJSVJDAJRLW-UHFFFAOYSA-N	NC(=N)N1CCC2=CC=CC=C2C1	175.235	TRUE													31	31	31	2	6.45161
789	decamethonium		MTCUAOILFDZKCO-UHFFFAOYSA-N	C[N+](C)(C)CCCCCCCCCC[N+](C)(C)C	258.494	TRUE	1975-05-21												31	31	31	1	3.22581
790	decitabine		XAUDJQYHKZQPEU-KVQBGUIXSA-N	NC1=NC(=O)N(C=N1)[C@H]1C[C@H](O)[C@@H](CO)O1	228.208	TRUE	2006-05-02					DrugCentral	=	0			4340	215	64	64	64	0	0
793	deflazacort		FBHSPRKOSMHSIF-GRMWVWQJSA-N	CC(=O)OCC(=O)[C@@]12N=C(C)O[C@@H]1C[C@H]1[C@@H]3CCC4=CC(=O)C=C[C@]4(C)[C@H]3[C@@H](O)C[C@]21C	441.524	TRUE	2017-02-09			Pharmapendium	0.364	Pharmapendium	=	40	0.2184		4545		68	68	68	2	2.94118
798	delapril		WOUOLAUOZXOLJQ-MBSDFSHPSA-N	CCOC(=O)[C@H](CCC1=CC=CC=C1)N[C@@H](C)C(=O)N(CC(O)=O)C1CC2=C(C1)C=CC=C2	452.551	FALSE													32	32	32	0	0
799	delavirdine		WHBIGIKBNXZKFE-UHFFFAOYSA-N	CC(C)NC1=C(N=CC=C1)N1CCN(CC1)C(=O)C1=CC2=C(N1)C=CC(NS(C)(=O)=O)=C2	456.572	TRUE	1997-04-04			Pharmapendium	34.6	NIBR curation	=	97.6	0.8304		301	275	31	31	31	0	0
802	demeclocycline		FMTDIUIBLCQGJB-SEYHBJAFSA-N	CN(C)[C@H]1[C@@H]2C[C@@H]3[C@H](O)C4=C(Cl)C=CC(O)=C4C(=O)C3=C(O)[C@]2(O)C(=O)C(C(N)=O)=C1O	464.858	TRUE	1960-01-14					DrugCentral	=	41			126	47	63	63	63	2	3.1746
806	denopamine		VHSBBVZJABQOSG-INIZCTEOSA-N	COC1=CC=C(CCNC[C@H](O)C2=CC=C(O)C=C2)C=C1OC	317.385	FALSE													58	62	58	3	5.17241
810	deserpidine		CVBMAZKKCSYWQR-WCGOZPBSSA-N	CO[C@H]1[C@@H](C[C@@H]2CN3CCC4=C(NC5=CC=CC=C45)[C@H]3C[C@@H]2[C@@H]1C(=O)OC)OC(=O)C1=CC(OC)=C(OC)C(OC)=C1	578.662	TRUE	1957-04-19												64	64	64	3	4.6875
812	desipramine		HCYAFALTSJYZDH-UHFFFAOYSA-N	CNCCCN1C2=CC=CC=C2CCC2=C1C=CC=C2	266.388	TRUE	1964-11-20			NIBR curation	0.161	NIBR curation	=	95	0.00805		671	106	74	74	74	15	20.2703
813	deslanoside		OBATZBGFDSVCJD-LALPQLPRSA-N	C[C@H]1O[C@H](C[C@H](O)[C@@H]1O[C@H]1C[C@H](O)[C@H](O[C@H]2C[C@H](O)[C@H](O[C@@H]3O[C@H](CO)[C@@H](O)[C@H](O)[C@H]3O)[C@@H](C)O2)[C@@H](C)O1)O[C@H]1CC[C@@]2(C)[C@H](CC[C@@H]3[C@@H]2C[C@@H](O)[C@]2(C)[C@H](CC[C@]32O)C2=CC(=O)OC2)C1	943.09	FALSE													31	31	31	0	0
814	desloratadine		JAUOIFJMECXRGI-UHFFFAOYSA-N	ClC1=CC=C2C(CCC3=C(N=CC=C3)C2=C2CCNCC2)=C1	310.828	TRUE	2001-12-21			Pharmapendium	0.0138	Pharmapendium	=	82.8	0.0023736		2718	75	108	121	108	22	20.3704
816	nordazepam		AKPLHCDWDRPJGD-UHFFFAOYSA-N	ClC1=CC=C2NC(=O)CN=C(C3=CC=CC=C3)C2=C1	270.719	TRUE						DrugCentral	=	97			2821		98	99	98	3	3.06122
817	desmopressin		NFLWUMRGJYTJIN-PNIOQBSNSA-N	NC(=O)CC[C@@H]1NC(=O)[C@H](CC2=CC=CC=C2)NC(=O)[C@H](CC2=CC=C(O)C=C2)NC(=O)CCSSC[C@H](NC(=O)[C@H](CC(N)=O)NC1=O)C(=O)N1CCC[C@H]1C(=O)N[C@H](CCCNC(N)=N)C(=O)NCC(N)=O	1069.24	TRUE	1978-02-21			Pharmapendium	0.000276	Pharmapendium	=	94	1.656e-05		3185	140	32	32	32	1	3.125
818	desogestrel		RPLCPCMSCLEKRS-BPIQYHPVSA-N	CC[C@]12CC(=C)[C@H]3[C@@H](CCC4=CCCC[C@H]34)[C@@H]1CC[C@@]2(O)C#C	310.481	TRUE	1992-12-10										200	47	85	93	85	13	15.2941
819	desoximetasone		VWVSBHGCDBMOOT-IIEHVVJPSA-N	C[C@@H]1C[C@H]2[C@@H]3CCC4=CC(=O)C=C[C@]4(C)[C@@]3(F)[C@@H](O)C[C@]2(C)[C@H]1C(=O)CO	376.468	TRUE	1977-02-28										5079	31	31	31	31	2	6.45161
822	desoxycorticosterone pivalate		VVOIQBFMTVCINR-WWMZEODYSA-N	CC(C)(C)C(=O)OCC(=O)[C@H]1CC[C@H]2[C@@H]3CCC4=CC(=O)CC[C@]4(C)[C@H]3CC[C@]12C	414.586	FALSE													66	66	66	2	3.0303
824	dexamethasone		UREBDLICKHMUKA-CXSFZGCWSA-N	C[C@@H]1C[C@H]2[C@@H]3CCC4=CC(=O)C=C[C@]4(C)[C@@]3(F)[C@@H](O)C[C@]2(C)[C@@]1(O)C(=O)CO	392.467	TRUE	1958-10-30			NIBR curation	0.224	NIBR curation	=	68	0.07168		144351	231	66	66	66	3	4.54545
826	dexamethasone acetate		AKUJBENLRBOFTD-RPRRAYFGSA-N	C[C@@H]1C[C@H]2[C@@H]3CCC4=CC(=O)C=C[C@]4(C)[C@@]3(F)[C@@H](O)C[C@]2(C)[C@@]1(O)C(=O)COC(C)=O	434.504	TRUE	1973-09-06										593		80	80	80	1	1.25
830	dexbrompheniramine		ZDIGNSYAACHWNL-HNNXBMFYSA-N	CN(C)CC[C@@H](C1=CC=C(Br)C=C1)C1=CC=CC=N1	319.246	TRUE	1963-10-18										4		88	94	88	8	9.09091
833	dexketoprofen		DKYWVDODHFEZIM-NSHDSACASA-N	C[C@H](C(O)=O)C1=CC=CC(=C1)C(=O)C1=CC=CC=C1	254.285	FALSE				Smit et al.	14.6						283		31	31	31	2	6.45161
838	dexpanthenol		SNPLKNRPJHDVJA-ZETCQYMHSA-N	CC(C)(CO)[C@@H](O)C(=O)NCCCO	205.254	TRUE	1953-02-20										611	12	31	31	31	0	0
839	dexrazoxane		BMKDZUISNHGIBY-ZETCQYMHSA-N	C[C@@H](CN1CC(=O)NC(=O)C1)N1CC(=O)NC(=O)C1	268.273	TRUE	1995-05-26					DrugCentral	=	0			1221		30	30	30	2	6.66667
842	dextromethorphan		MKXZASYAUGDDCJ-NJAFHUGGSA-N	COC1=CC2=C(C[C@H]3[C@H]4CCCC[C@@]24CCN3C)C=C1	271.404	TRUE	1957-12-03			Pharmapendium	0.35	Pharmapendium	=	22	0.273		59969	31	86	87	86	8	9.30233
844	dextropropoxyphene		XLMALTXPSGQGBX-GCJKJVERSA-N	CCC(=O)O[C@@](CC1=CC=CC=C1)([C@H](C)CN(C)C)C1=CC=CC=C1	339.479	TRUE	1957-08-16			NIBR curation	0.265	NIBR curation	=	80	0.053		1384	81	91	92	91	7	7.69231
846	dextrothyroxine		XUIIKFGFIJCVMT-GFCCVEGCSA-N	N[C@H](CC1=CC(I)=C(OC2=CC(I)=C(O)C(I)=C2)C(I)=C1)C(O)=O	776.872	TRUE	1967-04-14												86	86	86	3	3.48837
849	diacerein		TYNLGDBUJLVSMA-UHFFFAOYSA-N	CC(=O)OC1=C2C(=O)C3=C(OC(C)=O)C=C(C=C3C(=O)C2=CC=C1)C(O)=O	368.297	FALSE											81		66	66	66	3	4.54545
851	diatrizoate		YVPYQUNUQOZFHG-UHFFFAOYSA-N	CC(=O)NC1=C(I)C(C(O)=O)=C(I)C(NC(C)=O)=C1I	613.915	TRUE	1954-11-26					DrugCentral	=	0			167	128	67	67	67	0	0
852	diazepam		AAOVKJBEBIDNHE-UHFFFAOYSA-N	CN1C2=CC=C(Cl)C=C2C(=NCC1=O)C1=CC=CC=C1	284.746	TRUE	1963-11-15			NIBR curation	1.22	NIBR curation	=	98	0.0244		62777	217	92	93	92	2	2.17391
854	diazoxide		GDLBFKVLRPITMI-UHFFFAOYSA-N	CC1=NC2=CC=C(Cl)C=C2S(=O)(=O)N1	230.676	TRUE	1973-01-22			Pharmapendium	43.4	NIBR curation	=	90	4.34		363	84	64	64	64	0	0
856	dibenzepin		QPGGEKPRGVJKQB-UHFFFAOYSA-N	CN(C)CCN1C2=C(C=CC=C2)N(C)C2=CC=CC=C2C1=O	295.386	FALSE				Smit et al.	1.69	NIBR curation	=	80	0.338		4		30	30	30	5	16.6667
859	cinchocaine		PUFQVTATUTYEAL-UHFFFAOYSA-N	CCCCOC1=NC2=CC=CC=C2C(=C1)C(=O)NCCN(CC)CC	343.471	FALSE													70	70	70	3	4.28571
861	phenazone		VEQOALNAAJBPNY-UHFFFAOYSA-N	CN1N(C(=O)C=C1C)C1=CC=CC=C1	188.23	TRUE				Smit et al.	132.816	NIBR curation	=	7	123.519		3		70	70	70	0	0
864	dichlorphenamide		GJQPMPFPNINLKP-UHFFFAOYSA-N	NS(=O)(=O)C1=CC(Cl)=C(Cl)C(=C1)S(N)(=O)=O	305.164	TRUE	1958-07-22										1104	42	68	68	68	0	0
865	diclofenac		DCOPUUMXTXDBNB-UHFFFAOYSA-N	OC(=O)CC1=C(NC2=C(Cl)C=CC=C2Cl)C=CC=C1	296.153	TRUE	1988-07-28			NIBR curation	3.67	NIBR curation	=	99	0.0367		66040	382	141	155	141	5	3.5461
866	dicloxacillin		YFAGHNZHGGCZAX-JKIFEVAISA-N	CC1=C(C(=O)N[C@H]2[C@H]3SC(C)(C)[C@@H](N3C2=O)C(O)=O)C(=NO1)C1=C(Cl)C=CC=C1Cl	470.334	TRUE	1968-04-22			NIBR curation	38.3	NIBR curation	=	95.8	1.6086		228	83	31	31	31	0	0
867	dicoumarol		DOBMPNYZJYQDGZ-UHFFFAOYSA-N	OC1=C(CC2=C(O)C3=C(OC2=O)C=CC=C3)C(=O)OC2=CC=CC=C12	336.299	TRUE	1944-07-31			Smit et al.	89.2						3		64	64	64	1	1.5625
868	dicycloverine		CURUTKGFNZGFSE-UHFFFAOYSA-N	CCN(CC)CCOC(=O)C1(CCCCC1)C1CCCCC1	309.494	TRUE	1950-05-11			Pharmapendium	0.163						875	103	67	68	67	9	13.4328
869	didanosine		BXZVVICBKDXVGW-NKWVEPMBSA-N	OC[C@@H]1CC[C@@H](O1)N1C=NC2=C1N=CNC2=O	236.231	TRUE	1991-10-09			NIBR curation	12	NIBR curation	=	3	11.64		9748	91	68	68	68	0	0
870	dienestrol		NFDFQCUYFHCNBW-SCGPFSFSSA-N	C\C=C(\C(=C\C)\C1=CC=C(O)C=C1)/C1=CC=C(O)C=C1	266.34	TRUE	1947-01-09												63	63	63	3	4.7619
873	diethylcarbamazine		RCKMWOKWVGPNJF-UHFFFAOYSA-N	CCN(CC)C(=O)N1CCN(C)CC1	199.298	TRUE	1950-11-13			Pharmapendium	3.02	Pharmapendium	=	0	3.02		286		31	31	31	1	3.22581
874	diethylpropion		XXEPPPIWZFICOJ-UHFFFAOYSA-N	CCN(CC)C(C)C(=O)C1=CC=CC=C1	205.301	TRUE	1959-08-06			Smit et al.	0.974								87	87	87	4	4.5977
875	diethylstilbestrol		RGLYKWWBQGJZGM-ISLYRVAYSA-N	CC\C(=C(\CC)C1=CC=C(O)C=C1)C1=CC=C(O)C=C1	268.356	TRUE	1973-05-30			Pharmapendium	0.0127						10		94	101	94	22	23.4043
880	diflunisal		HUPFGZXOMWLGNK-UHFFFAOYSA-N	OC(=O)C1=C(O)C=CC(=C1)C1=C(F)C=C(F)C=C1	250.2	TRUE	1982-04-19			Pharmapendium	496	NIBR curation	=	99	4.96		108	82	65	65	65	0	0
881	digitoxin		WDJUZGPOPHTGOT-XUDUSOBPSA-N	C[C@H]1O[C@H](C[C@H](O)[C@@H]1O)O[C@H]1[C@@H](O)C[C@H](O[C@H]2[C@@H](O)C[C@H](O[C@H]3CC[C@@]4(C)[C@H](CC[C@@H]5[C@@H]4CC[C@]4(C)[C@H](CC[C@]54O)C4=CC(=O)OC4)C3)O[C@@H]2C)O[C@@H]1C	764.95	FALSE				Pharmapendium	0.0268	NIBR curation	=	90	0.00268		654		31	31	31	0	0
882	digoxin		LTMHDMANZUZIPE-PUGKRICDSA-N	C[C@H]1O[C@H](C[C@H](O)[C@@H]1O)O[C@H]1[C@@H](O)C[C@H](O[C@H]2[C@@H](O)C[C@H](O[C@H]3CC[C@@]4(C)[C@H](CC[C@@H]5[C@@H]4C[C@@H](O)[C@]4(C)[C@H](CC[C@]54O)C4=CC(=O)OC4)C3)O[C@@H]2C)O[C@@H]1C	780.949	TRUE	1975-10-24			NIBR curation	0.0032	NIBR curation	=	25	0.0024		22362	62	77	77	77	0	0
884	dihydralazine		VQKLRVZQQYVIJW-UHFFFAOYSA-N	N\N=C1/NN\C(=N/N)C2=C1C=CC=C2	190.21	FALSE				NIBR curation	2.63	NIBR curation	=	75.5	0.64435		235		31	31	31	4	12.9032
886	dihydrocodeine		RBOXVHNMENFORY-DNJOTXNNSA-N	COC1=CC=C2C[C@@H]3[C@@H]4CC[C@H](O)[C@@H]5OC1=C2[C@]45CCN3C	301.386	TRUE	1958-07-07			Pharmapendium	0.663						1005	48	35	35	35	0	0
888	dihydroergotamine		LUZRJRNZXALNLM-JGRZULCMSA-N	CN1C[C@@H](C[C@H]2[C@H]1CC1=CNC3=CC=CC2=C13)C(=O)N[C@]1(C)O[C@@]2(O)[C@@H]3CCCN3C(=O)[C@H](CC3=CC=CC=C3)N2C1=O	583.689	TRUE	1946-04-12			NIBR curation	0.0037	NIBR curation	=	93	0.000259		332	124	84	86	84	22	26.1905
890	dihydrostreptomycin		ASXBYYWOLISCLQ-APUVXCOVSA-N	CN[C@@H]1[C@@H](O)[C@H](O)[C@@H](CO)O[C@@H]1O[C@@H]1[C@@H](O[C@H]2[C@H](O)[C@@H](O)[C@H](NC(N)=N)[C@@H](O)[C@@H]2NC(N)=N)O[C@H](C)[C@@]1(O)CO	583.596	FALSE													28	28	28	0	0
893	dilazep		QVZCXCJXTMIDME-UHFFFAOYSA-N	COC1=CC(=CC(OC)=C1OC)C(=O)OCCCN1CCCN(CCCOC(=O)C2=CC(OC)=C(OC)C(OC)=C2)CC1	604.697	FALSE													66	66	66	6	9.09091
897	diltiazem		HSUGRBWQSSZJOP-RTWAWAEBSA-N	COC1=CC=C(C=C1)[C@@H]1SC2=CC=CC=C2N(CCN(C)C)C(=O)[C@@H]1OC(C)=O	414.527	TRUE	1982-11-05			NIBR curation	1.1	NIBR curation	=	80	0.22		14558	233	94	95	94	3	3.19149
903	dimetindene		MVMQESMQSYOVGV-UHFFFAOYSA-N	CC(C1=C(CCN(C)C)CC2=C1C=CC=C2)C1=CC=CC=N1	292.426	FALSE				Smit et al.	0.171						103		31	31	31	8	25.8065
912	dinoprost		PXGPLTODNUVGFL-YNNPMVKQSA-N	CCCCC[C@H](O)\C=C\[C@H]1[C@H](O)C[C@H](O)[C@@H]1C\C=C/CCCC(O)=O	354.487	TRUE	1976-05-18												27	27	27	1	3.7037
913	dinoprostone		XEYBRNLFEZDVAW-ARSRFYASSA-N	CCCCC[C@H](O)\C=C\[C@H]1[C@H](O)CC(=O)[C@@H]1C\C=C/CCCC(O)=O	352.471	TRUE	1977-08-23										660	96	70	70	70	4	5.71429
915	diphemanil		LCTZPQRFOZKZNK-UHFFFAOYSA-N	C[N+]1(C)CCC(CC1)=C(C1=CC=CC=C1)C1=CC=CC=C1	278.419	TRUE	1976-05-17												67	67	67	8	11.9403
916	diphenhydramine		ZZVUWRFHKOJYTH-UHFFFAOYSA-N	CN(C)CCOC(C1=CC=CC=C1)C1=CC=CC=C1	255.361	TRUE	1946-03-04			NIBR curation	0.3	NIBR curation	=	98.8	0.0036		165814	49	120	134	120	21	17.5
919	difenpiramide		PWHROYKAGRUWDQ-UHFFFAOYSA-N	O=C(CC1=CC=C(C=C1)C1=CC=CC=C1)NC1=CC=CC=N1	288.35	FALSE													62	66	62	2	3.22581
920	diphenylpyraline		OWQUZNMMYNAXSL-UHFFFAOYSA-N	CN1CCC(CC1)OC(C1=CC=CC=C1)C1=CC=CC=C1	281.399	FALSE													31	31	31	9	29.0323
924	dipyridamole		IZEKFCXSFNUWAM-UHFFFAOYSA-N	OCCN(CCO)C1=NC(N2CCCCC2)=C2N=C(N=C(N3CCCCC3)C2=N1)N(CCO)CCO	504.636	TRUE	1961-12-06			NIBR curation	3	NIBR curation	=	99	0.03		4921	151	63	63	63	5	7.93651
925	dirithromycin		WLOHNSSYAXHWNR-DWIOZXRMSA-N	CC[C@H]1OC(=O)[C@H](C)[C@@H](O[C@H]2C[C@@](C)(OC)[C@@H](O)[C@H](C)O2)[C@H](C)[C@@H](O[C@@H]2O[C@H](C)C[C@@H]([C@H]2O)N(C)C)[C@](C)(O)C[C@@H](C)[C@@H]2N[C@@H](COCCOC)O[C@H]([C@H]2C)[C@]1(C)O	835.086	TRUE	1995-06-19			Pharmapendium	0.479	Pharmapendium	=	15	0.40715				30	30	30	1	3.33333
926	disopyramide		UVTNFZQICZKOEM-UHFFFAOYSA-N	CC(C)N(CCC(C(N)=O)(C1=CC=CC=C1)C1=CC=CC=N1)C(C)C	339.483	TRUE	1977-09-01			NIBR curation	1.74	NIBR curation	=	58	0.7308		519	112	96	97	96	3	3.125
928	disulfiram		AUZONCFQVSMFAP-UHFFFAOYSA-N	CCN(CC)C(=S)SSC(=S)N(CC)CC	296.552	TRUE	1951-08-28			NIBR curation	70	Pharmapendium	=	73	18.9		890	31	32	32	32	3	9.375
[truncated: 1,473 more rows]

## Sheet: S Data 3
Supplementary Data 3. Safety pharmacology assays used for characterizing marketed drugs
[truncated: 169 more rows]

[truncated: 12 more sheets: S Data 4, S Data 5, S Data 6, S Data 7, S Data 8, S Data 9, S Data 10, S Data 11, S Data 12, S Data 13, S Data 14, S Data 15]
