# Supplementary material for: A preclinical secondary pharmacology resource illuminates target-adverse drug reaction associations of marketed drugs
Source: Nat Commun. 2023 Jul 19;14:4323. doi: 10.1038/s41467-023-40064-9 (PMC10356841; doi:10.1038/s41467-023-40064-9)
Supplement: Supplementary file 6 — Source Data [file 41467_2023_40064_MOESM6_ESM.xlsx]

## Sheet: fig1_data
Fig 1A									Fig 1B									Fig 1C
AC50 range (µM)	AC50 range (µM)	activity not known from above sources	ChEMBL or subscription single concentration	subscription	ChEMBL	DrugCentral	total		AC50 range	SPD AC50 range	≥ 10	1 to 10	0.1 to 1	<0.1				drugcentral_struct_id	assay_id	summarized IC50	ChEMBL.AC50.Median(uM)
<0.1	<0.1 (n=870)	235		23	12	870	870		<0.1	<0.1 (n=690)	6	26	94	564	690			875	3199	0.0001	0.00077
0.1 to 1	0.1 to 1 (n=757)	728	5	34	33	757	757		0.1 to 1	0.1 to 1 (n=641)	13	120	233	275	641			2220	3215	0.0002	0.0075
1 to 10	1 to 10 (n=995)	3385	13	95	77	995	995		1 to 10	1 to 10 (n=984)	133	401	323	127	984			1153	32307	0.0002	0.028
≥ 10	≥ 10 (n=2100)	104436	117	397	423	2100	2100		≥ 10	≥ 10 (n=2791)	957	981	418	435	2791			1057	31453	0.0003	0.00114
																		1895	3157	0.0003	1.5e-05
																		3294	3215	0.0003	0.009
																		3658	41699	0.0003	0.091
																		1947	3084	0.0004	0.000305
																		2470	3157	0.0004	0.00028
																		2357	3175	0.0004	6e-05
																		1000082	3221	0.0004	0.0081
																		2865	3215	0.0005	0.00039
																		1000072	3221	0.0005	0.01036
																		3531	3261	0.0005	0.00075
																		3369	5468	0.0006	0.0631
																		4225	32016	0.0007	0.0038
																		2389	3215	0.0008	0.0005
																		2351	3217	0.0008	0.012
																		419	3218	0.0008	0.003688
																		4484	3483	0.0008	0.000103
																		2142	5468	0.0008	0.01015
																		1481	3221	0.0009	0.0013
																		520	3086	0.001	0.0019
																		4302	3160	0.001	0.000159
																		4716	32016	0.001	0.003
																		5062	32018	0.001	0.0295
																		2583	3221	0.001	0.001
																		2407	32307	0.001	0.264
																		2370	37286	0.001	0.001
																		956	49102	0.001	0.000122
																		137	3087	0.0011	0.001
																		2729	3125	0.0011	0.0009
																		1805	41630	0.0011	0.00058
																		333	42863	0.0011	0.00059
																		701	41627	0.0012	0.02
																		1960	41699	0.0012	1
																		2279	5437	0.0012	0.003434
																		1475	3160	0.0013	0.000382
																		1225	3218	0.0013	0.00073
																		3369	41699	0.0014	0.0631
																		1475	3131	0.0017	0.000303
																		191	3215	0.0017	0.001552
																		1805	3218	0.0017	0.0016
																		704	41699	0.0017	0.441
																		2562	5427	0.0017	0.00019
																		1960	5468	0.0017	1
																		4302	3131	0.0018	0.000251
																		4302	3132	0.0018	0.0002
																		129	3175	0.0018	0.0005
																		1796	49102	0.0018	0.001179
																		824	3218	0.0019	0.003
																		2032	5468	0.0019	0.01995
																		4061	3087	0.002	0.00024
																		2436	3176	0.002	0.003
																		2046	3175	0.0021	0.00025
																		2068	3176	0.0023	0.00038
																		3658	5468	0.0023	0.091
																		395	5435	0.0024	0.0036
																		703	3125	0.0025	0.00085
																		1802	3125	0.0025	0.002
																		1982	3215	0.0025	0.004
																		1613	3215	0.0025	0.00421
																		1895	3295	0.0025	6.2e-05
																		4302	41704	0.0025	0.000126
																		4061	3086	0.0026	0.002883
																		4484	3131	0.0026	9.8e-05
																		1524	3215	0.0027	0.00125
																		4829	3261	0.0027	0.074
																		2875	41519	0.0027	0.0112
																		1796	3126	0.0028	0.0038
																		1475	3130	0.0028	0.00151
																		2389	5449	0.0028	0.0005
																		2146	5468	0.0028	0.97724
																		623	41518	0.003	0.018
																		2865	41518	0.003	0.0794
																		1475	3132	0.003	0.00104
																		2389	3134	0.003	0.0023
																		4209	3134	0.003	0.00058
																		1082	31453	0.003	0.005768
																		875	31453	0.003	0.00077
																		972	3176	0.003	0.0048
																		663	41627	0.003	0.003085
																		1588	41517	0.003	0.000213
																		1765	41522	0.003	0.0007
																		1599	41522	0.003	0.001016
																		143	41522	0.003	0.001085
																		1560	41522	0.003	0.000885
																		242	41523	0.003	0.0056
																		5022	41523	0.003	0.321355
																		1588	41523	0.003	0.000433
																		2865	41523	0.003	0.00325
																		1723	41523	0.003	0.006175
																		403	41523	0.003	0.005635
																		4942	41637	0.003	0.004
																		623	41519	0.003	0.00456
																		5037	41519	0.003	0.000935
																		242	41519	0.003	0.0097
																		2172	41519	0.003	0.00044
																		1588	41519	0.003	0.000157
																		2865	41519	0.003	0.0072
																		1757	41521	0.003	0.000452
																		1475	41521	0.003	0.00102
																		4507	41630	0.003	0.000526
																		4166	41630	0.003	0.0002
																		1659	41630	0.003	0.00034
																		766	41630	0.003	0.020921
																		1832	41630	0.003	8e-05
																		1219	41632	0.003	0.15
																		2745	41704	0.003	0.001351
																		2293	41704	0.003	0.0061
																		1757	41704	0.003	0.000324
																		4151	41701	0.003	0.0008
																		2875	60953	0.003	0.0034
																		1764	32307	0.0031	0.4467
																		65	41702	0.0031	6.67962
																		2284	49102	0.0031	0.631183
																		3294	5449	0.0031	0.009
																		2562	3295	0.0032	0.00028
																		460	41524	0.0032	0.0072
																		814	13013	0.0033	1.0895
																		2279	41630	0.0033	0.003434
																		671	49102	0.0033	0.000235
																		522	3086	0.0034	0.000178
																		3659	3163	0.0034	0.026
																		870	3199	0.0035	13.2415
																		312	3215	0.0035	0.0012
																		2078	41523	0.0036	0.002399
																		1764	3196	0.0037	0.001232
																		833	41632	0.0037	0.003192
																		1212	3157	0.0038	0.00144
																		1282	32018	0.0038	0.014
																		522	3087	0.0039	0.000204
																		2389	3119	0.0039	0.01
																		1212	3215	0.0039	0.003281
																		2176	3086	0.004	0.002399
																		1230	3176	0.004	0.54
																		2351	3199	0.004	0.0018
																		1208	3218	0.004	0.002525
																		1195	3125	0.0041	0.0009
																		1475	41704	0.0041	0.00151
																		136	3125	0.0042	0.02015
																		4178	32016	0.0042	0.054
																		2146	41699	0.0042	0.97724
																		722	3215	0.0043	0.0096
																		2875	3215	0.0043	0.00091
																		1796	3215	0.0044	0.005
																		4816	41521	0.0044	9.1e-05
																		1659	41629	0.0044	0.0061
																		1511	3084	0.0045	0.0546
																		4302	41521	0.0045	0.00033
																		1689	41521	0.0045	0.00068
																		2303	3087	0.0046	0.00302
																		4302	60955	0.0046	0.000126
																		5062	32017	0.0047	0.015
																		621	3215	0.0047	0.003626
																		722	49102	0.0047	0.004912
																		1962	5437	0.0047	0.002035
																		389	3086	0.0048	0.037
																		2105	5450	0.0049	0.011457
																		2607	3263	0.005	0.004141
																		2705	3130	0.0051	0.0014
																		1610	3221	0.0052	0.019
																		2028	41704	0.0052	0.00245
																		1960	42788	0.0053	0.066
																		312	3295	0.0053	0.00029
																		4816	41704	0.0053	0.000238
																		3927	5472	0.0053	0.003
																		937	5468	0.0054	0.0775
																		1202	3125	0.0055	0.0022
																		3187	31453	0.0055	0.001691
																		1037	15247	0.0055	0.001542
																		260	41521	0.0056	0.001
																		765	41521	0.0057	0.012
																		3927	3263	0.0058	0.003
																		4799	5528	0.0058	0.000398
																		3659	41517	0.0059	0.02239
																		137	3086	0.006	0.00629
																		2176	3087	0.006	0.000543
																		945	3157	0.006	0.0025
																		4715	41637	0.006	0.007
																		2601	3295	0.006	0.0079
																		717	41518	0.0061	0.014065
																		454	3162	0.0061	0.00022
																		3591	41699	0.0061	0.8055
																		3356	5472	0.0061	0.01585
																		1129	13013	0.0063	0.042
																		389	3087	0.0064	0.017
																		2705	3132	0.0065	0.0022
																		1028	41699	0.0065	1.114
																		1816	49102	0.0065	0.0016
																		268	49102	0.0066	0.0039
																		401	41632	0.0067	0.008481
																		1028	5468	0.0067	1.114
																		1212	3295	0.0069	0.000594
																		2609	37286	0.007	0.013
																		1053	3176	0.0071	0.0016
																		2286	49102	0.0071	0.002871
																		2875	49102	0.0071	0.00201
																		1593	5468	0.0071	0.66
																		671	60955	0.0071	0.169
																		1764	5450	0.0072	0.002547
																		671	60953	0.0072	0.037
																		4150	5469	0.0073	0.005
																		5037	41523	0.0075	0.0031
																		180	41627	0.0076	0.00955
																		191	3196	0.0076	0.008285
																		312	3157	0.0077	2.7e-05
																		2419	3087	0.0078	0.000794
																		1796	3196	0.0078	0.004871
																		4452	3218	0.0078	0.001456
																		670	3196	0.0079	0.089
																		1726	41702	0.0079	0.4
																		1634	49102	0.0079	0.00167
																		2775	3175	0.008	0.0027
																		2470	3295	0.008	0.00042
																		3952	41517	0.0081	0.015
																		722	3196	0.0081	0.016295
																		1982	49102	0.0082	0.0039
																		704	5468	0.0083	0.441
																		460	3196	0.0086	0.0072
																		1084	41630	0.0086	0.033375
																		256	3161	0.0088	0.005
																		2705	41521	0.0089	0.004
																		1768	3218	0.009	0.008017
																		2028	41521	0.009	0.012875
																		766	41629	0.009	0.33898
																		260	41704	0.009	0.00087
																		419	5437	0.009	0.1185
																		2725	3218	0.0091	0.058
																		1375	41520	0.0091	0.01288
																		868	41704	0.0091	0.003463
																		1343	41699	0.0093	0.947
																		2032	5426	0.0094	0.005613
																		670	3295	0.0096	0.0902
																		4178	32018	0.0098	0.012
																		2032	5435	0.0098	0.01611
																		2683	5468	0.0098	0.264
																		1353	41518	0.0099	0.082
																		4209	41701	0.0099	0.00058
																		2875	41518	0.01	0.0565
																		3294	41518	0.01	0.75
																		249	3081	0.01	0.004668
																		670	3157	0.01	0.0119
																		893	3158	0.01	0.0175
																		353	3218	0.01	0.00525
																		4302	5363	0.01	0.00033
																		2286	60955	0.01	0.008661
																		522	3196	0.0101	0.019
																		875	3217	0.0102	0.00063
																		2407	3295	0.0105	0.003995
																		1084	41629	0.0105	0.0555
																		852	3125	0.0106	0.01
																		1934	3084	0.0107	0.00104
																		1204	41630	0.0107	0.014673
																		191	3126	0.011	0.002886
																		2541	3157	0.011	0.00631
																		1082	3199	0.011	0.005768
																		2875	5427	0.011	0.0034
																		1212	3134	0.0111	0.016789
																		2105	32307	0.0113	0.05
																		1723	41519	0.0113	0.007689
																		2389	41519	0.0114	0.013
																		1663	41632	0.0115	12.558
																		1353	3119	0.0116	0.0059
																		1353	41519	0.0117	0.0064
																		1723	3126	0.012	0.000582
																		1960	3159	0.012	0.037
																		522	3178	0.012	0.003636
																		2435	3196	0.012	0.00039
																		1613	49102	0.012	1
																		673	5528	0.012	0.041
																		1353	3157	0.0122	0.002119
																		1723	41518	0.0123	0.074
																		3659	3159	0.0123	0.0257
																		2172	3081	0.0126	0.04606
																		888	3197	0.0126	0.000518
																		3659	5434	0.0128	0.02239
																		1095	41630	0.0129	0.0905
																		228	32307	0.013	0.145985
																		2105	3295	0.013	0.004205
																		180	49102	0.013	0.000838
																		814	49102	0.013	0.009977
																		333	49102	0.0133	0.001777
																		722	3134	0.0134	0.019
																		2279	41629	0.0134	0.037
																		2865	3196	0.0137	0.001585
																		621	3082	0.014	0.05012
																		812	3161	0.014	0.0034
																		1164	3185	0.014	0.00371
																		1650	41632	0.0142	0.1
																		1613	3119	0.0144	0.00695
																		1764	5426	0.0144	0.003198
																		4302	3130	0.0145	0.000126
																		137	41523	0.0146	0.11749
																		2740	3157	0.0148	0.0022
																		1982	3082	0.015	0.007472
																		179	3157	0.015	0.007815
																		2544	32016	0.015	0.0238
																		1659	3218	0.015	0.0132
																		2233	3295	0.015	0.0015
																		2245	3218	0.0151	0.007
																		2339	3157	0.0152	0.0615
																		701	41701	0.0154	0.0575
																		2105	5452	0.0155	0.108
																		1219	41633	0.0159	0.4295
																		2172	3157	0.016	0.00615
																		2601	3157	0.016	0.004
																		2745	41521	0.016	0.0186
																		2470	5425	0.016	0.0445
																		1593	5435	0.016	0.005338
																		722	41704	0.0161	0.02506
																		924	3158	0.0162	0.00879
																		888	3184	0.0162	0.002366
																		722	3082	0.0164	0.00975
																		2740	3215	0.0165	0.003122
																		946	41631	0.0167	0.01585
																		2637	3134	0.0168	0.017
																		2220	3126	0.017	0.0014
																		2435	3134	0.017	0.0014
																		2113	3157	0.017	0.0003
																		1427	49102	0.017	0.01353
																		1659	5437	0.017	0.00034
																		2742	41518	0.0171	0.8349
																		2284	3134	0.0171	0.006489
																		1650	41633	0.0171	0.1
																		2799	41633	0.0171	0.04
																		1971	3196	0.0172	0.136
																		1971	3215	0.0172	0.051
																		3658	5426	0.0178	0.129
																		765	41704	0.0179	0.016
																		2865	41701	0.0179	0.007943
																		1876	3124	0.018	0.00103
																		1982	3126	0.018	0.01
																		4484	3130	0.018	0.0001
																		1530	3131	0.018	1.3385
																		784	3131	0.018	0.0019
																		1427	3176	0.018	0.0054
																		256	3176	0.018	0.18
																		1971	49102	0.018	0.005862
																		2763	49102	0.018	0.0016
																		1937	3084	0.0183	0.205
																		3584	3134	0.0186	0.00912
																		1057	3217	0.019	0.0011
																		1613	41519	0.019	0.022
																		779	5437	0.019	0.1465
																		1890	3215	0.0191	0.0058
																		1388	3218	0.0193	0.0345
																		4485	41630	0.0193	0.0655
																		2705	3131	0.0194	0.0036
																		621	3134	0.0194	0.007019
																		522	3134	0.0194	0.005471
																		660	3215	0.0197	0.0061
																		1499	5528	0.0198	0.03981
																		3008	3191	0.02	0.00063
																		522	3197	0.02	0.003338
																		2435	3215	0.02	0.00039
																		671	41519	0.02	0.004913
																		1082	41630	0.02	0.603
																		134	41675	0.02	0.027
																		4411	49102	0.02	0.003509
																		2562	5425	0.02	0.472395
																		2726	5437	0.02	0.101
																		1873	60953	0.02	0.019499
																		722	3163	0.0202	0.07943
																		1805	3263	0.0202	0.00735
																		1205	41630	0.0202	0.012452
																		722	41701	0.0202	0.019
																		2105	3196	0.0205	0.108
																		2705	41704	0.0206	0.0014
																		865	41632	0.0207	0.07
																		2389	3157	0.0208	0.0051
																		1201	13316	0.021	0.003877
																		2303	3086	0.021	0.004183
																		1753	41699	0.021	0.72
																		1805	5436	0.021	0.00058
																		180	13013	0.0213	0.718
																		956	3134	0.0215	0.043
																		2637	3215	0.0219	0.011183
																		1945	3125	0.022	0.038
																		3369	41517	0.022	0.00525
																		2286	3215	0.022	0.023
																		65	5364	0.022	0.189245
																		1028	5528	0.022	0.436
																		2105	3215	0.0221	0.011457
																		954	41701	0.0221	0.0022
																		621	49102	0.0225	0.012
																		1982	3196	0.0228	0.01259
																		1057	3199	0.023	0.00114
																		779	3263	0.023	0.012
																		865	41633	0.0232	0.0435
																		2705	5363	0.0232	0.004
																		191	3082	0.0234	0.0555
																		2865	3126	0.0234	0.00565
																		1976	3134	0.0235	0.6166
																		242	3157	0.0237	0.00295
																		1529	4076	0.0239	0.013
																		260	3130	0.024	0.00087
																		945	3295	0.024	0.006243
																		271	49102	0.024	0.000701
																		2717	3215	0.0244	0.017
																		1613	41518	0.0245	0.082
																		1343	5468	0.0245	0.947
																		454	3124	0.025	0.00017
																		2813	3176	0.025	0.037
																		2459	32016	0.025	0.0555
																		1282	32017	0.025	0.471
																		1971	3161	0.0253	0.00321
																		2274	3215	0.0254	0.00454
																		942	3081	0.0255	0.01
																		1764	5452	0.0257	0.001232
																		1805	13315	0.026	0.0016
																		2014	3081	0.026	3.5481
																		2865	3157	0.026	0.005
																		888	3163	0.026	0.00685
																		2337	49102	0.026	0.02
																		180	41701	0.026	0.005599
																		1153	41518	0.0265	0.028
																		2389	41701	0.0266	0.0023
																		333	3131	0.0267	0.000779
																		833	41633	0.0267	0.1285
																		1640	3161	0.027	0.01145
																		785	32018	0.027	0.16
																		1960	5435	0.027	0.066
																		1200	41519	0.0274	0.065
																		2865	3134	0.0275	0.007943
																		403	3157	0.0278	0.009
																		2220	5451	0.0279	0.002
																		1212	49102	0.028	0.04
																		389	5425	0.028	0.21
																		1155	5528	0.0281	0.118
																		2419	5528	0.0285	0.000794
																		392	3223	0.0286	0.0082
																		1613	3126	0.029	1
																		249	41701	0.029	0.016951
																		5048	49103	0.0291	0.0027
																		2389	3083	0.0295	0.0032
																		1209	3176	0.0297	0.00865
																		1057	41629	0.0297	0.294
																		180	3215	0.0298	0.015
																		180	3134	0.0299	0.005599
																		2705	3081	0.03	0.071435
																		3658	3184	0.03	0.023
																		2286	41521	0.03	0.0235
																		1965	41629	0.03	1.54882
																		1796	5451	0.03	0.004871
																		2286	60953	0.03	0.0555
																		2354	3182	0.0311	0.009
																		129	3196	0.0314	0.082
																		865	4076	0.0314	0.07
																		1028	32307	0.032	2.5119
																		916	49102	0.032	0.02
																		1530	3215	0.0321	0.01585
																		419	41630	0.0321	0.1185
																		765	41518	0.0323	0.158
																		1723	41625	0.0325	0.0565
																		814	3196	0.0327	0.0355
																		1530	3196	0.0328	0.03162
																		1963	41630	0.033	0.015808
																		616	49102	0.033	0.0055
																		819	41630	0.0331	0.0475
																		2405	10943	0.034	0.088065
																		1528	4076	0.034	0.067
																		1805	3279	0.034	0.00058
																		2014	49102	0.034	0.009
																		1663	41633	0.0343	1.751
																		1440	41632	0.0344	0.12
																		408	41627	0.0346	0.3
																		401	41633	0.0346	0.004803
																		722	3126	0.035	0.012795
																		704	5435	0.035	0.008514
																		765	41519	0.0353	0.048
																		1971	5427	0.036	0.123
																		2875	3126	0.0363	0.0029
																		621	3176	0.0364	0.05105
																		333	3130	0.0365	0.00059
																		1829	4076	0.037	0.0014
																		1805	41629	0.0371	0.00735
																		4943	3087	0.0375	0.0004
																		814	41521	0.0375	0.0725
																		888	3134	0.0376	0.027
																		180	41626	0.0376	0.333
																		2220	5449	0.0379	0.0075
																		888	3159	0.038	0.003784
																		2166	41702	0.038	2.69153
																		115	5427	0.038	0.023
																		701	41519	0.0393	0.093
																		2279	3218	0.0395	0.0305
																		1353	41701	0.0396	0.018
																		3927	5437	0.0396	0.44
																		2389	41518	0.0398	0.24
																		1222	3081	0.04	1.3081
																		888	3157	0.04	0.00592
																		2354	41747	0.04	0.009
																		522	5426	0.04	0.003338
																		1043	5449	0.04	0.00417
																		814	3215	0.0402	0.021225
																		722	3130	0.0403	0.02506
																		488	41702	0.041	5
																		2142	3134	0.0413	0.01015
																		242	3196	0.0416	0.001259
																		956	3215	0.0422	0.038
																		3952	41699	0.0423	0.391
																		722	3119	0.0429	0.03
																		1580	3081	0.043	0.01585
																		242	49102	0.043	0.1
																		3369	5434	0.043	0.00525
																		134	3125	0.0431	0.027
																		947	41519	0.0437	0.012895
																		2284	3215	0.0439	0.014848
																		2274	3157	0.044	0.007304
																		701	3134	0.0445	0.0575
																		1212	13034	0.0447	0.082
																		4380	41627	0.0448	0.017
																		1962	3263	0.045	0.022
																		765	41523	0.0453	0.07
																		2389	13013	0.0454	1.4705
																		3294	3157	0.0454	0.11
																		1588	41518	0.0456	0.086
																		954	3134	0.0456	0.0022
																		722	41518	0.0458	0.247
																		1982	42863	0.046	0.022
																		2870	3125	0.0463	0.048
																		722	5451	0.0464	0.016295
																		4554	3218	0.047	0.000265
																		1796	3134	0.0478	0.091
																		437	3295	0.048	0.082
																		568	3198	0.0484	0.07
																		722	3159	0.0487	0.089715
																		2389	41517	0.0488	0.008809
																		209	3277	0.0489	0.08
																		816	3125	0.049	73
																		2601	32307	0.049	0.069
																		180	41704	0.0491	0.1259
																		1982	3134	0.0494	0.02556
																		722	13013	0.0498	3.58
																		972	3161	0.05	0.0089
																		1796	3163	0.05	0.062
																		2475	3279	0.05	0.65
																		1982	5449	0.0501	0.004
																		2815	3196	0.0502	0.135
																		2351	13332	0.0504	0.0018
																		1935	41633	0.0507	0.7
																		191	3119	0.0512	0.034
																		660	3081	0.0519	0.03981
																		2105	3197	0.0519	0.011734
																		956	13013	0.052	1.836
																		1613	3134	0.052	0.018
																		2274	3295	0.052	0.008727
																		389	3197	0.0522	0.21
																		2875	3157	0.0524	0.012
																		621	3157	0.0525	0.012
																		1723	41699	0.0529	0.038
																		4452	5437	0.053	0.00676
																		1208	5437	0.053	0.4605
																		403	41517	0.0534	0.2645
																		2286	13013	0.0536	1.1555
																		1796	13013	0.0538	1
																		1212	3196	0.0538	0.032
																		671	3215	0.0545	0.020598
																		2828	3081	0.0548	0.1413
																		2740	3134	0.0548	0.18965
																		2389	3163	0.0548	0.0075
																		1982	5451	0.0549	0.01259
																		888	3295	0.055	0.003574
																		3294	5425	0.055	0.21
																		945	3215	0.0556	0.024
																		616	17008	0.056	0.0055
																		191	3295	0.056	0.09
																		2655	5472	0.056	0.0942
																		1343	5435	0.0567	0.092
																		2176	3197	0.0568	0.027
																		2605	41523	0.0569	0.01841
																		1613	3082	0.0574	0.0325
																		2311	3198	0.058	0.07
																		1613	3157	0.0583	0.021
																		868	3130	0.059	0.003463
																		701	41626	0.0591	0.3855
																		1524	3134	0.0592	0.015
																		3294	41517	0.06	0.0004
																		4628	41629	0.06	0.294
																		1524	41701	0.06	0.015
																		2875	3159	0.0605	0.57
																		522	3163	0.061	0.0515
																		3658	5434	0.0616	0.023
																		1982	3119	0.0629	0.0285
																		888	3196	0.0638	0.005567
																		2200	41704	0.0647	0.322
																		2865	5449	0.065	0.00039
																		1524	41518	0.0651	1.1581
																		1796	3082	0.0654	0.055
																		2799	3198	0.0655	0.04
																		1883	41632	0.0659	7.1
																		701	49102	0.066	0.009827
																		249	3134	0.0664	0.016951
																		268	17008	0.0665	0.0039
																		1217	41630	0.0666	0.097
																		3591	41517	0.0667	0.0205
																		191	49102	0.067	0.055
																		2286	3196	0.0679	0.0555
																		2389	3196	0.0695	0.0026
																		1427	13013	0.0697	1.9
																		1796	5449	0.07	0.005
																		1976	5468	0.07	0.6166
																		1982	3157	0.071	0.02345
																		2068	3161	0.071	0.086
																		956	3126	0.072	0.046
																		1045	41637	0.0723	65.2
																		2172	3119	0.0728	0.00044
																		1613	41701	0.0734	0.018
																		1982	3130	0.074	0.022
																		2284	3295	0.075	0.205
																		3659	41523	0.0752	0.099
																		1782	3295	0.076	0.0613
																		671	3134	0.0764	0.037
																		1982	13034	0.0766	0.082215
																		722	3132	0.0768	0.034
																		2159	41631	0.0771	0.0335
																		673	3087	0.0775	0.041
																		2303	41523	0.0779	0.139
																		333	3134	0.078	0.0995
																		2470	42786	0.078	0.0445
																		581	49102	0.078	0.014
																		2717	3196	0.0783	0.0875
																		903	41521	0.0784	0.04467
																		1353	3215	0.0785	0.055
																		437	3197	0.079	0.0152
																		115	3134	0.0797	0.023
																		1588	41699	0.0797	0.016094
																		621	3295	0.0798	0.012
																		671	3081	0.08	0.3594
																		4411	3176	0.08	0.019
																		1933	41629	0.08	0.023
																		2762	49102	0.08	0.03981
																		888	3215	0.0802	0.005114
																		1427	3134	0.0804	0.103
																		2600	3081	0.081	0.19953
																		191	3161	0.081	0.013
																		2699	41632	0.081	0.041
																		249	49102	0.081	0.003
																		2470	41701	0.081	0.0079
																		2200	3130	0.082	0.322
																		1876	3181	0.082	0.01128
																		1962	3218	0.082	0.315
																		191	5449	0.082	0.001552
																		191	3134	0.0823	0.2505
																		180	3196	0.0826	0.045
																		701	3215	0.0826	0.01365
																		2875	5449	0.0828	0.00091
																		1427	3161	0.083	0.016
																		2558	5435	0.083	0.025
																		954	41625	0.0837	0.1685
																		1028	5435	0.084	0.0302
																		2740	3196	0.0844	0.003122
																		3659	3196	0.0862	0.047
																		2284	3161	0.087	0.013
																		1723	41517	0.0872	0.031
																		1897	41631	0.0873	0.04155
																		1210	3218	0.088	10
																		1856	5435	0.088	0.1125
																		2028	41625	0.0895	0.0767
																		2337	3215	0.0895	0.161
																		1001	41517	0.09	0.026
																		2279	3263	0.09	0.037
																		1082	41629	0.09	1.634
																		1530	5451	0.09	0.03162
																		722	41523	0.0901	0.2285
																		333	5363	0.0902	0.003668
																		2561	3199	0.0903	0.5
																		2808	3090	0.091	0.061
																		1210	3263	0.091	0.0057
																		1209	3215	0.0914	0.1245
																		180	41521	0.0918	0.081
																		180	41518	0.092	0.2593
																		2435	3126	0.092	0.000435
																		2607	5437	0.092	1.0935
																		1440	4076	0.0925	0.12
																		2873	3125	0.093	0.029
																		2220	3130	0.093	0.002
																		1209	3126	0.0933	0.0905
																		2176	5425	0.094	0.027
																		621	3196	0.0945	0.024305
																		671	3130	0.0947	0.169
																		1511	3188	0.095	0.0546
																		1618	3198	0.096	0.1185
																		2637	49102	0.096	0.072
																		1714	5437	0.096	47.712
																		2032	5450	0.0987	0.826
																		1971	3126	0.0996	0.016
																		2286	3134	0.0996	0.0555
																		2028	41519	0.0996	0.2872
																		1640	3088	0.1	0.0221
																		1958	3088	0.1	0.079
																		2179	31149	0.1	1.15
																		2562	3157	0.1	0.0455
																		2284	3159	0.1	0.013209
																		2637	3295	0.1	0.009892
																		2142	3159	0.101	0.009667
																		2266	41627	0.1035	0.012203
																		1531	41523	0.104	0.309
																		403	3295	0.1052	0.0279
																		1796	41517	0.1063	0.0537
																		4209	3163	0.1095	1
																		242	5451	0.1099	0.001259
																		1412	3081	0.11	0.01
																		1655	3134	0.11	1.1055
																		1782	3157	0.11	0.285
																		3294	41523	0.11	0.21
																		786	3218	0.11	2.5119
																		2435	3295	0.11	0.0054
																		2537	41519	0.11	0.12
																		2600	49102	0.11	0.049
																		183	3084	0.1101	0.885
																		2105	3157	0.1103	0.0257
																		249	3196	0.1105	0.009744
																		242	3163	0.1106	0.1
																		2284	13013	0.1108	2.834
																		779	3218	0.111	4.314
																		722	3083	0.1114	0.018
																		522	3215	0.1117	0.2635
																		673	3086	0.1123	0.0945
																		2337	41523	0.1139	0.52255
																		1971	3134	0.114	0.123
																		722	41517	0.1142	0.095
																		437	5426	0.1145	0.0152
																		2683	5435	0.1147	0.086
																		2172	41522	0.1165	0.372
																		1353	13013	0.1168	1.1565
																		956	41626	0.1192	0.029
																		1764	3126	0.12	0.009779
																		868	3131	0.12	0.002651
																		191	3157	0.12	0.1335
																		812	3176	0.12	0.1725
																		1082	3218	0.12	1.2435
																		2475	3263	0.12	0.1359
																		1577	3295	0.12	0.088
																		1170	49102	0.12	0.078
																		312	5449	0.12	0.0012
																		722	5449	0.12	0.0096
																		191	5451	0.12	0.008285
																		242	3215	0.1201	0.009
																		2407	3157	0.1216	0.0007
																		1971	3176	0.123	0.009989
																		1027	41518	0.1246	1.458
																		1963	41629	0.1246	0.0885
																		2274	3134	0.1252	0.0225
																		2389	3159	0.1277	0.009972
																		945	3134	0.1283	0.2005
																		2740	13034	0.1293	0.5106
																		1427	3126	0.13	0.102
																		522	3157	0.13	0.0975
																		842	3176	0.13	0.002075
																		1593	3184	0.13	0.005338
																		2014	3295	0.13	0.0627
																		2337	3134	0.1302	0.02745
																		2551	41631	0.1305	0.195
																		1982	3132	0.1319	0.029
																		621	3161	0.1322	0.019
																		242	41517	0.1325	0.1
																		2389	3126	0.1349	0.012
																		1714	3199	0.136	0.011612
																		2683	3184	0.1363	0.086
																		333	3196	0.1369	0.1635
																		2435	3157	0.14	0.0041
																		1043	3163	0.14	0.006905
																		4178	32017	0.14	2.6
																		812	49102	0.14	0.0008
																		2274	49102	0.14	0.013397
																		888	5426	0.14	0.000518
																		3369	5435	0.14	0.00525
																		1613	5449	0.14	0.00421
																		956	3196	0.1404	0.089
																		2284	5427	0.1407	0.006489
																		704	3159	0.1413	0.0128
																		701	41518	0.1434	0.835
																		333	3483	0.1438	0.003668
																		701	41704	0.1452	0.0955
																		180	41519	0.1467	0.182
																		1982	3483	0.1482	0.068
																		2758	41518	0.1485	0.86945
																		180	3126	0.15	0.006048
																		2284	3126	0.15	0.0755
																		2339	32307	0.15	0.0615
																		814	5451	0.15	0.0355
																		4374	5452	0.15	0.49543
																		249	3215	0.1506	0.012788
																		1796	41518	0.1568	0.9199
																		1883	41633	0.157	14.7005
																		956	41701	0.1576	0.043
																		865	3198	0.1671	0.0435
																		1862	5470	0.1677	0.003981
																		249	41519	0.1679	0.292
																		4507	41629	0.1685	0.7375
																		3257	3662	0.1697	0.687
																		1796	3159	0.17	0.069
																		1634	3161	0.17	0.03
																		4326	41747	0.17	0.0109
																		82	49102	0.17	6.12
																		403	5425	0.17	0.005635
																		1659	5471	0.17	0.0061
																		249	41523	0.1701	0.6025
																		2351	3196	0.1704	0.226
																		621	13013	0.1712	2.604
																		1353	3081	0.1731	0.0302
																		1982	3295	0.1747	0.044
																		1427	3215	0.1763	0.094
																		1057	41630	0.1776	18.403
																		2402	3295	0.1798	0.0293
																		751	3130	0.18	0.0719
																		522	3159	0.18	0.0685
																		454	3181	0.18	0.012
																		1386	3185	0.18	0.0095
																		2601	5426	0.18	0.025
																		2068	3122	0.1809	0.9
																		2717	3134	0.1826	0.199
																		4882	3177	0.1841	0.0125
																		191	13034	0.186	0.392
																		460	5452	0.1887	0.0072
																		3659	3157	0.1889	1.5625
																		522	3184	0.1891	0.073
																		660	3196	0.1893	0.00789
																		654	3081	0.19	1
																		3369	3159	0.19	0.00525
																		2475	3218	0.19	1.9025
																		129	5451	0.19	0.082
																		2331	41627	0.1911	0.036
																		621	3126	0.1917	0.007018
																		2742	41704	0.1922	0.57925
																		2284	3196	0.1924	0.284
																		722	41521	0.1931	0.0495
																		1353	3134	0.1934	0.018
																		1255	13332	0.195	0.00252
																		645	13013	0.1961	0.50119
																		403	3134	0.1966	0.00696
																		4334	13332	0.197	0.023
																		1155	3087	0.2	0.118
																		717	3157	0.2	0.002445
																		2748	3162	0.2	9.833
																		1873	3163	0.2	1.6
																		2311	4076	0.2	0.07
																		3356	5437	0.2	0.142
																		824	5437	0.2	0.778
																		2815	41519	0.2022	0.1245
																		1353	3120	0.2062	0.009
																		3658	3159	0.2078	0.023
																		719	31964	0.2082	0.1
																		2303	3196	0.2083	0.28
																		2172	3084	0.2088	0.201
																		1830	3157	0.2094	0.03311
																		2220	3157	0.21	0.0024
																		1580	3158	0.21	2.61695
																		956	3159	0.21	0.0515
																		1524	49102	0.21	0.001707
																		621	5427	0.21	0.007019
																		4374	5450	0.21	0.224
																		2441	13173	0.2113	0.034
																		1688	41704	0.2137	0.049
																		704	18942	0.2149	0.441
																		1714	3263	0.215	8.9015
																		956	3082	0.2179	0.1745
																		2436	3088	0.2194	0.285
																		956	3132	0.2195	0.0225
																		2470	3081	0.22	1
																		2105	3081	0.22	1.05777
																		1057	3263	0.22	0.294
																		1043	5426	0.22	0.000609
																		2848	3086	0.2215	0.01778
																		1665	3177	0.2258	6.553
																		2865	5451	0.2291	0.001585
																		2029	3162	0.23	0.16
																		1001	3163	0.23	0.104
																		1640	3176	0.23	0.094
																		2475	5472	0.23	0.1359
																		2865	3119	0.2367	0.039
																		814	41704	0.2391	0.1655
																		3658	3163	0.2394	0.023
																		2105	3159	0.2396	0.0525
																		785	32017	0.24	0.71
																		3659	5426	0.24	0.099
																		105	5528	0.24	0.268
																		2284	3082	0.2418	0.2005
																		704	3163	0.2437	0.02089
																		2865	49102	0.2444	0.047
																		2607	3218	0.246	3.206
																		2105	5426	0.2474	0.011734
																		1796	41626	0.2491	0.0635
																		956	3130	0.25	0.0475
																		2637	3157	0.25	0.031
																		342	3081	0.2508	0.49677
																		1890	3197	0.2542	0.15849
																		937	3134	0.2551	0.0775
																		1971	3082	0.256	0.2355
																		1212	13013	0.2597	1.2155
																		333	3088	0.26	0.193
																		180	3131	0.26	0.026
																		1960	3163	0.26	0.0375
																		1663	4076	0.26	12.558
																		3659	5451	0.26	0.047
																		2337	41701	0.2605	0.02745
																		1971	3132	0.262	0.0235
																		2561	3217	0.265	0.5
																		2389	49102	0.2662	0.033
																		2032	5452	0.2664	2.5005
																		1796	41701	0.2666	0.091
																		2253	3218	0.268	1.146
																		392	3224	0.2705	0.176
																		597	3260	0.271	1.772
																		663	3196	0.2731	1.505
																		2717	5451	0.2769	0.0875
																		966	3081	0.28	0.03236
																		180	3159	0.28	0.005882
																		2337	3196	0.2819	0.21675
																		2767	10943	0.2839	0.72
																		2546	4076	0.284	0.56
																		956	41518	0.2862	0.516
																		2121	3085	0.2877	0.06
																		1353	41522	0.2879	1.21
																		814	3126	0.29	0.023
																		180	3163	0.29	0.0338
																		1873	41517	0.29	1.6
																		1593	3197	0.29	0.12589
																		1764	3295	0.29	0.112
																		2142	41701	0.29	0.01015
																		1796	41523	0.2905	0.498
																		242	41701	0.2924	0.1
																		1982	3160	0.2932	0.047
																		2435	3081	0.3	0.014
																		2651	3157	0.3	0.8215
																		1873	3159	0.3	1.6
																		2562	3163	0.3	0.0079
																		522	5427	0.3	0.005471
																		1043	5434	0.3	0.00146
																		2389	41523	0.3005	0.253
																		704	3184	0.3017	0.008514
																		242	5452	0.3033	0.001259
																		2637	3483	0.3052	0.072
																		722	41519	0.3075	0.317615
																		2470	3134	0.31	0.0079
																		1082	41627	0.31	0.0415
																		1960	32307	0.31	1.9953
																		1427	3082	0.3128	0.044
																		1782	3196	0.314	0.63
																		2865	41627	0.3163	0.095715
																		1427	3196	0.319	0.0335
																		2286	3131	0.32	0.012075
																		1427	3159	0.32	2.5775
																		2863	3176	0.32	5.3
																		228	5468	0.32	7.75
																		2286	5363	0.3216	0.0235
																		2339	3196	0.3241	4.6
																		947	41699	0.325	14
																		191	17008	0.33	0.055
																		2865	3163	0.33	0.39
																		3369	3163	0.33	0.00525
																		3018	3215	0.33	0.083
																		228	3295	0.33	0.025
																		654	49102	0.33	0.041311
																		2105	5468	0.33	0.6655
																		1427	3132	0.3304	0.269
																		4374	42784	0.3316	0.49543
																		1982	32309	0.332	0.082215
																		4209	3159	0.3323	1
																		749	41521	0.3342	0.785
																		5201	41636	0.3367	0.3
																		180	41523	0.337	1.141
																		242	3159	0.3391	1
																		784	3081	0.34	0.83216
																		1922	3084	0.34	0.007325
																		1386	3162	0.34	0.0095
																		954	3163	0.34	0.28
																		367	41629	0.34	0.17
																		2136	5427	0.34	0.0018
																		2815	3215	0.3403	0.284
																		1530	5449	0.3448	0.01585
																		1688	41521	0.347	0.383
																		2179	10943	0.35	0.59442
																		751	3081	0.35	10
																		1764	3159	0.35	0.3355
																		2717	3163	0.35	1.112
																		3584	3163	0.35	0.218435
																		1816	5449	0.35	0.0148
																		3188	31453	0.3507	0.029
																		660	3176	0.355	0.294
																		488	5364	0.3561	0.7
																		888	32307	0.3579	1.197
																		1343	5452	0.358	1.7165
																		1723	3081	0.36	2.2387
																		2440	3161	0.36	5.642
																		2651	3295	0.36	0.7695
																		3584	41701	0.36	0.00912
																		1227	5439	0.36	6.1
																		2820	41626	0.3617	0.1625
																		1999	41521	0.3636	0.255
																		403	3215	0.3642	0.01
																		2470	3163	0.3692	0.1349
																		956	3131	0.37	0.042
																		1982	3131	0.37	0.083
																		2774	3131	0.37	0.086
																		1212	3159	0.37	0.021
																		2056	3277	0.37	0.62
																		1982	5363	0.37	0.068
																		2330	41631	0.3726	0.355
																		2397	3198	0.3732	0.4279
																		1796	3083	0.3742	0.08155
																		888	5434	0.3747	0.002366
																		2291	3086	0.38	0.2795
																		4326	3182	0.38	0.0109
																		2865	32309	0.38	0.0794
																		471	3662	0.38	31.6
																		1982	3120	0.383	0.095
																		2600	41625	0.3831	0.229
																		621	3159	0.3842	0.026
																		1971	13034	0.386	1.56595
																		2389	5434	0.3873	0.008809
																		1816	42788	0.3883	0.052555
																		701	3157	0.39	0.138
																		1043	3159	0.39	0.0028
																		1688	41701	0.3912	0.101
																		2284	3157	0.4	0.3365
																		3584	3159	0.4	0.11295
																		1958	3161	0.4	0.0133
																		1406	3261	0.4	0.166
																		2655	5437	0.4	0.1242
																		242	41627	0.4045	0.24
																		2601	13034	0.41	0.069
																		977	3081	0.41	0.217965
																		1427	3295	0.41	0.645
																		1427	5427	0.41	0.103
																		249	13013	0.4115	1.668
																		403	3196	0.4119	0.006804
																		956	41627	0.4194	0.032
																		1971	3159	0.42	0.0685
																		1593	3163	0.42	0.005425
																		1947	3188	0.42	0.000305
																		1937	3188	0.42	0.205
																		717	41704	0.42	0.13545
																		784	5363	0.42	0.0485
																		2855	3264	0.4206	11.8
																		644	3277	0.4239	0.28
																		1530	3483	0.4318	0.568
																		920	41625	0.4374	0.42
																		954	3196	0.4399	0.301
																		3356	3218	0.44	1.3405
																		2637	5425	0.44	0.06
																		2441	3177	0.441	0.19953
																		2389	5451	0.4426	0.0026
																		2142	3184	0.4442	0.006513
																		375	41625	0.45	1.9815
																		2068	3131	0.45	0.1085
																		660	3157	0.45	0.227
																		2740	32309	0.45	0.5106
																		2171	3277	0.45	9.705
																		2200	5363	0.45	0.585
																		1419	5427	0.45	0.105
																		3294	5434	0.45	0.0004
																		2339	5468	0.45	7.8
																		701	41521	0.4507	0.1635
																		1427	3483	0.4536	0.167
																		242	3119	0.4545	0.134
																		2637	3130	0.46	0.00451
																		2286	41519	0.46	0.3745
																		65	41521	0.46	0.189245
																		367	41630	0.46	5.6
																		1873	5427	0.46	0.019499
																		1971	3130	0.4601	0.12025
																		2637	5427	0.4663	0.017
																		249	41522	0.4668	1.049
																		784	3483	0.4681	0.0485
																		2337	3159	0.47	0.1003
																		522	3295	0.47	0.3865
																		814	5363	0.47	0.0725
																		2435	5449	0.47	0.00039
																		2351	3161	0.4722	0.281
																		2815	41523	0.4731	2.373
																		2351	3163	0.4774	0.4225
																		4138	41521	0.4775	0.969
																		2238	41632	0.478	1.745
																		1922	3128	0.48	8.29
																		2558	3295	0.48	0.0891
																		1634	5427	0.48	0.3985
																		2601	5450	0.48	0.0038
																		2362	41516	0.4809	10
																		3018	3081	0.49	0.1085
																		1427	3130	0.49	0.3119
																		1212	3163	0.49	0.088
																		956	41704	0.4908	0.0475
																		765	41517	0.4973	0.1945
																		2172	41518	0.4976	1.02999
																		2286	3126	0.5	0.009239
																		888	3126	0.5	0.0685
																		2717	3176	0.5	0.147
																		2875	32309	0.5	0.0565
																		2397	41633	0.5006	0.4279
																		1971	3295	0.51	0.12
																		1971	5449	0.51	0.051
																		2782	5528	0.51	0.13
																		956	3160	0.5124	0.023921
																		1723	41626	0.5148	0.366
																		437	3157	0.52	0.222
																		671	3163	0.52	0.0545
																		717	41521	0.52	0.13545
																		947	41517	0.5211	0.058
																		781	41701	0.5234	0.067
																		313	41704	0.5251	0.201
																		701	3126	0.53	0.01315
																		249	3162	0.53	1.049
																		960	3199	0.53	6.4776
																		522	5451	0.5324	0.019
																		2637	3124	0.534	1.743
																		403	5451	0.5383	0.006804
																		621	3081	0.5396	1.47911
																		1200	3081	0.54	0.4963
																		722	3131	0.54	0.048
																		725	3185	0.54	3.4135
																		945	5449	0.54	0.024
																		176	3081	0.5402	5.5
																		1440	41633	0.5403	0.74
																		1873	3134	0.5426	0.019499
																		242	3134	0.543	0.1
																		2337	41518	0.5438	0.71465
																		1971	3131	0.5444	0.1035
																		621	13034	0.5468	0.051
																		1524	3126	0.5499	0.001535
																		2407	42789	0.55	0.264
																		180	3157	0.55	0.336
																		2284	3119	0.5513	1.04
																		1971	3163	0.5514	0.1165
																		1816	3163	0.5556	0.108765
																		1982	3163	0.56	0.2465
																		1227	3264	0.56	6.1
																		2172	3124	0.566	0.99
																		2279	13315	0.57	0.0305
																		1923	3081	0.57	10
																		2320	3130	0.57	0.2783
																		812	5427	0.57	0.065125
																		1272	41631	0.5703	1.085
																		191	3083	0.5743	0.5
																		2875	41523	0.58	0.33
																		2544	3081	0.5817	4.22164
																		1095	41629	0.5837	2.5835
																		956	41521	0.589	0.175
																		2284	3132	0.5893	0.055
																		1982	3083	0.5897	0.275
																		2857	3125	0.59	0.29
																		1043	32307	0.59	1.296
																		916	3132	0.5909	0.1945
																		2637	17008	0.5914	0.072
																		660	3134	0.5926	0.03
																		1499	3086	0.5935	0.021
																		2105	3184	0.597	0.099
																		654	41523	0.5998	0.851
																		2435	5451	0.6	0.00039
																		3952	41523	0.6038	1.6245
																		180	3130	0.61	0.1259
																		1343	5450	0.61	1.9375
																		4376	41704	0.6113	2.0085
																		403	5434	0.6116	0.2645
																		1942	3128	0.614	5.572
																		1353	32309	0.6173	0.082
																		2603	3081	0.62	3.1272
																		1350	3081	0.62	0.19953
																		249	5451	0.62	0.009744
																		781	41523	0.6275	1.6185
																		2774	3483	0.628	0.071
																		2337	41519	0.6288	0.3951
																		621	3124	0.6292	7.7575
																		1971	3483	0.632	0.235
																		2146	41517	0.6396	0.348
																		2435	5427	0.64	0.0014
																		1201	5437	0.64	0.203
																		2717	17008	0.6441	0.2015
																		395	5468	0.6448	1.9
																		242	5450	0.6465	0.009
																		2332	3081	0.649	39.8107
																		2863	3081	0.65	3.9811
																		186	3081	0.65	2.4
																		242	41518	0.6516	0.895
																		1574	3085	0.6522	2.6
																		875	41630	0.6591	2.6465
																		1809	41635	0.6599	2
																		2291	3081	0.66	1.65595
																		2470	3196	0.66	0.001
																		1937	3264	0.6618	0.39
																		4937	41637	0.6639	1.4
																		2600	3196	0.665	0.039
																		916	3196	0.6674	1.1075
																		2351	3215	0.6699	0.932
																		1419	3081	0.67	0.3006
																		255	3086	0.6771	0.21
																		663	5451	0.6782	1.505
																		2286	3130	0.68	0.008661
																		1599	3081	0.6894	0.3981
																		2014	17008	0.69	0.009
																		2274	3159	0.69	0.007371
																		3659	3082	0.6918	1.2365
																		1971	3160	0.693	0.054
																		419	41629	0.6944	1.3625
																		2338	3081	0.7	11.2202
																		701	3130	0.7	0.0955
																		784	3130	0.7	0.0055
																		2286	41523	0.7	2.04
																		621	5449	0.7	0.003626
																		179	5451	0.7	0.31623
																		1800	3263	0.703	5.9075
																		2337	3157	0.71	0.33
																		2558	3163	0.71	0.025
																		179	3163	0.71	0.12589
																		2027	3197	0.7104	0.09333
																		2303	3178	0.714	0.004
																		722	3157	0.7186	0.138
																		621	3083	0.72	0.027
																		2759	3189	0.72	0.831
																		2717	5449	0.72	0.017
																		937	3295	0.728	3.339
																		2774	5363	0.73	0.071
																		1971	5451	0.73	0.136
																		1613	3083	0.732	0.043
																		1200	41701	0.7322	0.764
																		2261	3081	0.736	0.065
																		1593	3159	0.74	0.025125
																		671	41517	0.74	0.126
																		242	3081	0.7437	1.01
																		719	3124	0.7457	4.412
																		2815	41627	0.7459	0.1835
																		1909	41701	0.7469	3.6
																		2740	3081	0.749	5.1008
																		2440	3088	0.75	0.567
																		947	41518	0.7533	0.280115
																		722	5363	0.7534	0.0495
																		1386	3124	0.7658	0.26
																		403	3159	0.7668	0.035
																		2338	41521	0.7678	0.6535
																		814	3131	0.77	0.2705
																		1830	32307	0.77	2.0595
																		947	41625	0.7726	0.46
																		2740	5449	0.7746	0.003122
																		1427	3131	0.78	0.167
																		4468	3085	0.79	0.64
																		594	3125	0.79	0.5825
																		2562	42788	0.79	0.0382
																		2717	3197	0.7911	0.22387
																		1613	3130	0.7938	3.1623
																		1082	41625	0.8	0.5015
																		717	3126	0.8	0.000594
																		2655	3176	0.8	0.06945
																		5201	3261	0.8	0.3
																		3294	3126	0.8027	0.009
																		1577	3157	0.8033	0.051
																		1593	3134	0.8035	0.66
																		1212	5451	0.8062	0.032
																		271	3081	0.81	0.1
																		2637	3126	0.81	0.0335
																		956	3163	0.81	0.5895
																		2632	41632	0.81	0.601
																		1529	3198	0.8124	0.424
																		916	41521	0.8133	0.417
																		1934	3264	0.8143	1.9
																		610	3199	0.8171	1.5849
																		2142	3163	0.8198	0.01
																		2284	3163	0.82	0.145
																		3083	41521	0.8267	0.0785
																		1208	3263	0.829	1.071
																		954	3081	0.83	2.0153
																		1887	3081	0.83	6.30957
																		1890	3088	0.83	1.37
																		916	3126	0.83	0.5735
																		2551	41626	0.8312	7.9
																		2695	5434	0.84	0.28
																		435	3088	0.8428	0.8214
																		403	5468	0.8444	0.00696
																		2717	3184	0.8456	0.625
																		2637	3131	0.85	0.0545
																		945	3159	0.85	1.5475
																		2033	5472	0.85	0.1715
																		814	41519	0.8503	1.2765
																		1054	3086	0.8556	0.1
																		672	3081	0.86	1
																		1873	3081	0.87	0.7943
																		806	41702	0.87	7.996
																		916	3215	0.8746	0.5315
																		1797	3187	0.88	0.98
																		3018	41625	0.8821	1.225
																		1933	5472	0.883	0.023
																		431	41523	0.886	2.2795
																		4411	3081	0.89	15.8489
																		2046	3081	0.89	2.98816
																		1796	5434	0.89	0.0537
																		3408	41516	0.892	0.49655
																		2303	3215	0.8938	0.9425
																		2865	41517	0.8951	0.39
																		2561	3196	0.8962	1.705
																		937	3088	0.8972	0.139
																		2113	3081	0.9	3.9811
																		333	3081	0.9	1
																		701	5449	0.9	0.01365
																		1937	5439	0.9076	0.39
																		249	17008	0.908	0.003
																		1388	13315	0.92	0.0345
																		180	5449	0.92	0.015
																		2286	3081	0.922	15.8489
																		1982	5427	0.9243	0.02556
																		956	41523	0.9249	0.868
																		765	41701	0.9256	0.1695
																		2338	41631	0.9282	2.667
																		1499	3087	0.9284	0.03981
																		318	10943	0.94	4.811
																		945	3081	0.94	0.16218
																		954	3126	0.94	0.4145
																		2303	5425	0.94	0.139
																		4138	41704	0.9413	0.6795
																		313	41521	0.9437	0.522
																		1355	41516	0.9459	0.1745
																		2351	3157	0.95	0.7825
																		2865	5426	0.95	0.00325
																		333	5427	0.96	0.0995
																		2637	5449	0.96	0.011183
																		228	3215	0.9641	2.25407
																		1353	5425	0.9644	3.2
																		1796	41521	0.9698	0.7305
																		203	3081	0.97	0.21
																		1028	3086	0.97	0.768
																		1999	41704	0.9776	0.092
																		1200	41627	0.9789	0.382
																		191	3176	0.98	0.026
																		2558	3184	0.98	0.025
																		2470	5434	0.98	0.1349
																		670	5451	0.98	0.089
																		888	5450	0.99	0.005114
																		2274	3081	0.994	1.5141
																		2637	3081	0.9949	0.19055
																		249	41518	0.9983	3.0075
																		2284	3483	0.9989	0.738
																		4138	3081	1	12.5893
																		40	3086	1	0.5765
																		2405	31149	1	23.2
																		2337	3163	1	0.1
																		1714	3176	1	0.0315
																		2775	3176	1	0.3735
																		2056	3261	1	6.6
																		1820	3263	1	40.0748
																		1419	49102	1	1
																		2717	49102	1	0.2015
																		717	5449	1	0.000594
																		2320	3081	1.004	31.6228
																		1934	5439	1.0064	1.9
																		2389	32309	1.007	0.24
																		814	41627	1.0189	0.176
																		2105	3163	1.0383	0.1875
																		2286	3157	1.04	0.26
																		2782	3087	1.0414	0.13
																		4376	41518	1.0433	12.5893
																		242	5434	1.0488	0.1
																		760	31149	1.052	4.05
																		1353	41523	1.0524	3.2
																		403	41699	1.0656	0.00696
																		1427	3160	1.0675	0.167
																		3514	3198	1.07	39.3
																		1353	3196	1.0741	0.038
																		2657	3159	1.077	0.2215
																		2284	13034	1.0772	1.26575
																		2464	3087	1.0775	5
																		2875	41517	1.08	0.57
																		2657	3163	1.0909	0.673
																		5288	5469	1.0941	2.4
																		249	41625	1.0942	0.8955
																		1723	41631	1.0963	1.344
																		3018	41521	1.0988	0.389
																		2274	17008	1.1	0.013397
																		522	3126	1.1	0.0875
																		2603	3131	1.1	0.0677
																		191	3159	1.1	0.4065
																		1982	3159	1.1	0.263
																		725	3162	1.1	3.4135
																		868	32307	1.1	12.6728
																		180	5363	1.1	0.081
																		1593	5426	1.1	0.12589
																		2339	5426	1.1	4.6
																		271	5427	1.1	0.05012
																		2274	5427	1.1	0.0225
																		671	5449	1.1	0.020598
																		180	5451	1.1	0.045
																		663	3134	1.1024	1.2335
																		1082	41626	1.11	0.955
																		2561	3081	1.1131	1.58489
																		242	3126	1.1149	0.076
																		4943	3086	1.1247	0.03981
																		242	5449	1.1259	0.009
																		2068	3132	1.1273	0.106
																		249	41627	1.1326	1.009
																		956	41519	1.1344	0.933
																		2068	3483	1.1483	0.3605
																		2600	3215	1.1494	0.164
																		972	3088	1.15	0.537
																		1355	41519	1.159	0.327
																		2365	3157	1.1619	1.485
																		1200	41625	1.17	0.524
																		2200	41521	1.1752	0.585
																		3018	41626	1.1784	0.9035
																		2068	3088	1.18	0.475
																		654	41522	1.1931	1.597
																		1001	5434	1.1958	0.026
																		2725	13315	1.2	0.058
																		419	13316	1.2	0.003688
																		1212	3126	1.2	0.051
																		2284	3130	1.2	0.8045
																		717	3130	1.2	0.13545
																		916	3130	1.2	0.27275
																		2284	3131	1.2	0.252
																		671	3131	1.2	0.023627
																		671	3157	1.2	0.0905
																		2286	3159	1.2	0.0385
																		2440	3176	1.2	1.5965
																		2871	3198	1.2	15
																		2722	42765	1.2	0.008
																		2657	5434	1.2	0.2625
																		956	5451	1.2	0.089
																		1634	5451	1.2	0.275
																		2815	5451	1.2	0.135
																		3659	18942	1.2023	0.379055
																		1212	3176	1.2048	1.1425
																		4138	41519	1.2093	0.5565
																		4138	41516	1.2261	3.2605
																		1605	3196	1.2335	0.2005
																		2865	3081	1.2346	0.125445
																		522	3082	1.2537	1.112
																		956	3195	1.2645	0.2
																		228	3196	1.2681	4.5
																		180	41517	1.269	0.2415
																		1273	41521	1.2703	0.421415
																		3658	3134	1.2708	0.091
																		722	32309	1.2735	0.247
																		249	3119	1.2898	4.1105
																		1993	41518	1.29	6.42805
																		3083	3081	1.3	19.9526
																		2274	3126	1.3	0.0595
																		2815	3126	1.3	0.226
																		1427	3157	1.3	0.6855
																		1890	3161	1.3	0.465
																		1655	3163	1.3	0.025
																		1212	5425	1.3	1.2915
																		722	5425	1.3	0.2285
																		1419	5426	1.3	0.238
																		1212	5449	1.3	0.003281
																		717	5451	1.3	0.000594
																		176	3215	1.3018	2.308
																		2637	3197	1.3069	0.06
																		2381	5435	1.3077	0.180985
																		2683	3163	1.3139	1.231
																		2600	41519	1.3213	1.007
																		2090	41626	1.3258	2.205
																		1655	3184	1.3344	0.025
																		1407	41633	1.3373	1.1
																		1343	3196	1.3416	1.7165
																		671	41625	1.35	0.608
																		2389	3081	1.3505	0.163
																		2105	5435	1.3507	0.099
																		403	5450	1.3513	0.01
																		2875	5425	1.3528	0.33
																		671	41518	1.37	1.151
																		1343	3184	1.3978	0.092
																		670	3081	1.4	0.60256
																		2717	3126	1.4	0.069
																		1634	3130	1.4	1.41585
																		2774	3130	1.4	0.1745
																		2558	3159	1.4	0.025
																		1816	3159	1.4	0.22387
																		2032	3163	1.4	0.028
																		2274	3163	1.4	0.047
																		1935	3198	1.4	0.7
																		3927	3218	1.4	15
																		1820	3218	1.4	44.6684
																		2391	3264	1.4	4
																		654	3295	1.4	0.169
																		2722	42759	1.4	0.015
																		1890	5449	1.4	0.0058
																		2286	5451	1.4	0.0555
																		1212	3124	1.41	17.309
																		2610	41634	1.41	0.317
																		2543	3197	1.4161	0.42355
																		522	3176	1.4287	0.1695
																		4138	41517	1.429	0.3685
																		2284	3160	1.4364	0.1705
																		928	41516	1.4468	0.2785
																		1613	41704	1.4492	3.1623
																		2370	3081	1.4624	2.9031
																		2740	3126	1.4832	0.003122
																		629	4076	1.49	60.35
																		2702	3189	1.4967	1.8
																		1530	3081	1.5	22.3872
																		161	3088	1.5	1
																		2068	3130	1.5	0.70195
																		1634	3131	1.5	0.2865
																		179	3159	1.5	0.12589
																		1690	3162	1.5	0.7
																		1982	3175	1.5	0.599765
																		722	3175	1.5	0.18621
																		2245	3279	1.5	2.08
																		176	3295	1.5	0.809
																		2717	3295	1.5	2.507
																		2166	42860	1.5	2.69153
																		2717	5425	1.5	0.22387
																		1353	3187	1.504	7
																		1797	3081	1.5065	1.415
																		1200	41518	1.5101	2.9055
																		333	3159	1.5166	0.0475
																		1209	3161	1.5166	1.2975
																		403	32307	1.5179	2.2387
																		1154	41632	1.5198	0.145
																		722	5434	1.5243	0.095
																		956	3083	1.5265	0.2
																		1209	3082	1.5297	1.216
																		318	5451	1.5297	1.476
																		1786	3086	1.5326	0.183
																		228	3157	1.5427	0.02465
																		621	3131	1.5492	0.06048
																		333	5449	1.5492	0.015484
																		1343	3215	1.5597	1.9375
																		2657	3184	1.5616	0.2625
																		875	41625	1.5699	0.961
																		403	3163	1.57	0.514
																		367	5471	1.5716	0.17
																		1353	5449	1.5768	0.055
																		2090	41521	1.5817	0.966
																		1223	41629	1.5819	3.7
																		2389	5425	1.5874	0.253
																		2142	3215	1.5917	0.231
																		2337	3119	1.5962	1.6
																		1164	3181	1.6	0.106
																		1561	32307	1.6	8.1995
																		1043	3295	1.6	0.002888
																		2146	5434	1.6	0.348
																		1816	5434	1.6	0.052555
																		814	5449	1.6	0.021225
																		249	41521	1.6133	0.955
																		2639	3081	1.63	2.5119
																		2123	41634	1.6445	0.088
																		191	3132	1.6472	0.7355
																		2142	5434	1.6523	0.006513
																		621	3130	1.6882	0.083
																		1909	41516	1.6955	7.125
																		4463	3081	1.7	5.0119
																		90	3128	1.7	0.29
																		1530	3130	1.7	0.634
																		191	3130	1.7	2.58655
																		701	3131	1.7	0.103
																		701	3159	1.7	0.051
																		2637	3159	1.7	0.38
																		937	3185	1.7	92.535
																		785	32016	1.7	2.36
																		419	3263	1.7	1.3625
																		2286	5427	1.7	0.0555
																		888	5468	1.7	0.027
																		2815	3081	1.7181	0.143
																		2286	41518	1.72	3.00405
																		937	3161	1.725	0.3815
																		1364	41516	1.732	0.5
																		2717	5427	1.7326	0.199
																		2337	41521	1.7406	1.1892
																		2561	13013	1.7458	9.318
																		875	3218	1.7598	10.6
																		875	41629	1.7669	32.122
																		1524	3081	1.77	0.5623
																		2393	3197	1.776	0.304615
																		2105	3134	1.7777	0.6655
																		1655	5435	1.7799	0.025
																		228	5449	1.7889	2.25407
																		2090	41634	1.7922	0.793
																		916	3131	1.8	0.292
																		1605	49102	1.8	0.3005
																		3294	5451	1.8	0.009
																		2875	3163	1.8028	0.57
																		180	3187	1.8106	10.8
																		654	41517	1.815	0.3055
																		1212	3184	1.8295	0.1475
																		722	41627	1.8412	0.546
																		1212	3081	1.8426	4.6746
																		3018	41704	1.8429	0.2555
																		2740	5451	1.8467	0.003122
																		2351	3124	1.8546	1.1215
																		2068	3134	1.8605	5.32
																		333	3163	1.8655	0.226
																		568	3159	1.8804	1.104
																		1909	41518	1.8833	4.4575
																		176	3196	1.8837	0.755
																		183	41701	1.8891	2.344
																		812	3081	1.9	1.39
																		1275	3081	1.9	1.9953
																		1796	3131	1.9	0.8515
																		2200	3131	1.9	0.52
																		2562	3159	1.9	0.0434
																		1690	3176	1.9	0.413
																		977	3295	1.9	0.08145
																		663	49102	1.9	1.7825
																		1971	5363	1.9	0.235
																		1530	5363	1.9	0.568
																		2695	5468	1.9	2.18776
																		2303	41627	1.9189	0.291
																		2172	41702	1.9202	12.3807
																		2436	3081	1.9298	8.3173
																		749	41625	1.982	0.6845
																		242	17008	2	0.1
																		2293	3081	2	19.9526
																		2029	3124	2	16
																		717	3131	2	0.13545
																		2435	3159	2	1.68
																		945	3162	2	2.965
																		3018	3163	2	1.123
																		812	3187	2	1.52
																		2303	3187	2	2.1
																		3659	32307	2	2.9091
																		1890	5426	2	0.15849
																		956	5449	2	0.038
																		3018	5449	2	0.083
																		2767	5451	2	1.0735
																		367	5472	2	0.17
																		2302	5551	2	9.15
																		1057	3218	2.0147	18.828
																		701	3081	2.0294	5.0119
																		183	3082	2.0303	2.122
																		1353	41626	2.0768	1.836
																		621	5451	2.0785	0.024305
																		1873	41518	2.08	3.6624
																		3188	41629	2.0835	11.617
																		5062	3081	2.1	16.2
																		1654	3125	2.1	0.528
																		1655	3159	2.1	0.025
																		1427	3163	2.1	2.5775
																		670	3163	2.1	0.6
																		1796	3175	2.1	0.83227
																		342	3187	2.1	3.7
																		2722	42762	2.1	0.012
																		2068	5363	2.1	0.3605
																		2740	5427	2.1	0.18965
																		2014	5439	2.1	7.1
																		1933	5471	2.1	0.023
																		654	41625	2.1062	1.4725
																		1499	5468	2.1166	35.5
																		2637	5363	2.1213	0.072
																		1796	3119	2.1424	3.31131
																		313	41519	2.1512	1.548
																		1883	3198	2.1611	14.7005
																		1723	41627	2.1741	0.313
																		2337	3083	2.185	0.53155
																		1343	3159	2.1976	0.1815
																		2350	3128	2.2	2.5195
																		814	3130	2.2	0.1655
																		1043	3157	2.2	0.002867
																		395	3163	2.2	0.008
																		2136	32307	2.2	0.12
																		1022	5363	2.2	1.5845
																		749	41519	2.2089	2.004
																		183	41517	2.2148	0.414
																		1726	41521	2.2153	0.38
																		928	41519	2.2183	0.726
																		946	3081	2.2204	1.99526
																		1531	41625	2.2238	1.442
																		1440	3198	2.2322	0.74
																		2470	3159	2.2494	0.1349
																		1427	3195	2.2626	0.044
																		4138	41518	2.2645	2.3265
																		765	41626	2.2809	0.4245
																		522	13034	2.2816	2.0454
																		1999	41627	2.2976	0.3505
																		1932	3081	2.3	31.6108
																		1530	3126	2.3	0.16
																		568	3176	2.3	4.805
																		983	3176	2.3	0.324
																		1209	32307	2.3	12.6728
																		2799	41626	2.3081	2.915
																		3083	41626	2.3083	2.642
																		2815	41517	2.3177	0.579
																		3018	41631	2.3323	2.246
																		983	3124	2.3343	6.031
																		3018	41627	2.3343	1.8665
																		1057	41625	2.3379	13.379
																		3408	41626	2.3388	1.9024
																		403	41518	2.3688	2.2387
																		228	3184	2.3712	0.43
																		972	3081	2.377	6.30957
																		1688	41626	2.3784	1.869
																		282	3133	2.3842	0.2
																		2090	41625	2.395	2.8345
																		3848	31589	2.4	1
																		1958	3176	2.4	1.665
																		1634	5449	2.4	0.041
																		670	5449	2.4	0.089
																		3659	5450	2.4	1.62181
																		3083	41625	2.4035	5.634
																		749	41704	2.4078	0.419
																		2331	41625	2.4125	0.789
																		2419	3086	2.4434	0.79433
																		2422	3124	2.4513	4.8655
																		2068	3084	2.4963	3.9
																		1524	3157	2.5	0.491
																		1082	31964	2.5	3
																		1282	32016	2.5	14.8
																		956	5363	2.5	0.175
																		2284	5449	2.5	0.014848
																		2286	5449	2.5	0.023
																		2558	5468	2.5	500
																		1355	41518	2.5033	0.4225
																		1001	60953	2.51	4.5845
																		875	41516	2.5147	1.728
																		1782	3215	2.5211	3.675
																		522	3081	2.54	10.4713
																		897	3081	2.565	17.378
																		4209	3196	2.5659	4.118
																		1343	3163	2.5793	3.692
																		367	3263	2.5859	0.17
																		814	41626	2.5863	1.1115
																		1971	3081	2.59	7.9433
																		2382	41626	2.59	1.7255
																		960	3218	2.59	5.9622
																		875	41704	2.5943	9.4125
																		333	5451	2.5981	0.1635
																		977	3126	2.6	0.18095
																		977	3131	2.6	0.39235
																		2381	5434	2.6	0.180985
																		671	5451	2.6	0.0295
																		3408	41625	2.6158	2.38265
																		1922	3177	2.63	22.2
																		954	41517	2.6468	0.729
																		2637	5451	2.6533	0.071
																		2432	3182	2.66	0.0074
																		1200	41626	2.6779	1.3335
																		2351	3176	2.6795	2.738
																		2600	3134	2.6957	2.34
																		1738	3081	2.7	4.4668
																		2763	3081	2.7	6.3096
																		983	3081	2.7	7.0795
																		2303	3126	2.7	1.748
																		228	3159	2.7	0.43
																		945	3163	2.7	0.579
																		897	3188	2.7	0.077
																		983	3264	2.7	25.1189
																		621	5363	2.7	0.14635
																		249	3126	2.7129	0.1365
																		3408	41627	2.7156	0.6126
																		875	41522	2.7334	4.0615
																		621	3483	2.751	0.14635
																		663	17008	2.755	1.7825
																		912	41745	2.76	1.4
																		888	5452	2.7717	0.005567
																		2286	41517	2.79	0.4685
																		1738	41627	2.7995	0.153
																		945	5427	2.8	0.2005
																		2274	5451	2.8	0.0835
																		663	3081	2.813	3.98107
																		176	13013	2.8222	10.467
																		1364	41633	2.8253	0.6443
																		333	3295	2.8281	0.438
																		1893	41516	2.842	11.5795
																		2337	41704	2.8433	0.6298
																		2146	5435	2.8679	0.348
																		3032	41516	2.8848	0.6485
																		249	3082	2.9	2.391
																		176	3086	2.9	34.4225
																		4411	3088	2.9	0.835
																		2337	3126	2.9	1.8645
																		654	3134	2.9	1.348
																		2436	3159	2.9	0.1321
																		1427	3187	2.9	3.6
																		1634	3295	2.9	0.504
																		2561	3295	2.9	0.718
																		228	13034	2.9004	0.145985
																		1113	3198	2.9038	0.81
																		2600	41518	2.911	4.23875
																		916	41625	2.92	2.0145
																		2346	3081	2.9275	0.32359
																		1353	41702	2.9393	5.5
																		1585	3127	2.94	0.3253
																		842	3085	2.9437	1.963
																		3083	41627	2.9605	1.286
																		5037	41518	2.968	2.1
																		916	41626	2.9698	2.775
																		1738	41521	2.974	1.1285
																		875	41626	2.9809	3.655
																		916	3160	2.9833	0.226
																		249	41626	2.9916	1.3695
																		1176	3081	3	3.89045
																		2068	3081	3	8.9125
																		977	3088	3	0.08855
																		1855	3159	3	15.8272
																		2286	3163	3	1.392
																		1782	3163	3	7.7
																		1176	3187	3	6.5
																		2014	3264	3	7.1
																		1530	3295	3	1.315
																		249	5425	3	0.6025
																		1848	41517	3.0088	2.5296
																		988	41631	3.01	0.79
																		673	5426	3.0166	2.0835
																		621	3163	3.0332	0.374
																		2028	41626	3.0773	2.5844
																		183	41625	3.0882	4.954
																		522	5434	3.0935	0.073
																		191	3131	3.1	1.0795
																		191	3163	3.1	1.8175
																		2603	5363	3.1	0.119
																		2337	5426	3.1	0.52255
																		403	5426	3.1	0.005635
																		1043	5468	3.1	0.005661
																		2065	41634	3.11	12.97
																		2146	32307	3.1305	3.7295
																		2291	3187	3.14	2.245
																		2337	5449	3.1449	0.161
																		176	3157	3.1464	13.3015
																		1014	3277	3.1583	14
																		621	3184	3.1624	0.352
																		719	3128	3.1661	3.719
																		4150	3235	3.1703	0.005
																		2561	3215	3.1719	3.0865
																		1909	3081	3.2	10
																		1971	3088	3.2	1.5055
																		812	3126	3.2	0.35
																		1836	3128	3.2	0.3395
																		2561	3157	3.2	9.2565
																		1796	3157	3.2	3.54813
																		228	3163	3.2	0.43
																		2393	5426	3.2	0.304615
																		2875	5434	3.2	0.57
																		1427	13034	3.202	3.6624
																		3952	41634	3.2058	1.787
																		654	41627	3.2066	0.8345
																		2815	13013	3.2133	2.5685
																		2717	3081	3.23	6.3096
																		2610	3215	3.2379	2.1955
																		830	3081	3.26	14.1254
																		3083	41516	3.2645	3.7235
																		437	3215	3.2836	0.7955
																		3187	41629	3.2928	436.516
																		2767	41516	3.293	4.0755
																		1796	3130	3.3	0.883
																		1574	3162	3.3	0.00021
																		1942	3264	3.3	11.3
																		2717	5434	3.3	0.625
																		1200	41517	3.3176	0.3995
																		1824	3081	3.34	0.43652
																		256	3081	3.4	2.1
																		868	3081	3.4	16.8697
																		1634	3088	3.4	2.611
																		4138	41625	3.4	3.651
																		2717	3159	3.4	0.2835
																		2637	3163	3.4	0.171
																		2274	5449	3.4	0.00454
																		2381	5468	3.4	7.46905
																		719	3185	3.4073	1.2665
																		2274	3176	3.41	0.895
																		2075	3088	3.46	0.46775
																		749	41517	3.4726	1.0665
																		2068	3160	3.4739	0.139
																		2105	13034	3.4803	0.05
																		2381	3184	3.4904	0.180985
																		2742	3081	3.5	7.9433
																		2106	3081	3.5	7.76247
																		1209	5449	3.5	0.1245
																		191	3483	3.5177	1.778
																		1782	3175	3.5468	0.294
																		2767	3263	3.57	25.6651
																		2105	3126	3.5707	0.21878
																		2391	3124	3.5949	9.5585
																		1712	3081	3.6	0.321795
																		812	3130	3.6	1.5673
																		1816	32309	3.6	4.167
																		1255	5436	3.6	0.000209
																		1212	3197	3.6107	1.2915
																		701	41517	3.6266	0.53
																		1022	3159	3.6308	2.2095
																		660	5451	3.6332	0.00789
																		2600	41626	3.6413	1.92
																		2339	5452	3.6661	4.6
																		2362	3128	3.7	10
																		2172	3188	3.7	0.201
																		3008	3192	3.7	0.33
																		983	3263	3.7	20.8739
																		597	3264	3.7	44.6684
																		779	3264	3.7	14.1254
																		2767	41541	3.7	50.1187
																		1873	5434	3.7	1.6
																		1796	41704	3.7074	0.883
																		4209	3081	3.7336	10.7375
																		2370	41522	3.7663	2.919
																		403	3263	3.78	1.901
																		191	3197	3.7857	0.221
																		1175	3081	3.8	21.9286
																		1043	3126	3.8	0.0425
																		1153	3157	3.8	1.44
																		1855	5427	3.8	0.03162
																		228	5434	3.8	0.43
																		2146	5528	3.8	6
																		2166	5364	3.8029	3.835
																		1982	3184	3.8215	0.289615
																		1103	41632	3.8395	6.4745
																		2142	3081	3.84	16.448
																		1209	3159	3.8496	1.724
																		1200	41523	3.8505	3.3635
																		2683	3134	3.8978	0.264
																		786	13333	3.9	2.8371
																		977	3157	3.9	0.383
																		1890	3176	3.9	0.2
																		90	3177	3.9	0.05129
																		76	3180	3.9	5.3
																		945	49102	3.9	0.75
																		358	5364	3.9	1
																		522	5449	3.9	0.2635
																		1690	3124	3.9016	0.7
																		4138	41522	3.9016	1.508
																		2464	3086	3.9018	7.2
																		663	41518	3.9162	15.8489
																		1679	3085	3.937	2.93
																		2436	3163	3.9573	2.56375
																		654	41626	3.9585	2.82
																		522	3161	3.9897	0.5355
																		408	3081	4	2.43617
																		1230	3081	4	9.47445
																		1028	3159	4	0.017
																		2748	3181	4	10.167
																		2715	41634	4.0022	3.3
																		875	3263	4.02	32.122
																		1152	3215	4.0282	1.3615
																		1531	41626	4.0446	3.34
																		1427	3081	4.06	3.38844
																		2090	41517	4.0771	0.9455
																		663	3126	4.1	0.2265
																		176	3126	4.1	0.308
																		2291	3126	4.1	0.2925
																		2337	3130	4.1	0.6298
																		183	3188	4.1	0.885
																		2279	41704	4.1011	18.6231
																		814	41625	4.109	3.4805
																		242	5426	4.1134	0.0056
																		875	41519	4.1256	5.8915
																		2815	3188	4.1641	0.481
																		318	3128	4.1887	4.087
																		3514	3128	4.2	30
																		282	3128	4.2	0.05
																		395	3159	4.2	0.043335
																		4061	5425	4.2	1.55
																		2470	5450	4.2	0.001585
																		1738	41517	4.2054	0.801
																		2337	5451	4.2149	0.21675
																		3521	3189	4.2661	0.7
																		2261	3084	4.2821	1.24
																		3018	3131	4.3	0.232
																		2440	3159	4.3	1.7405
																		2815	3163	4.3	1
																		1427	5363	4.3	0.167
																		2600	5451	4.3	0.039
																		1782	5451	4.3	0.63
																		2815	3134	4.3404	1
																		1982	3197	4.349	2.1
																		2436	3215	4.3505	1.762
																		2284	3197	4.3685	4.0635
																		2381	3134	4.3897	7.46905
																		3408	41519	4.391	1.3354
																		256	3088	4.4	3
																		719	3176	4.4	4.41
																		945	3185	4.4	2.965
																		2610	3187	4.4	0.59
																		1796	5426	4.4	0.498
																		1809	3261	4.4007	3.55
																		916	41704	4.4186	0.27275
																		960	3263	4.42	3.2984
																		1610	3277	4.4283	13
																		1164	3081	4.5	1.8197
																		701	3163	4.5	0.205
																		924	3261	4.5	0.5
																		621	5425	4.5	0.673
																		2470	5435	4.5	0.1349
																		522	3088	4.5282	0.758
																		1665	3081	4.587	2.25
																		2090	3081	4.6	14.3009
																		1222	5451	4.6	0.1514
																		4209	41517	4.61	1.3
																		954	41518	4.6163	10.8267
																		1200	41516	4.6179	4.068
																		1942	3084	4.624	0.08
																		2142	3196	4.6392	3.1145
																		249	3122	4.6585	12.204
																		1209	3084	4.6677	4.11
																		3083	41631	4.6784	2.753
																		228	5451	4.7	4.5
																		2390	3087	4.7114	0.000501
																		1999	41626	4.7686	2.6545
																		2562	5434	4.7749	0.0382
																		1599	41627	4.7755	1.686
																		824	13316	4.8	0.003
																		1678	3081	4.8	15.8489
																		1958	3081	4.8	12.5893
																		134	31149	4.8	16.1
																		2831	3264	4.8	40.0748
																		137	5425	4.8	0.11749
																		701	41625	4.8235	2.464
																		348	41629	4.8244	0.01
																		1153	41522	4.85	92.48
																		1599	41519	4.8772	0.8955
																		105	3087	4.8908	0.268
																		1353	3163	4.8946	2.7
																		3486	3086	4.9	0.66942
[truncated: 702 more rows]

## Sheet: fig2_data
Fig 2A						Fig 2B data
Data from Supplementary Data 1						name	count AC50 >= 10	count AC50 < 10	count AC50 total	percent_ac50_lt_10	total_physiological	1: on-target (MOA)	2: known off-target	3: novel off-target	Cmax, free (uM)	cumulative on-target	cumulative known-off-target	cumulative novel off-target	order	label
						fluorouracil	60	0	60	0	0	0	0	0	2.0559	0	0	0	1	transparent
Filtered as follows						acamprosate	67	0	67	0	0	0	0	0	2.97445	0	0	0	2	transparent
						paracetamol	101	0	101	0	4	0	0	4	98.67	0	0	4	3	transparent
representative_result_drug_assay_group_pair = TRUE						acetazolamide	64	0	64	0	0	0	0	0	2.912	0	0	4	4	transparent
summarized prefix = '='						acetohexamide	69	0	69	0	0	0	0	0	53.9	0	0	4	5	transparent
free_cmax_margin is not null						acetylsalicylic acid	113	0	113	0	1	0	0	1	566.1	0	0	5	6	black
						adefovir dipivoxil	68	0	68	0	0	0	0	0	0.054528	0	0	5	7	transparent
						albendazole	66	0	66	0	1	0	0	1	1.2834	0	0	6	8	transparent
						alendronic acid	104	0	104	0	0	0	0	0	0.03388	0	0	6	9	transparent
						aliskiren	70	0	70	0	0	0	0	0	0.583	0	0	6	10	transparent
						almitrine	66	0	66	0	0	0	0	0	0.00269	0	0	6	11	transparent
						altretamine	67	0	67	0	0	0	0	0	0.2256	0	0	6	12	transparent
						amantadine	87	0	87	0	0	0	0	0	1.0923	0	0	6	13	transparent
						amifostine	72	0	72	0	0	0	0	0	230.4	0	0	6	14	transparent
						amikacin	63	0	63	0	0	0	0	0	49.152	0	0	6	15	transparent
						aminolevulinic acid	69	0	69	0	0	0	0	0	31.24	0	0	6	16	transparent
						amobarbital	63	0	63	0	0	0	0	0	8.64	0	0	6	17	transparent
						ampicillin	65	0	65	0	0	0	0	0	10.824	0	0	6	18	transparent
						anastrozole	39	0	39	0	0	0	0	0	0.2946	0	0	6	19	transparent
						aprepitant	66	0	66	0	0	0	0	0	0.1495	0	0	6	20	transparent
						artesunate	68	0	68	0	0	0	0	0	0.4928	0	0	6	21	transparent
						atovaquone	70	0	70	0	0	0	0	0	0.0458	0	0	6	22	transparent
						azithromycin	111	0	111	0	0	0	0	0	0.82	0	0	6	23	transparent
						aztreonam	72	0	72	0	0	0	0	0	0.14916	0	0	6	24	transparent
						balsalazide	57	0	57	0	0	0	0	0	0.0186	0	0	6	25	transparent
						bendazac	32	0	32	0	0	0	0	0	1.17	0	0	6	26	transparent
						benoxaprofen	70	0	70	0	0	0	0	0	1.492	0	0	6	27	transparent
						benznidazole	90	0	90	0	1	0	0	1	5.3088	0	0	7	28	transparent
						bepotastine	31	0	31	0	0	0	0	0	0.117	0	0	7	29	transparent
						betaine	69	0	69	0	0	0	0	0	381.582	0	0	7	30	black
						bezafibrate	72	0	72	0	0	0	0	0	0.83	0	0	7	31	transparent
						bretylium	71	0	71	0	0	0	0	0	9.1791	0	0	7	32	transparent
						bumetanide	101	0	101	0	0	0	0	0	0.000823	0	0	7	33	transparent
						bupivacaine	64	0	64	0	0	0	0	0	0.328	0	0	7	34	transparent
						busulfan	71	0	71	0	0	0	0	0	0.187252	0	0	7	35	transparent
						capecitabine	34	0	34	0	0	0	0	0	5.612	0	0	7	36	transparent
						carbimazole	64	0	64	0	0	0	0	0	17.019	0	0	7	37	transparent
						carisoprodol	92	0	92	0	1	0	0	1	19.19	0	0	8	38	transparent
						levocarnitine	32	0	32	0	0	0	0	0	80	0	0	8	39	transparent
						cefaclor	71	0	71	0	2	0	0	2	28.9152	0	0	10	40	transparent
						cefadroxil	63	0	63	0	2	0	0	2	53.76	0	0	12	41	transparent
						cefazolin	84	0	84	0	2	0	0	2	52.8029	0	0	14	42	transparent
						cefdinir	71	0	71	0	1	0	0	1	2.328	0	0	15	43	transparent
						cefepime	90	0	90	0	6	0	0	6	259.692	0	0	21	44	transparent
						cefixime	58	0	58	0	0	0	0	0	3.978	0	0	21	45	transparent
						cefodizime	68	0	68	0	1	0	0	1	123.144	0	0	22	46	transparent
						cefotaxime	71	0	71	0	2	0	0	2	95.6945	0	0	24	47	transparent
						cefotetan	72	0	72	0	0	0	0	0	23.4525	0	0	24	48	transparent
						cefprozil	67	0	67	0	4	0	0	4	28.416	0	0	28	49	transparent
						ceftibuten	66	0	66	0	0	0	0	0	15.9182	0	0	28	50	transparent
						ceftizoxime	59	0	59	0	4	0	0	4	300.462	0	0	32	51	transparent
						cefalotin	71	0	71	0	1	0	0	1	21.953	0	0	33	52	transparent
						cerivastatin	30	0	30	0	0	0	0	0	8.8e-05	0	0	33	53	transparent
						chlorambucil	32	0	32	0	0	0	0	0	0.0229	0	0	33	54	black
						chloramphenicol	64	0	64	0	0	0	0	0	23.641	0	0	33	55	transparent
						chlormezanone	65	0	65	0	0	0	0	0	5.3	0	0	33	56	transparent
						chlorothiazide	68	0	68	0	0	0	0	0	3.59	0	0	33	57	transparent
						chlortetracycline	31	0	31	0	0	0	0	0	10.9	0	0	33	58	transparent
						chlortalidone	63	0	63	0	0	0	0	0	2.875	0	0	33	59	transparent
						cibenzoline	33	0	33	0	0	0	0	0	0.78	0	0	33	60	transparent
						cidofovir	31	0	31	0	0	0	0	0	153.863	0	0	33	61	transparent
						cilazapril	67	0	67	0	0	0	0	0	0.0855	0	0	33	62	transparent
						cinoxacin	63	0	63	0	0	0	0	0	26.355	0	0	33	63	transparent
						ciprofibrate	74	0	74	0	0	0	0	0	19.2	0	0	33	64	transparent
						ciprofloxacin	105	0	105	0	0	0	0	0	3.948	0	0	33	65	transparent
						clarithromycin	80	0	80	0	0	0	0	0	2.703	0	0	33	66	transparent
						clavulanic acid	65	0	65	0	0	0	0	0	8.58	0	0	33	67	transparent
						clofibrate	77	0	77	0	1	0	0	1	14.28	0	0	34	68	transparent
						clofibric acid	31	0	31	0	0	0	0	0	4.0354	0	0	34	69	transparent
						cloxacillin	60	0	60	0	0	0	0	0	11.7002	0	0	34	70	transparent
						cocaine	67	0	67	0	0	0	0	0	0.089	0	0	34	71	transparent
						cromoglicic acid	31	0	31	0	0	0	0	0	0.1923	0	0	34	72	transparent
						cyclophosphamide	32	0	32	0	0	0	0	0	124.41	0	0	34	73	transparent
						cycloserine	31	0	31	0	1	0	0	1	266.4	0	0	35	74	transparent
						cytarabine	70	0	70	0	0	0	0	0	1.7716	0	0	35	75	transparent
						dacarbazine	65	0	65	0	0	0	0	0	19.57	0	0	35	76	transparent
						dantrolene	66	0	66	0	0	0	0	0	2.288	0	0	35	77	transparent
						dapsone	65	0	65	0	0	0	0	0	2.052	0	0	35	78	black
						delavirdine	31	0	31	0	0	0	0	0	0.8304	0	0	35	79	transparent
						diazoxide	64	0	64	0	0	0	0	0	4.34	0	0	35	80	transparent
						phenazone	70	0	70	0	0	0	0	0	123.519	0	0	35	81	transparent
						dicloxacillin	31	0	31	0	0	0	0	0	1.6086	0	0	35	82	transparent
						didanosine	68	0	68	0	0	0	0	0	11.64	0	0	35	83	transparent
						diflunisal	65	0	65	0	0	0	0	0	4.96	0	0	35	84	transparent
						digitoxin	31	0	31	0	0	0	0	0	0.00268	0	0	35	85	transparent
						digoxin	77	0	77	0	0	0	0	0	0.0024	0	0	35	86	transparent
						docetaxel	65	0	65	0	0	0	0	0	0.1784	0	0	35	87	transparent
						dutasteride	69	0	69	0	0	0	0	0	0.000757	0	0	35	88	transparent
						emtricitabine	67	0	67	0	0	0	0	0	9.12	0	0	35	89	transparent
						enalapril	40	0	40	0	0	0	0	0	0.18	0	0	35	90	transparent
						enalaprilat	71	0	71	0	0	0	0	0	0.18	0	0	35	91	transparent
						entecavir	30	0	30	0	0	0	0	0	0.036018	0	0	35	92	transparent
						eplerenone	108	0	108	0	1	0	0	1	2.241	0	0	36	93	transparent
						ethacrynic acid	65	0	65	0	0	0	0	0	3.3	0	0	36	94	transparent
						ethambutol	96	0	96	0	2	0	0	2	18	0	0	38	95	transparent
						ethionamide	64	0	64	0	0	0	0	0	9.66	0	0	38	96	transparent
						ethosuximide	64	0	64	0	0	0	0	0	95.1	0	0	38	97	transparent
						etomidate	68	0	68	0	0	0	0	0	0.5125	0	0	38	98	transparent
						etoposide	83	0	83	0	0	0	0	0	0.1779	0	0	38	99	transparent
						famciclovir	76	0	76	0	1	0	0	1	11.904	0	0	39	100	transparent
						febuxostat	31	0	31	0	0	0	0	0	0.16695	0	0	39	101	transparent
						felbamate	63	0	63	0	0	0	0	0	0.29925	0	0	39	102	black
						finasteride	112	0	112	0	0	0	0	0	0.00257	0	0	39	103	transparent
						fleroxacin	66	0	66	0	0	0	0	0	19.418	0	0	39	104	transparent
						floxacillin	72	0	72	0	0	0	0	0	3.3	0	0	39	105	transparent
						flucytosine	69	0	69	0	0	0	0	0	222.72	0	0	39	106	transparent
						fludarabine phosphate	66	0	66	0	0	0	0	0	0.8505	0	0	39	107	transparent
						folic acid	65	0	65	0	0	0	0	0	0.0405	0	0	39	108	transparent
						leucovorin	77	0	77	0	0	0	0	0	0.261	0	0	39	109	transparent
						fosfomycin	64	0	64	0	0	0	0	0	189	0	0	39	110	transparent
						fosinopril	64	0	64	0	0	0	0	0	0.00554	0	0	39	111	transparent
						furosemide	122	0	122	0	0	0	0	0	0.51585	0	0	39	112	transparent
						fusidic acid	31	0	31	0	0	0	0	0	20.124	0	0	39	113	transparent
						gabapentin	129	0	129	0	0	0	0	0	31.04	0	0	39	114	transparent
						ganciclovir	73	0	73	0	0	0	0	0	4.5276	0	0	39	115	transparent
						gatifloxacin	64	0	64	0	2	0	0	2	9.6	0	0	41	116	transparent
						gemcitabine	69	0	69	0	2	0	0	2	20	0	0	43	117	transparent
						gliclazide	64	0	64	0	0	0	0	0	0.71	0	0	43	118	transparent
						glimepiride	55	0	55	0	0	0	0	0	0.0059	0	0	43	119	transparent
						guanethidine	31	0	31	0	0	0	0	0	0.04788	0	0	43	120	transparent
						hydroxycarbamide	32	0	32	0	0	0	0	0	337.56	0	0	43	121	transparent
						ifosfamide	66	0	66	0	1	0	0	1	203	0	0	44	122	transparent
						imidapril	68	0	68	0	0	0	0	0	0.05696	0	0	44	123	transparent
						imipenem	71	0	71	0	3	0	0	3	117.214	0	0	47	124	transparent
						indinavir	32	0	32	0	1	0	0	1	5.85	0	0	48	125	transparent
						iohexol	69	0	69	0	0	0	0	0	8.6735	0	0	48	126	black
						isoniazid	96	0	96	0	1	0	0	1	30.264	0	0	49	127	transparent
						isosorbide dinitrate	31	0	31	0	0	0	0	0	0.603125	0	0	49	128	transparent
						isosorbide mononitrate	99	0	99	0	0	0	0	0	4.6835	0	0	49	129	transparent
						isoxicam	31	0	31	0	0	0	0	0	1.14852	0	0	49	130	transparent
						kanamycin	67	0	67	0	0	0	0	0	46.5446	0	0	49	131	transparent
						lamivudine	127	0	127	0	1	0	0	1	10.88	0	0	50	132	transparent
						levetiracetam	96	0	96	0	0	0	0	0	258.4	0	0	50	133	transparent
						levofloxacin	75	0	75	0	0	0	0	0	9.48	0	0	50	134	transparent
						lidocaine	101	0	101	0	3	0	0	3	4.5	0	0	53	135	transparent
						linezolid	70	0	70	0	0	0	0	0	29.532	0	0	53	136	transparent
						lisinopril	103	0	103	0	0	0	0	0	0.2169	0	0	53	137	transparent
						lomefloxacin	70	0	70	0	0	0	0	0	11.61	0	0	53	138	transparent
						lovastatin	91	0	91	0	0	0	0	0	0.00125	0	0	53	139	transparent
						mebendazole	68	0	68	0	0	0	0	0	0.0065	0	0	53	140	transparent
						mephenytoin	71	0	71	0	0	0	0	0	1.992	0	0	53	141	transparent
						mepivacaine	71	0	71	0	0	0	0	0	2.592	0	0	53	142	transparent
						meprobamate	64	0	64	0	0	0	0	0	45.8	0	0	53	143	transparent
						mercaptopurine	32	0	32	0	0	0	0	0	0.41391	0	0	53	144	transparent
						meropenem	89	0	89	0	2	0	0	2	128.412	0	0	55	145	transparent
						mesalazine	32	0	32	0	1	0	0	1	7.809	0	0	56	146	transparent
						methocarbamol	63	0	63	0	0	0	0	0	59.94	0	0	56	147	transparent
						methotrexate	90	0	90	0	0	0	0	0	2.35	0	0	56	148	transparent
						metildigoxin	31	0	31	0	0	0	0	0	0.002907	0	0	56	149	transparent
						metolazone	64	0	64	0	0	0	0	0	0.0106	0	0	56	150	black
						metronidazole	67	0	67	0	0	0	0	0	136.85	0	0	56	151	transparent
						metyrapone	64	0	64	0	0	0	0	0	12.8	0	0	56	152	transparent
						miglitol	32	0	32	0	0	0	0	0	7.7268	0	0	56	153	transparent
						miglustat	67	0	67	0	0	0	0	0	5.39784	0	0	56	154	transparent
						miltefosine	70	0	70	0	5	0	0	5	3.888	0	0	61	155	transparent
						minoxidil	67	0	67	0	0	0	0	0	0.14938	0	0	61	156	transparent
						misoprostol	71	0	71	0	0	0	0	0	0.000318	0	0	61	157	transparent
						moclobemide	64	0	64	0	0	0	0	0	2.995	0	0	61	158	transparent
						moexipril	31	0	31	0	0	0	0	0	0.0212	0	0	61	159	transparent
						molsidomine	70	0	70	0	0	0	0	0	0.0413	0	0	61	160	transparent
						nedocromil	32	0	32	0	0	0	0	0	0.01346	0	0	61	161	transparent
						netilmicin	31	0	31	0	0	0	0	0	22.68	0	0	61	162	transparent
						nicotine	30	0	30	0	0	0	0	0	0.059565	0	0	61	163	transparent
						nitrofurantoin	64	0	64	0	1	0	0	1	7.98	0	0	62	164	transparent
						nizatidine	65	0	65	0	0	0	0	0	4.901	0	0	62	165	transparent
						norfloxacin	68	0	68	0	0	0	0	0	5.0654	0	0	62	166	transparent
						novobiocin	72	0	72	0	0	0	0	0	0.1	0	0	62	167	transparent
						ofloxacin	38	0	38	0	1	0	0	1	8.55	0	0	63	168	transparent
						ornidazole	31	0	31	0	1	0	0	1	19.465	0	0	64	169	transparent
						oseltamivir	32	0	32	0	0	0	0	0	2.3765	0	0	64	170	transparent
						oxacillin	32	0	32	0	0	0	0	0	11.2	0	0	64	171	transparent
						aminosalicylic acid	67	0	67	0	0	0	0	0	65.5	0	0	64	172	transparent
						pemirolast	66	0	66	0	0	0	0	0	0.000704	0	0	64	173	transparent
						penciclovir	31	0	31	0	0	0	0	0	11.374	0	0	64	174	black
						pentobarbital	66	0	66	0	1	0	0	1	21.5254	0	0	65	175	transparent
						pentoxifylline	67	0	67	0	0	0	0	0	2.02	0	0	65	176	transparent
						perindopril	30	0	30	0	0	0	0	0	0.0884	0	0	65	177	transparent
						phenacetin	31	0	31	0	0	0	0	0	62.5	0	0	65	178	transparent
						phensuximide	65	0	65	0	0	0	0	0	98.3038	0	0	65	179	transparent
						phenylbutazone	64	0	64	0	0	0	0	0	3.806	0	0	65	180	transparent
						picotamide	68	0	68	0	0	0	0	0	1.2888	0	0	65	181	transparent
						pinacidil	32	0	32	0	0	0	0	0	0.1836	0	0	65	182	transparent
						pravastatin	76	0	76	0	0	0	0	0	0.05	0	0	65	183	transparent
						praziquantel	65	0	65	0	0	0	0	0	0.1722	0	0	65	184	transparent
						primidone	63	0	63	0	0	0	0	0	18.63	0	0	65	185	transparent
						probenecid	65	0	65	0	0	0	0	0	35.05	0	0	65	186	transparent
						procainamide	70	0	70	0	0	0	0	0	30.24	0	0	65	187	transparent
						quinapril	88	0	88	0	0	0	0	0	0.0459	0	0	65	188	transparent
						raltegravir	33	0	33	0	0	0	0	0	1.564	0	0	65	189	transparent
						ramipril	94	0	94	0	0	0	0	0	0.02862	0	0	65	190	transparent
						ribavirin	71	0	71	0	0	0	0	0	2.5056	0	0	65	191	transparent
						rifabutin	31	0	31	0	0	0	0	0	0.19865	0	0	65	192	transparent
						rimantadine	66	0	66	0	0	0	0	0	1.278	0	0	65	193	transparent
						stavudine	111	0	111	0	1	0	0	1	3.88	0	0	66	194	transparent
						streptomycin	96	0	96	0	0	0	0	0	33.54	0	0	66	195	transparent
						sulfadiazine	64	0	64	0	0	0	0	0	159.25	0	0	66	196	transparent
						sulfamethizole	67	0	67	0	0	0	0	0	22.2	0	0	66	197	transparent
						sulfamethoxazole	90	0	90	0	1	0	0	1	78.12	0	0	67	198	black
						sulfapyridine	57	0	57	0	0	0	0	0	0.2765	0	0	67	199	transparent
						sulfasalazine	39	0	39	0	0	0	0	0	0.2765	0	0	67	200	transparent
						sulfinpyrazone	72	0	72	0	0	0	0	0	0.74	0	0	67	201	transparent
						sulfafurazole	67	0	67	0	1	0	0	1	32.1723	0	0	68	202	transparent
						sulindac	84	0	84	0	0	0	0	0	2.08	0	0	68	203	transparent
						tazarotene	71	0	71	0	0	0	0	0	0.00316	0	0	68	204	transparent
						telithromycin	33	0	33	0	0	0	0	0	0.98	0	0	68	205	transparent
						temozolomide	115	0	115	0	0	0	0	0	5.4	0	0	68	206	transparent
						tenofovir	67	0	67	0	0	0	0	0	0.69913	0	0	68	207	transparent
						tenoxicam	65	0	65	0	0	0	0	0	7.663	0	0	68	208	transparent
						terbutaline	36	0	36	0	0	0	0	0	0.0333	0	0	68	209	transparent
						tetracycline	64	0	64	0	3	0	0	3	3.825	0	0	71	210	transparent
						tiagabine	31	0	31	0	0	0	0	0	0.02556	0	0	71	211	transparent
						tienilic acid	32	0	32	0	0	0	0	0	0.1359	0	0	71	212	transparent
						tinidazole	68	0	68	0	0	0	0	0	169.84	0	0	71	213	transparent
						tocainide	101	0	101	0	1	0	0	1	11.832	0	0	72	214	transparent
						tolazamide	64	0	64	0	0	0	0	0	2.7	0	0	72	215	transparent
						tolbutamide	89	0	89	0	0	0	0	0	14.8	0	0	72	216	transparent
						topiramate	106	0	106	0	0	0	0	0	19.805	0	0	72	217	transparent
						torsemide	65	0	65	0	0	0	0	0	0.20688	0	0	72	218	transparent
						trandolapril	34	0	34	0	0	0	0	0	0.00517575	0	0	72	219	transparent
						tranexamic acid	65	0	65	0	0	0	0	0	80.219	0	0	72	220	transparent
						treprostinil	70	0	70	0	0	0	0	0	0.00010064	0	0	72	221	transparent
						triamterene	125	0	125	0	4	0	0	4	4.862	0	0	76	222	black
						trimethadione	65	0	65	0	0	0	0	0	279.447	0	0	76	223	transparent
						trimethoprim	92	0	92	0	0	0	0	0	5.5873	0	0	76	224	transparent
						trovafloxacin	89	0	89	0	1	0	0	1	2.544	0	0	77	225	transparent
						tubocurarine	31	0	31	0	1	0	0	1	5.904	0	0	78	226	transparent
						ursodiol	70	0	70	0	0	0	0	0	0.6003	0	0	78	227	transparent
						valaciclovir	91	0	91	0	0	0	0	0	13.2345	0	0	78	228	transparent
						vancomycin	64	0	64	0	0	0	0	0	11.767	0	0	78	229	transparent
						vecuronium	69	0	69	0	0	0	0	0	0.27776	0	0	78	230	transparent
						vigabatrin	67	0	67	0	3	0	0	3	306	0	0	81	231	transparent
						vinblastine	33	0	33	0	0	0	0	0	0.00112	0	0	81	232	transparent
						nicotinic acid	80	0	80	0	0	0	0	0	98.28	0	0	81	233	transparent
						pyridoxine	32	0	32	0	0	0	0	0	0.0976	0	0	81	234	transparent
						voriconazole	32	0	32	0	0	0	0	0	4.032	0	0	81	235	transparent
						warfarin	109	0	109	0	0	0	0	0	0.07329	0	0	81	236	transparent
						xipamide	31	0	31	0	0	0	0	0	0.219	0	0	81	237	transparent
						zalcitabine	68	0	68	0	0	0	0	0	0.02425	0	0	81	238	transparent
						zanamivir	66	0	66	0	0	0	0	0	0.4293	0	0	81	239	transparent
						zidovudine	107	0	107	0	0	0	0	0	3	0	0	81	240	transparent
						zileuton	68	0	68	0	0	0	0	0	0.917	0	0	81	241	transparent
						zolmitriptan	70	0	70	0	0	0	0	0	0.0387	0	0	81	242	transparent
						zonisamide	65	0	65	0	0	0	0	0	55.44	0	0	81	243	transparent
						cinchophen	31	0	31	0	0	0	0	0	18.05	0	0	81	244	transparent
						lenalidomide	33	0	33	0	0	0	0	0	2.08152	0	0	81	245	transparent
						rufinamide	61	0	61	0	0	0	0	0	12.804	0	0	81	246	black
						vildagliptin	88	0	88	0	0	0	0	0	1.49655	0	0	81	247	transparent
						alitretinoin	31	0	31	0	0	0	0	0	0.0201	0	0	81	248	transparent
						artemisinin	31	0	31	0	0	0	0	0	0.87193	0	0	81	249	transparent
						saxagliptin	74	0	74	0	0	0	0	0	0.37664	0	0	81	250	transparent
						vorinostat	104	0	104	0	0	0	0	0	0.9193	0	0	81	251	transparent
						carboplatin	31	0	31	0	0	0	0	0	108	0	0	81	252	transparent
						doripenem	70	0	70	0	1	0	0	1	41.3	0	0	82	253	transparent
						edaravone	36	0	36	0	4	0	0	4	5.34	0	0	86	254	transparent
						boceprevir	32	0	32	0	0	0	0	0	0.67338	0	0	86	255	transparent
						telaprevir	60	0	60	0	0	0	0	0	1.7794	0	0	86	256	transparent
						vemurafenib	69	0	69	0	0	0	0	0	0.175	0	0	86	257	transparent
						deferiprone	70	0	70	0	0	0	0	0	129.6	0	0	86	258	transparent
						tafamidis	68	0	68	0	0	0	0	0	0.157	0	0	86	259	transparent
						pirfenidone	80	0	80	0	0	0	0	0	27.9212	0	0	86	260	transparent
						gentamicin	31	0	31	0	0	0	0	0	7.19	0	0	86	261	transparent
						apixaban	72	0	72	0	0	0	0	0	0.09529	0	0	86	262	transparent
						eslicarbazepine acetate	31	0	31	0	0	0	0	0	32.88	0	0	86	263	transparent
						dapagliflozin	78	0	78	0	0	0	0	0	0.1323	0	0	86	264	transparent
						amifampridine	36	0	36	0	0	0	0	0	1.095	0	0	86	265	transparent
						ambrisentan	32	0	32	0	0	0	0	0	0.01968	0	0	86	266	transparent
						perampanel	73	0	73	0	0	0	0	0	0.08742	0	0	86	267	transparent
						pomalidomide	31	0	31	0	1	0	0	1	90.64	0	0	87	268	transparent
						dimethyl fumarate	81	0	81	0	1	0	0	1	6.486	0	0	88	269	transparent
						sofosbuvir	35	0	35	0	0	0	0	0	0.2265	0	0	88	270	black
						empagliflozin	34	0	34	0	0	0	0	0	0.1984	0	0	88	271	transparent
						ataluren	53	0	53	0	0	0	0	0	0.3056	0	0	88	272	transparent
						olaparib	62	0	62	0	1	0	0	1	2.314	0	0	89	273	transparent
						sonidegib	69	0	69	0	0	0	0	0	0.0636	0	0	89	274	transparent
						ixazomib	33	0	33	0	0	0	0	0	0.00181	0	0	89	275	transparent
						migalastat	34	0	34	0	0	0	0	0	12.9	0	0	89	276	transparent
						obeticholic acid	94	0	94	0	0	0	0	0	0.000613872	0	0	89	277	transparent
						rucaparib	42	0	42	0	5	0	0	5	1.89826	0	0	94	278	transparent
						delafloxacin	36	0	36	0	0	0	0	0	3.42792	0	0	94	279	transparent
						avatrombopag	83	0	83	0	0	0	0	0	0.014985	0	0	94	280	transparent
						binimetinib	74	0	74	0	0	0	0	0	0.0336	0	0	94	281	transparent
						ivosidenib	35	0	35	0	0	0	0	0	0.968	0	0	94	282	transparent
						duvelisib	90	0	90	0	0	0	0	0	0.10947	0	0	94	283	transparent
						pretomanid	79	0	79	0	0	0	0	0	0.85408	0	0	94	284	transparent
						tazemetostat	72	0	72	0	0	0	0	0	0.174	0	0	94	285	transparent
						dabigatran	72	0	72	0	0	0	0	0	0.264	0	0	94	286	transparent
						ceftaroline	31	0	31	0	1	0	0	1	22.2	0	0	95	287	transparent
						quinaprilat	30	0	30	0	0	0	0	0	0.0459	0	0	95	288	transparent
						beclometasone	70	0	70	0	0	0	0	0	2.6e-05	0	0	95	289	transparent
						fenofibric acid	31	0	31	0	0	0	0	0	0.351	0	0	95	290	transparent
						baloxavir	35	0	35	0	0	0	0	0	0.013419	0	0	95	291	transparent
						fluvastatin	129	1	130	0.769231	0	0	0	0	0.00268	0	0	96	292	transparent
						benazepril	117	1	118	0.847458	0	0	0	0	0.01518	0	0	96	293	transparent
						pyrazinamide	114	1	115	0.869565	3	0	0	3	195	0	0	99	294	black
						acarbose	113	1	114	0.877193	0	0	0	0	0.1275	0	0	99	295	transparent
						melatonin	113	1	114	0.877193	0	0	0	0	0.0029353	0	0	99	296	transparent
						candesartan	113	1	114	0.877193	1	0	1	0	0.0119	0	1	99	297	transparent
						atorvastatin	111	1	112	0.892857	0	0	0	0	0.00131	0	1	99	298	transparent
						enoxacin	111	1	112	0.892857	2	0	0	2	9.45	0	1	101	299	transparent
						allopurinol	108	1	109	0.917431	1	0	0	1	12.201	0	1	102	300	transparent
						gemfibrozil	108	1	109	0.917431	3	0	0	3	10.83	0	1	105	301	transparent
						metformin	107	1	108	0.925926	1	0	0	1	7.9	0	1	106	302	transparent
						thalidomide	106	1	107	0.934579	2	0	0	2	4.905	0	1	108	303	transparent
						pregabalin	105	1	106	0.943396	3	0	0	3	40.3	0	1	111	304	transparent
						glipizide	104	1	105	0.952381	1	0	0	1	0.0336	0	1	112	305	transparent
						meloxicam	102	1	103	0.970874	0	0	0	0	0.0546	0	1	112	306	transparent
						sitagliptin	102	1	103	0.970874	1	0	0	1	1.1656	0	1	113	307	transparent
						eprosartan	101	1	102	0.980392	1	1	0	0	0.0874	1	1	113	308	transparent
						theophylline	101	1	102	0.980392	2	1	0	1	73.04	2	1	114	309	transparent
						oxazepam	99	1	100	1	1	1	0	0	0.0558	3	1	114	310	transparent
						zopiclone	99	1	100	1	1	1	0	0	0.0979	4	1	114	311	transparent
						modafinil	98	1	99	1.0101	5	1	0	4	10.14	5	1	118	312	transparent
						amfetamine	97	1	98	1.02041	0	0	0	0	0.26928	5	1	118	313	transparent
						risedronic acid	97	1	98	1.02041	0	0	0	0	0.005368	5	1	118	314	transparent
						granisetron	96	1	97	1.03093	1	1	0	0	0.049	6	1	118	315	transparent
						hydrochlorothiazide	94	1	95	1.05263	0	0	0	0	0.29916	6	1	118	316	transparent
						lamotrigine	93	1	94	1.06383	3	0	0	3	7.65	6	1	121	317	transparent
						riluzole	93	1	94	1.06383	0	0	0	0	0.147	6	1	121	318	black
						lorazepam	92	1	93	1.07527	1	1	0	0	0.009	7	1	121	319	transparent
						pantoprazole	91	1	92	1.08696	0	0	0	0	0.1404	7	1	121	320	transparent
						prednisone	91	1	92	1.08696	1	1	0	0	0.10175	8	1	121	321	transparent
						clonazepam	90	1	91	1.0989	1	1	0	0	0.0045	9	1	121	322	transparent
						doxycycline	90	1	91	1.0989	0	0	0	0	0.305	9	1	121	323	transparent
						fluconazole	89	1	90	1.11111	2	0	0	2	6.95016	9	1	123	324	transparent
						carprofen	88	1	89	1.1236	0	0	0	0	0.378	9	1	123	325	transparent
						azathioprine	87	1	88	1.13636	2	0	0	2	5.047	9	1	125	326	transparent
						etodolac	87	1	88	1.13636	1	0	1	0	1.28	9	2	125	327	transparent
						liothyronine	87	1	88	1.13636	0	0	0	0	0.00216	9	2	125	328	transparent
						rivaroxaban	87	1	88	1.13636	0	0	0	0	0.0361728	9	2	125	329	transparent
						pamidronic acid	85	1	86	1.16279	3	0	0	3	4.11	9	2	128	330	transparent
						piroxicam	85	1	86	1.16279	0	0	0	0	0.25	9	2	128	331	transparent
						vismodegib	85	1	86	1.16279	1	0	0	1	0.27	9	2	129	332	transparent
						delamanid	85	1	86	1.16279	0	0	0	0	0.002505	9	2	129	333	transparent
						prucalopride	84	1	85	1.17647	0	0	0	0	0.0112	9	2	129	334	transparent
						ceftazidime	83	1	84	1.19048	2	0	0	2	324.649	9	2	131	335	transparent
						colchicine	73	1	74	1.35135	0	0	0	0	0.0096	9	2	131	336	transparent
						afatinib	73	1	74	1.35135	0	0	0	0	0.0034	9	2	131	337	transparent
						almotriptan	72	1	73	1.36986	1	0	1	0	0.099879	9	3	131	338	transparent
						olmesartan medoxomil	72	1	73	1.36986	0	0	0	0	0.01776	9	3	131	339	transparent
						benzylpenicillin	72	1	73	1.36986	1	0	0	1	392	9	3	132	340	transparent
						ACT-333679	72	1	73	1.36986	0	0	0	0	0.0001056	9	3	132	341	transparent
						cladribine	71	1	72	1.38889	0	0	0	0	0.0856	9	3	132	342	black
						flumazenil	71	1	72	1.38889	1	1	0	0	0.56	10	3	132	343	transparent
						iproniazid	71	1	72	1.38889	0	0	0	0	0.0167348	10	3	132	344	transparent
						pefloxacin	71	1	72	1.38889	1	0	0	1	15.68	10	3	133	345	transparent
						abacavir	70	1	71	1.40845	2	0	0	2	7.5	10	3	135	346	transparent
						aminoglutethimide	70	1	71	1.40845	2	0	0	2	19.304	10	3	137	347	transparent
						chlorzoxazone	70	1	71	1.40845	0	0	0	0	0.0918	10	3	137	348	transparent
						indapamide	70	1	71	1.40845	0	0	0	0	0.12888	10	3	137	349	transparent
						prilocaine	70	1	71	1.40845	1	0	0	1	0.458	10	3	138	350	transparent
						procaine	70	1	71	1.40845	3	0	1	2	59.69	10	4	140	351	transparent
						roxithromycin	70	1	71	1.40845	1	0	1	0	2.882	10	5	140	352	transparent
						zomepirac	70	1	71	1.40845	1	0	1	0	0.123	10	6	140	353	transparent
						chenodiol	70	1	71	1.40845	1	0	0	1	0.8	10	6	141	354	transparent
						amrinone	69	1	70	1.42857	2	1	0	1	8.37	11	6	142	355	transparent
						anagrelide	69	1	70	1.42857	1	1	0	0	0.006528	12	6	142	356	transparent
						captopril	69	1	70	1.42857	2	0	0	2	2.84	12	6	144	357	transparent
						cefoperazone	69	1	70	1.42857	1	0	0	1	34.847	12	6	145	358	transparent
						esmolol	69	1	70	1.42857	2	1	1	0	3.0465	13	7	145	359	transparent
						glibenclamide	69	1	70	1.42857	0	0	0	0	0.00405	13	7	145	360	transparent
						griseofulvin	69	1	70	1.42857	1	0	0	1	0.9	13	7	146	361	transparent
						zaleplon	69	1	70	1.42857	1	1	0	0	0.1404	14	7	146	362	transparent
						cefradine	68	1	69	1.44928	4	0	0	4	67.596	14	7	150	363	transparent
						estazolam	68	1	69	1.44928	1	1	0	0	0.0231	15	7	150	364	transparent
						moracizine	68	1	69	1.44928	1	0	0	1	0.155812	15	7	151	365	transparent
						mycophenolate mofetil	68	1	69	1.44928	3	0	0	3	1.685	15	7	154	366	black
						tadalafil	68	1	69	1.44928	0	0	0	0	0.08	15	7	154	367	transparent
						tofacitinib	68	1	69	1.44928	1	0	0	1	0.486	15	7	155	368	transparent
						acebutolol	67	1	68	1.47059	1	1	0	0	2.331	16	7	155	369	transparent
						aceclofenac	67	1	68	1.47059	1	0	0	1	0.259	16	7	156	370	transparent
						amprenavir	67	1	68	1.47059	4	0	0	4	1.52	16	7	160	371	transparent
						ketoprofen	67	1	68	1.47059	1	1	0	0	0.84	17	7	160	372	transparent
						piretanide	67	1	68	1.47059	0	0	0	0	0.04548	17	7	160	373	transparent
						cefpodoxime	67	1	68	1.47059	2	0	0	2	4.3368	17	7	162	374	transparent
						baclofen	133	2	135	1.48148	2	1	1	0	1.33	18	8	162	375	transparent
						cevimeline	66	1	67	1.49254	1	0	1	0	0.3576	18	9	162	376	transparent
						enoximone	66	1	67	1.49254	1	0	1	0	2.415	18	10	162	377	transparent
						propofol	66	1	67	1.49254	1	1	0	0	0.808	19	10	162	378	transparent
						suvorexant	66	1	67	1.49254	0	0	0	0	0.0068	19	10	162	379	transparent
						bromazepam	65	1	66	1.51515	1	0	0	1	0.14442	19	10	163	380	transparent
						nabumetone	65	1	66	1.51515	2	0	1	1	23.31	19	11	164	381	transparent
						pemoline	65	1	66	1.51515	1	0	1	0	3.059	19	12	164	382	transparent
						pitavastatin	65	1	66	1.51515	0	0	0	0	0.00078	19	12	164	383	transparent
						chloroquine	64	1	65	1.53846	0	0	0	0	0.192	19	12	164	384	transparent
						hydroxychloroquine	64	1	65	1.53846	0	0	0	0	0.1795	19	12	164	385	transparent
						propylthiouracil	64	1	65	1.53846	1	0	0	1	8.4	19	12	165	386	transparent
						suprofen	64	1	65	1.53846	1	1	0	0	0.828	20	12	165	387	transparent
						teriflunomide	64	1	65	1.53846	0	0	0	0	0.339	20	12	165	388	transparent
						nitrazepam	63	1	64	1.5625	1	1	0	0	0.0282	21	12	165	389	transparent
						pancuronium	63	1	64	1.5625	0	0	0	0	0.0943	21	12	165	390	black
						pargyline	63	1	64	1.5625	0	0	0	0	0.161	21	12	165	391	transparent
						clobazam	62	1	63	1.5873	3	1	0	2	2.2145	22	12	167	392	transparent
						amoxicillin	123	2	125	1.6	5	0	0	5	33.62	22	12	172	393	transparent
						mexiletine	61	1	62	1.6129	5	1	1	3	12.931	23	13	175	394	transparent
						itraconazole	119	2	121	1.65289	0	0	0	0	0.001866	23	13	175	395	transparent
						clopidogrel	113	2	115	1.73913	0	0	0	0	0.1582	23	13	175	396	transparent
						midodrine	112	2	114	1.75439	0	0	0	0	0.0651	23	13	175	397	transparent
						triamcinolone acetonide	56	1	57	1.75439	0	0	0	0	0.0013088	23	13	175	398	transparent
						aciclovir	109	2	111	1.8018	2	0	0	2	18.87	23	13	177	399	transparent
						pirprofen	108	2	110	1.81818	2	0	0	2	0.26	23	13	179	400	transparent
						phenytoin	104	2	106	1.88679	2	0	0	2	1.98	23	13	181	401	transparent
						bupropion	101	2	103	1.94175	1	1	0	0	0.109	24	13	181	402	transparent
						etoricoxib	99	2	101	1.9802	1	1	0	0	0.813	25	13	181	403	transparent
						caffeine	97	2	99	2.0202	4	1	0	3	28.56	26	13	184	404	transparent
						famotidine	96	2	98	2.04082	1	1	0	0	0.49219	27	13	184	405	transparent
						levodopa	95	2	97	2.06186	5	0	0	5	6.168	27	13	189	406	transparent
						nevirapine	95	2	97	2.06186	4	0	0	4	5.4	27	13	193	407	transparent
						irbesartan	92	2	94	2.12766	1	1	0	0	0.351	28	13	193	408	transparent
						clindamycin	90	2	92	2.17391	1	0	0	1	0.768	28	13	194	409	transparent
						diazepam	90	2	92	2.17391	1	1	0	0	0.0244	29	13	194	410	transparent
						ramatroban	90	2	92	2.17391	2	2	0	0	0.00775	31	13	194	411	transparent
						saquinavir	90	2	92	2.17391	0	0	0	0	0.0424	31	13	194	412	transparent
						cefalexin	89	2	91	2.1978	2	0	0	2	73.874	31	13	196	413	transparent
						sumatriptan	89	2	91	2.1978	1	0	1	0	0.15738	31	14	196	414	black
						posaconazole	44	1	45	2.22222	0	0	0	0	0.0318	31	14	196	415	transparent
						bisoprolol	86	2	88	2.27273	1	1	0	0	0.1421	32	14	196	416	transparent
						tramadol	86	2	88	2.27273	3	0	1	2	1.792	32	15	198	417	transparent
						flunitrazepam	84	2	86	2.32558	1	1	0	0	0.0021	33	15	198	418	transparent
						memantine	82	2	84	2.38095	0	0	0	0	0.11	33	15	198	419	transparent
						prednisolone	82	2	84	2.38095	1	1	0	0	0.102	34	15	198	420	transparent
						chlorpropamide	80	2	82	2.43902	2	0	0	2	21.68	34	15	200	421	transparent
						cilostazol	79	2	81	2.46914	1	1	0	0	0.1134	35	15	200	422	transparent
						fenofibrate	77	2	79	2.53165	1	0	0	1	0.351	35	15	201	423	transparent
						rosuvastatin	77	2	79	2.53165	0	0	0	0	0.010416	35	15	201	424	transparent
						sotalol	77	2	79	2.53165	2	2	0	0	5.53575	37	15	201	425	transparent
						tacrolimus	115	3	118	2.54237	0	0	0	0	0.00034	37	15	201	426	transparent
						leflunomide	38	1	39	2.5641	1	0	0	1	1.398	37	15	202	427	transparent
						erythromycin	111	3	114	2.63158	4	0	1	3	8.5	37	16	205	428	transparent
						moxifloxacin	74	2	76	2.63158	3	0	0	3	6.7872	37	16	208	429	transparent
						naproxen	110	3	113	2.65487	5	4	0	1	5	41	16	209	430	transparent
						pioglitazone	110	3	113	2.65487	1	0	1	0	0.0295	41	17	209	431	transparent
						alogliptin	73	2	75	2.66667	0	0	0	0	0.57912	41	17	209	432	transparent
						nimesulide	108	3	111	2.7027	1	0	1	0	0.12	41	18	209	433	transparent
						apremilast	72	2	74	2.7027	1	1	0	0	0.3712	42	18	209	434	transparent
						acetylcysteine	71	2	73	2.73973	2	0	0	2	28.56	42	18	211	435	transparent
						cimetidine	106	3	109	2.75229	3	1	0	2	3.645	43	18	213	436	transparent
						salbutamol	70	2	72	2.77778	1	1	0	0	0.0522	44	18	213	437	transparent
						cefuroxime	70	2	72	2.77778	3	0	0	3	166.25	44	18	216	438	black
						varenicline	70	2	72	2.77778	1	1	0	0	0.0390276	45	18	216	439	transparent
						xamoterol	70	2	72	2.77778	1	0	1	0	0.2055	45	19	216	440	transparent
						celiprolol	69	2	71	2.8169	2	1	1	0	0.69375	46	20	216	441	transparent
						nintedanib	69	2	71	2.8169	0	0	0	0	0.000484	46	20	216	442	transparent
						bambuterol	34	1	35	2.85714	0	0	0	0	0.010835	46	20	216	443	transparent
						cefoxitin	68	2	70	2.85714	3	0	0	3	94.7457	46	20	219	444	transparent
						gemifloxacin	34	1	35	2.85714	3	0	0	3	4.392	46	20	222	445	transparent
						nalmefene	68	2	70	2.85714	2	2	0	0	0.0264	48	20	222	446	transparent
						tetrabenazine	68	2	70	2.85714	1	1	0	0	0.01095	49	20	222	447	transparent
						zolpidem	102	3	105	2.85714	2	1	0	1	0.06225	50	20	223	448	transparent
						flupirtine	67	2	69	2.89855	2	0	0	2	1.17	50	20	225	449	transparent
						oxycodone	67	2	69	2.89855	1	1	0	0	0.1375	51	20	225	450	transparent
						roflumilast	67	2	69	2.89855	1	1	0	0	0.00066	52	20	225	451	transparent
						losartan	100	3	103	2.91262	2	1	0	1	0.0103	53	20	226	452	transparent
						deflazacort	66	2	68	2.94118	1	0	0	1	0.2184	53	20	227	453	transparent
						droperidol	33	1	34	2.94118	0	0	0	0	0.016	53	20	227	454	transparent
						midazolam	66	2	68	2.94118	1	1	0	0	0.03038	54	20	227	455	transparent
						paclitaxel	99	3	102	2.94118	1	0	0	1	0.27755	54	20	228	456	transparent
						canagliflozin	33	1	34	2.94118	0	0	0	0	0.0498	54	20	228	457	transparent
						daclatasvir	66	2	68	2.94118	0	0	0	0	0.012276	54	20	228	458	transparent
						encorafenib	66	2	68	2.94118	2	0	0	2	1.07308	54	20	230	459	transparent
						fexofenadine	98	3	101	2.9703	1	1	0	0	0.20356	55	20	230	460	transparent
						idebenone	98	3	101	2.9703	0	0	0	0	0.321	55	20	230	461	transparent
						acenocoumarol	65	2	67	2.98507	0	0	0	0	0.01766	55	20	230	462	black
						atenolol	65	2	67	2.98507	3	1	1	1	3.572	56	21	231	463	transparent
						selegiline	65	2	67	2.98507	0	0	0	0	0.00822	56	21	231	464	transparent
						thiamazole	32	1	33	3.0303	1	0	0	1	13.14	56	21	232	465	transparent
						naltrexone	32	1	33	3.0303	1	1	0	0	0.06478	57	21	232	466	transparent
						rocuronium	64	2	66	3.0303	2	0	0	2	17.334	57	21	234	467	transparent
						sparfloxacin	32	1	33	3.0303	1	0	0	1	2.4145	57	21	235	468	transparent
						olmesartan	32	1	33	3.0303	1	0	1	0	0.0168	57	22	235	469	transparent
						methyldopa	63	2	65	3.07692	2	0	0	2	19.908	57	22	237	470	transparent
						tiopronin	63	2	65	3.07692	2	0	0	2	21.0157	57	22	239	471	transparent
						rasagiline	63	2	65	3.07692	0	0	0	0	0.007644	57	22	239	472	transparent
						linagliptin	63	2	65	3.07692	0	0	0	0	0.00386	57	22	239	473	transparent
						sildenafil	94	3	97	3.09278	2	0	2	0	0.062696	57	24	239	474	transparent
						valdecoxib	125	4	129	3.10078	2	2	0	0	0.0436	59	24	239	475	transparent
						methoxsalen	31	1	32	3.125	1	0	0	1	0.61605	59	24	240	476	transparent
						acipimox	31	1	32	3.125	1	1	0	0	36.75	60	24	240	477	transparent
						alvimopan	31	1	32	3.125	1	1	0	0	0.0048	61	24	240	478	transparent
						amphotericin B	62	2	64	3.125	1	0	0	1	0.126	61	24	241	479	transparent
						desmopressin	31	1	32	3.125	0	0	0	0	1.656e-05	61	24	241	480	transparent
						disopyramide	93	3	96	3.125	2	0	0	2	0.7308	61	24	243	481	transparent
						fenoprofen	31	1	32	3.125	1	1	0	0	0.89	62	24	243	482	transparent
						ibandronic acid	93	3	96	3.125	0	0	0	0	0.0131989	62	24	243	483	transparent
						isotretinoin	31	1	32	3.125	0	0	0	0	0.01435	62	24	243	484	transparent
						maraviroc	31	1	32	3.125	1	0	0	1	0.2365	62	24	244	485	transparent
						methylprednisolone	62	2	64	3.125	1	1	0	0	0.1133	63	24	244	486	black
						minocycline	31	1	32	3.125	1	0	0	1	2.1	63	24	245	487	transparent
						nelfinavir	31	1	32	3.125	0	0	0	0	0.1408	63	24	245	488	transparent
						orlistat	31	1	32	3.125	0	0	0	0	0.2	63	24	245	489	transparent
						practolol	62	2	64	3.125	2	1	0	1	13.16	64	24	246	490	transparent
						desvenlafaxine	31	1	32	3.125	2	2	0	0	1.253	66	24	246	491	transparent
						diltiazem	91	3	94	3.19149	0	0	0	0	0.22	66	24	246	492	transparent
						flecainide	91	3	94	3.19149	3	1	1	1	1.5	67	25	247	493	transparent
						diethylcarbamazine	30	1	31	3.22581	1	0	0	1	3.02	67	25	248	494	transparent
						grepafloxacin	30	1	31	3.22581	1	0	0	1	2.1	67	25	249	495	transparent
						hydralazine	30	1	31	3.22581	1	0	0	1	0.65	67	25	250	496	transparent
						hydrocortisone	90	3	93	3.22581	2	2	0	0	0.3772	69	25	250	497	transparent
						ketamine	30	1	31	3.22581	0	0	0	0	0.12025	69	25	250	498	transparent
						orciprenaline	30	1	31	3.22581	0	0	0	0	0.0492	69	25	250	499	transparent
						nalidixic acid	30	1	31	3.22581	1	0	0	1	7.75062	69	25	251	500	transparent
						neostigmine	30	1	31	3.22581	1	1	0	0	0.3145	70	25	251	501	transparent
						oxyphenbutazone	30	1	31	3.22581	2	2	0	0	3.0828	72	25	251	502	transparent
						pimecrolimus	30	1	31	3.22581	0	0	0	0	0.015704	72	25	251	503	transparent
						pyridostigmine	30	1	31	3.22581	1	1	0	0	0.21	73	25	251	504	transparent
						sulbactam	30	1	31	3.22581	1	0	0	1	212.656	73	25	252	505	transparent
						thiabendazole	30	1	31	3.22581	1	0	0	1	1.6263	73	25	253	506	transparent
						articaine	30	1	31	3.22581	1	0	0	1	3.24	73	25	254	507	transparent
						riociguat	30	1	31	3.22581	0	0	0	0	0.0141	73	25	254	508	transparent
						rosiglitazone	119	4	123	3.25203	0	0	0	0	0.00184	73	25	254	509	transparent
						alprazolam	89	3	92	3.26087	1	1	0	0	0.0238	74	25	254	510	black
						milrinone	88	3	91	3.2967	1	1	0	0	0.285	75	25	254	511	transparent
						agomelatine	87	3	90	3.33333	0	0	0	0	0.0059296	75	25	254	512	transparent
						dirithromycin	29	1	30	3.33333	0	0	0	0	0.40715	75	25	254	513	transparent
						methoxamine	29	1	30	3.33333	1	1	0	0	0.01	76	25	254	514	transparent
						metoprolol	87	3	90	3.33333	3	1	1	1	0.74385	77	26	255	515	transparent
						suxamethonium	29	1	30	3.33333	2	0	0	2	110.4	77	26	257	516	transparent
						selinexor	87	3	90	3.33333	2	0	0	2	0.0765	77	26	259	517	transparent
						rofecoxib	115	4	119	3.36134	2	2	0	0	0.0845	79	26	259	518	transparent
						viloxazine	115	4	119	3.36134	6	1	2	3	1.7	80	28	262	519	transparent
						lumiracoxib	86	3	89	3.37079	1	1	0	0	0.0315	81	28	262	520	transparent
						temazepam	86	3	89	3.37079	1	1	0	0	0.1152	82	28	262	521	transparent
						enzalutamide	86	3	89	3.37079	3	1	1	1	0.573	83	29	263	522	transparent
						amiloride	111	4	115	3.47826	6	0	1	5	77.748	83	30	269	523	transparent
						mefenamic acid	83	3	86	3.48837	4	3	0	1	8.3	86	30	270	524	transparent
						diclofenac	136	5	141	3.5461	4	4	0	0	0.0367	90	30	270	525	transparent
						phenformin	80	3	83	3.61446	1	0	0	1	0.5292	90	30	278	526	transparent
						ibuprofen	131	5	136	3.67647	7	2	0	5	7.8	92	30	283	527	transparent
						lopinavir	104	4	108	3.7037	0	0	0	0	0.183	92	30	283	528	transparent
						fidaxomicin	76	3	79	3.79747	0	0	0	0	0.0012566	92	30	283	529	transparent
						rizatriptan	95	4	99	4.0404	0	0	0	0	0.079636	92	30	284	530	transparent
						bedaquiline	47	2	49	4.08163	0	0	0	0	0.0615	92	30	284	531	transparent
						ceftriaxone	70	3	73	4.10959	3	0	0	3	0.9362	92	30	287	532	transparent
						ritodrine	70	3	73	4.10959	0	0	0	0	0.01589	92	30	287	533	transparent
						letermovir	70	3	73	4.10959	1	0	0	1	0.227	92	30	288	534	black
						levothyroxine	69	3	72	4.16667	0	0	0	0	7.28e-05	92	30	288	535	transparent
						butorphanol	68	3	71	4.22535	1	1	0	0	0.00104	93	30	288	536	transparent
						milnacipran	68	3	71	4.22535	3	2	0	1	0.76995	95	30	289	537	transparent
						timolol	68	3	71	4.22535	2	2	0	0	0.131272	97	30	289	538	transparent
						physostigmine	90	4	94	4.25532	0	0	0	0	0.00384	97	30	289	539	transparent
						carbenoxolone	67	3	70	4.28571	1	0	0	1	0.526	97	30	290	540	transparent
						vesnarinone	67	3	70	4.28571	4	0	1	3	1.67	97	31	293	541	transparent
						bosentan	110	5	115	4.34783	2	2	0	0	0.15	99	31	293	542	transparent
						hydrocodone	88	4	92	4.34783	3	2	1	0	0.14208	101	32	293	543	transparent
						ketorolac	66	3	69	4.34783	3	2	0	1	0.2	103	32	294	544	transparent
						mizolastine	66	3	69	4.34783	1	0	0	1	0.0087	103	32	295	545	transparent
						triazolam	66	3	69	4.34783	1	1	0	0	0.0004	104	32	295	546	transparent
						belinostat	88	4	92	4.34783	6	0	0	6	6.05	104	32	301	547	transparent
						adapalene	65	3	68	4.41176	0	0	0	0	0.002429	104	32	301	548	transparent
						calcipotriene	65	3	68	4.41176	0	0	0	0	0.00068	104	32	301	549	transparent
						nadolol	65	3	68	4.41176	2	2	0	0	0.4912	106	32	301	550	transparent
						tiaprofenic acid	65	3	68	4.41176	6	1	0	5	2.3	107	32	306	551	transparent
						tolfenamic acid	65	3	68	4.41176	8	0	2	6	25.08	107	34	312	552	transparent
						flutamide	86	4	90	4.44444	2	1	0	1	0.543	108	34	313	553	transparent
						nilutamide	86	4	90	4.44444	4	4	0	0	0.99	112	34	313	554	transparent
						fluticasone propionate	107	5	112	4.46429	1	1	0	0	0.0002196	113	34	313	555	transparent
						nifedipine	107	5	112	4.46429	0	0	0	0	0.006	113	34	313	556	transparent
						acitretin	64	3	67	4.47761	0	0	0	0	0.00128	113	34	313	557	transparent
						imiquimod	64	3	67	4.47761	0	0	0	0	0.149	113	34	313	558	black
						lormetazepam	64	3	67	4.47761	1	0	0	1	0.00315	113	34	314	559	transparent
						moxonidine	64	3	67	4.47761	0	0	0	0	0.0057095	113	34	314	560	transparent
						papaverine	64	3	67	4.47761	3	0	3	0	0.7657	113	37	314	561	transparent
						reboxetine	64	3	67	4.47761	2	0	2	0	0.0255	113	39	314	562	transparent
						dofetilide	106	5	111	4.5045	1	1	0	0	0.021	114	39	314	563	transparent
						atazanavir	63	3	66	4.54545	3	0	0	3	0.999	114	39	317	564	transparent
						carteolol	63	3	66	4.54545	2	2	0	0	0.2907	116	39	317	565	transparent
						dexamethasone	63	3	66	4.54545	2	1	1	0	0.07168	117	40	317	566	transparent
						reserpine	84	4	88	4.54545	1	1	0	0	0.0082	118	40	317	567	transparent
						alpidem	104	5	109	4.58716	2	0	2	0	0.00612	118	42	318	568	transparent
						norethisterone	62	3	65	4.61538	1	1	0	0	0.00138218	119	42	318	569	transparent
						ivacaftor	62	3	65	4.61538	0	0	0	0	0.0523	119	42	318	570	transparent
						mazindol	103	5	108	4.62963	0	0	0	0	0.0002	119	42	318	571	transparent
						valproic acid	102	5	107	4.6729	6	0	0	6	48.51	119	42	324	572	transparent
						tigecycline	61	3	64	4.6875	2	0	0	2	0.215	119	42	326	573	transparent
						exemestane	81	4	85	4.70588	0	0	0	0	0.0103168	119	42	326	574	transparent
						indomethacin	101	5	106	4.71698	5	4	0	1	0.2277	123	42	327	575	transparent
						fluoxymesterone	60	3	63	4.7619	3	1	2	0	0.021	124	44	327	576	transparent
						testosterone	60	3	63	4.7619	2	1	1	0	0.01344	125	45	327	577	transparent
						fluticasone furoate	100	5	105	4.7619	0	0	0	0	3.13e-06	125	45	327	578	transparent
						terazosin	99	5	104	4.80769	1	1	0	0	0.0229	126	45	327	579	transparent
						nilotinib	94	5	99	5.05051	0	0	0	0	0.0272	126	45	327	580	transparent
						cefmenoxime	56	3	59	5.08475	3	0	0	3	121.196	126	45	330	581	transparent
						bicalutamide	111	6	117	5.12821	2	1	1	0	0.0788	127	46	330	582	black
						clenbuterol	73	4	77	5.19481	1	0	1	0	0.00133272	127	47	330	583	transparent
						clinafloxacin	36	2	38	5.26316	3	0	0	3	9.2352	127	47	333	584	transparent
						acalabrutinib	36	2	38	5.26316	0	0	0	0	0.03125	127	47	333	585	transparent
						omadacycline	90	5	95	5.26316	5	0	0	5	1.32216	127	47	338	586	transparent
						nitrendipine	89	5	94	5.31915	1	1	0	0	0.0015	128	47	338	587	transparent
						pramipexole	71	4	75	5.33333	1	0	1	0	0.0204	128	48	338	588	transparent
						idelalisib	52	3	55	5.45455	1	0	0	1	0.4935	128	48	339	589	transparent
						istradefylline	52	3	55	5.45455	1	1	0	0	0.02944	129	48	339	590	transparent
						amisulpride	69	4	73	5.47945	4	1	3	0	1.1925	130	51	339	591	transparent
						isoprenaline	86	5	91	5.49451	0	0	0	0	0.0004544	130	51	339	592	transparent
						cetirizine	103	6	109	5.50459	1	1	0	0	0.06888	131	51	339	593	transparent
						encainide	103	6	109	5.50459	2	0	0	2	0.1473	131	51	341	594	transparent
						spironolactone	103	6	109	5.50459	0	0	0	0	0.0024	131	51	341	595	transparent
						acrivastine	68	4	72	5.55556	2	1	0	1	0.105	132	51	342	596	transparent
						sirolimus	102	6	108	5.55556	0	0	0	0	0.00684	132	51	342	597	transparent
						cefamandole	67	4	71	5.6338	4	0	0	4	84.3224	132	51	346	598	transparent
						moxisylyte	67	4	71	5.6338	5	0	2	3	1.221	132	53	349	599	transparent
						clobetasol propionate	67	4	71	5.6338	1	1	0	0	0.0008575	133	53	349	600	transparent
						abemaciclib	67	4	71	5.6338	0	0	0	0	0.01732	133	53	349	601	transparent
						doxorubicin	99	6	105	5.71429	9	0	4	5	1.3	133	57	354	602	transparent
						fluvoxamine	66	4	70	5.71429	1	1	0	0	0.049	134	57	354	603	transparent
						ibutilide	65	4	69	5.7971	1	0	1	0	0.144	134	58	354	604	transparent
						flurbiprofen	81	5	86	5.81395	5	2	0	3	0.573	136	58	357	605	transparent
						bromfenac	32	2	34	5.88235	2	2	0	0	0.0144	138	58	357	606	black
						chlordiazepoxide	64	4	68	5.88235	1	1	0	0	0.35	139	58	357	607	transparent
						nialamide	32	2	34	5.88235	2	0	0	2	10.92	139	58	359	608	transparent
						celecoxib	94	6	100	6	1	1	0	0	0.054	140	58	359	609	transparent
						rabeprazole	94	6	100	6	0	0	0	0	0.0576	140	58	359	610	transparent
						efavirenz	78	5	83	6.0241	0	0	0	0	0.066	140	58	359	611	transparent
						sulpiride	31	2	33	6.06061	2	0	2	0	1.056	140	60	359	612	transparent
						ciclosporin	108	7	115	6.08696	1	0	0	1	0.0998	140	60	360	613	transparent
						repaglinide	77	5	82	6.09756	0	0	0	0	0.0017264	140	60	360	614	transparent
						penicillamine	30	2	32	6.25	2	0	0	2	7.5	140	60	362	615	transparent
						tolmetin	30	2	32	6.25	2	2	0	0	0.693149	142	60	362	616	transparent
						vardenafil	30	2	32	6.25	0	0	0	0	0.00229	142	60	362	617	transparent
						dolasetron	30	2	32	6.25	1	1	0	0	0.1863	143	60	362	618	transparent
						ascorbic acid	30	2	32	6.25	2	0	0	2	72.42	143	60	364	619	transparent
						quinine	30	2	32	6.25	2	0	0	2	0.98	143	60	366	620	transparent
						brompheniramine	88	6	94	6.38298	2	1	1	0	0.01008	144	61	366	621	transparent
						codeine	87	6	93	6.45161	4	2	0	2	0.306	146	61	368	622	transparent
						galantamine	29	2	31	6.45161	1	1	0	0	0.2706	147	61	368	623	transparent
						melphalan	29	2	31	6.45161	0	0	0	0	0.0603	147	61	368	624	transparent
						meptazinol	29	2	31	6.45161	1	1	0	0	0.13286	148	61	368	625	transparent
						omeprazole	29	2	31	6.45161	0	0	0	0	0.1085	148	61	368	626	transparent
						proguanil	29	2	31	6.45161	1	0	0	1	0.188	148	61	369	627	transparent
						prasugrel	29	2	31	6.45161	0	0	0	0	0.01968	148	61	369	628	transparent
						oxprenolol	72	5	77	6.49351	4	2	1	1	0.4485	150	62	370	629	transparent
						rimonabant	127	9	136	6.61765	0	0	0	0	0.0001269	150	62	370	630	black
						nystatin	28	2	30	6.66667	2	0	0	2	1.5552	150	62	372	631	transparent
						regadenoson	28	2	30	6.66667	0	0	0	0	0.005	150	62	372	632	transparent
						vinorelbine	28	2	30	6.66667	0	0	0	0	0.033048	150	62	372	633	transparent
						brigatinib	28	2	30	6.66667	2	0	0	2	0.681525	150	62	374	634	transparent
						telotristat	83	6	89	6.74157	0	0	0	0	0.0029	150	62	374	635	transparent
						fenoterol	109	8	117	6.83761	2	2	0	0	0.0792	152	62	374	636	transparent
						pyrimethamine	68	5	73	6.84932	5	0	0	5	0.996	152	62	379	637	transparent
						lorlatinib	68	5	73	6.84932	4	0	1	3	0.4828	152	63	382	638	transparent
						carbinoxamine	67	5	72	6.94444	1	1	0	0	0.0576408	153	63	382	639	transparent
						budesonide	80	6	86	6.97674	1	1	0	0	0.00024	154	63	382	640	transparent
						rifampicin	106	8	114	7.01754	24	0	0	24	1.891	154	63	406	641	transparent
						venlafaxine	66	5	71	7.04225	3	1	1	1	0.40515	155	64	407	642	transparent
						calcitriol	65	5	70	7.14286	0	0	0	0	2.99e-07	155	64	407	643	transparent
						ramosetron	65	5	70	7.14286	1	1	0	0	0.0016464	156	64	407	644	transparent
						alfuzosin	64	5	69	7.24638	1	1	0	0	0.0056	157	64	411	645	transparent
						gefitinib	64	5	69	7.24638	3	1	1	1	0.1881	158	65	412	646	transparent
						isradipine	64	5	69	7.24638	0	0	0	0	0.000162	158	65	412	647	transparent
						remoxipride	89	7	96	7.29167	7	1	1	5	1.4475	159	66	417	648	transparent
						estradiol	101	8	109	7.33945	0	0	0	0	1.2e-05	159	66	417	649	transparent
						pitolisant	63	5	68	7.35294	1	1	0	0	0.012	160	66	417	650	transparent
						ticlopidine	113	9	122	7.37705	4	0	4	0	0.28245	160	70	417	651	transparent
						miconazole	62	5	67	7.46269	7	0	4	3	3.255	160	74	420	652	transparent
						dasatinib	99	8	107	7.47664	1	0	1	0	0.00608	160	75	420	653	transparent
						mefloquine	86	7	93	7.52688	1	0	0	1	0.0198	160	75	421	654	black
						flurazepam	61	5	66	7.57576	0	0	0	0	0.002832	160	75	421	655	transparent
						medetomidine	61	5	66	7.57576	5	0	5	0	0.2328	160	80	421	656	transparent
						dextropropoxyphene	84	7	91	7.69231	1	1	0	0	0.053	161	80	421	657	transparent
						palonosetron	60	5	65	7.69231	1	1	0	0	0.00114	162	80	421	658	transparent
						ranitidine	95	8	103	7.76699	8	1	1	6	1.275	163	81	427	659	transparent
						fenfluramine	83	7	90	7.77778	0	0	0	0	0.132	163	81	427	660	transparent
						biperiden	71	6	77	7.79221	1	1	0	0	0.0008	164	81	427	661	transparent
						progesterone	82	7	89	7.86517	4	2	2	0	0.00579	166	83	427	662	transparent
						dipyridamole	58	5	63	7.93651	1	1	0	0	0.03	167	83	427	663	transparent
						erlotinib	80	7	87	8.04598	2	0	1	1	0.145	167	84	428	664	transparent
						tizanidine	80	7	87	8.04598	2	1	1	0	0.0133	168	85	428	665	transparent
						axitinib	68	6	74	8.10811	0	0	0	0	2.9e-05	168	85	428	666	transparent
						tolcapone	79	7	86	8.13953	0	0	0	0	0.0362	168	85	428	667	transparent
						medroxyprogesterone	55	5	60	8.33333	4	2	2	0	0.00954	170	87	428	668	transparent
						ranolazine	65	6	71	8.4507	11	0	0	11	2.736	170	87	439	669	transparent
						trospium	65	6	71	8.4507	5	3	0	2	0.00446	173	87	441	670	transparent
						pindolol	64	6	70	8.57143	4	2	2	0	0.07448	175	89	441	671	transparent
						stiripentol	32	3	35	8.57143	1	0	0	1	0.312	175	89	442	672	transparent
						telmisartan	117	11	128	8.59375	1	1	0	0	0.00585	176	89	442	673	transparent
						ritonavir	106	10	116	8.62069	0	0	0	0	0.02325	176	89	442	674	transparent
						atomoxetine	63	6	69	8.69565	2	1	1	0	0.03055	177	90	442	675	transparent
						atracurium	63	6	69	8.69565	9	0	0	9	2.016	177	90	451	676	transparent
						primaquine	63	6	69	8.69565	1	0	1	0	0.0408	177	91	451	677	transparent
						atropine	31	3	34	8.82353	3	3	0	0	0.02706	180	91	451	678	black
						pethidine	62	6	68	8.82353	0	0	0	0	0.09702	180	91	451	679	transparent
						rifaximin	62	6	68	8.82353	0	0	0	0	0.0083948	180	91	451	680	transparent
						sibutramine	82	8	90	8.88889	0	0	0	0	0.000687	180	91	451	681	transparent
						palbociclib	92	9	101	8.91089	0	0	0	0	0.019698	180	91	451	682	transparent
						procyclidine	61	6	67	8.95522	5	2	3	0	0.202	182	94	451	683	transparent
						oxaprozin	71	7	78	8.97436	6	0	0	6	0.7614	182	94	457	684	transparent
						ciclesonide	60	6	66	9.09091	1	1	0	0	0.03145	183	94	457	685	transparent
						tolvaptan	30	3	33	9.09091	0	0	0	0	0.01416	183	94	457	686	transparent
						niraparib	30	3	33	9.09091	3	0	0	3	0.4267	183	94	460	687	transparent
						tiotropium bromide	99	10	109	9.17431	0	0	0	0	1.344e-05	183	94	460	688	transparent
						felodipine	79	8	87	9.1954	0	0	0	0	0.0007	183	94	460	689	transparent
						ketoconazole	79	8	87	9.1954	2	0	1	1	0.12225	183	95	461	690	transparent
						ropinirole	98	10	108	9.25926	1	0	1	0	0.0244	183	96	461	691	transparent
						dextromethorphan	78	8	86	9.30233	2	0	1	1	0.273	183	97	462	692	transparent
						disulfiram	29	3	32	9.375	12	0	6	6	18.9	183	103	468	693	transparent
						levorphanol	58	6	64	9.375	2	0	1	1	0.132	183	104	469	694	transparent
						arformoterol	58	6	64	9.375	0	0	0	0	0.000372	183	104	469	695	transparent
						sorafenib	67	7	74	9.45946	0	0	0	0	0.000275	183	104	469	696	transparent
						nomifensine	66	7	73	9.58904	10	2	1	7	2.0975	185	105	476	697	transparent
						ethinylestradiol	113	12	125	9.6	0	0	0	0	8.34e-06	185	105	476	698	transparent
						azapropazone	28	3	31	9.67742	3	0	0	3	1.65	185	105	479	699	transparent
						mesna	28	3	31	9.67742	3	0	0	3	12.741	185	105	482	700	transparent
						tacrine	28	3	31	9.67742	1	1	0	0	0.035865	186	105	482	701	transparent
						ivabradine	28	3	31	9.67742	0	0	0	0	0.01986	186	105	482	702	black
						escitalopram	65	7	72	9.72222	1	1	0	0	0.034892	187	105	482	703	transparent
						mifepristone	83	9	92	9.78261	7	5	2	0	0.079	192	107	482	704	transparent
						terodiline	64	7	71	9.85915	0	0	0	0	0.012	192	107	482	705	transparent
						clonidine	82	9	91	9.89011	3	1	2	0	0.008	193	109	482	706	transparent
						clotrimazole	82	9	91	9.89011	1	0	1	0	0.0436	193	110	482	707	transparent
						simvastatin	127	14	141	9.92908	0	0	0	0	0.003035	193	110	482	708	transparent
						glycopyrronium bromide	90	10	100	10	4	4	0	0	0.0004424	197	110	482	709	transparent
						lenvatinib	27	3	30	10	1	1	0	0	0.01035	198	110	482	710	transparent
						valbenazine	27	3	30	10	1	1	0	0	0.1	199	110	482	711	transparent
						alosetron	62	7	69	10.1449	1	1	0	0	0.00306	200	110	482	712	transparent
						amodiaquine	62	7	69	10.1449	0	0	0	0	0.0015	200	110	482	713	transparent
						zimeldine	62	7	69	10.1449	2	0	1	1	0.047	200	111	483	714	transparent
						prazosin	93	11	104	10.5769	2	2	0	0	0.00255	203	111	484	715	transparent
						perhexiline	59	7	66	10.6061	0	0	0	0	0.00404	203	111	484	716	transparent
						montelukast	57	7	64	10.9375	0	0	0	0	0.00959	203	111	484	717	transparent
						triprolidine	57	7	64	10.9375	1	1	0	0	0.00401	204	111	484	718	transparent
						metoclopramide	81	10	91	10.989	3	1	2	0	0.0917	205	113	484	719	transparent
						lansoprazole	80	10	90	11.1111	0	0	0	0	0.0816	205	113	484	720	transparent
						tropisetron	56	7	63	11.1111	1	1	0	0	0.01537	206	113	484	721	transparent
						cannabidiol	64	8	72	11.1111	4	0	1	3	0.1368	206	114	487	722	transparent
						norepinephrine	63	8	71	11.2676	9	5	2	2	9.33917	211	116	489	723	transparent
						cisapride	78	10	88	11.3636	1	0	1	0	0.0034	211	117	489	724	transparent
						ketanserin	78	10	88	11.3636	5	0	5	0	0.01519	211	122	489	725	transparent
						zafirlukast	78	10	88	11.3636	0	0	0	0	0.00929	211	122	489	726	black
						donepezil	101	13	114	11.4035	1	1	0	0	0.0052	212	122	489	727	transparent
						propranolol	93	12	105	11.4286	7	2	5	0	0.11426	214	127	489	728	transparent
						loratadine	77	10	87	11.4943	0	0	0	0	0.001503	214	127	489	729	transparent
						tolterodine	100	13	113	11.5044	5	2	3	0	0.002146	216	130	489	730	transparent
						bevantolol	60	8	68	11.7647	2	1	1	0	0.0712	217	131	489	731	transparent
						rilmenidine	60	8	68	11.7647	0	0	0	0	0.0234	217	131	489	732	transparent
						levonorgestrel	29	4	33	12.1212	2	1	1	0	0.000975	218	132	489	733	transparent
						propafenone	65	9	74	12.1622	2	1	1	0	0.187	219	133	489	734	transparent
						glafenine	79	11	90	12.2222	2	0	0	2	0.06204	219	133	491	735	transparent
						verapamil	114	16	130	12.3077	5	0	5	0	0.1	219	138	491	736	transparent
						alectinib	78	11	89	12.3596	0	0	0	0	0.00483	219	138	491	737	transparent
						buspirone	56	8	64	12.5	2	1	1	0	0.00798	220	139	491	738	transparent
						bepridil	76	11	87	12.6437	0	0	0	0	0.014	220	139	491	739	transparent
						propiverine	62	9	71	12.6761	3	0	0	3	0.141	220	139	494	740	transparent
						chlorphenamine	89	13	102	12.7451	2	2	0	0	0.012768	222	139	494	741	transparent
						dihydralazine	27	4	31	12.9032	4	0	0	4	0.64435	222	139	498	742	transparent
						nimodipine	59	9	68	13.2353	1	1	0	0	0.02	223	139	498	743	transparent
						cobimetinib	26	4	30	13.3333	0	0	0	0	0.0255	223	139	498	744	transparent
						aprindine	71	11	82	13.4146	3	0	0	3	0.1185	223	139	501	745	transparent
						lofexidine	58	9	67	13.4328	2	1	1	0	0.0081	224	140	501	746	transparent
						citalopram	96	15	111	13.5135	9	1	7	1	0.32	225	147	502	747	transparent
						pirenzepine	31	5	36	13.8889	5	2	3	0	0.230736	227	150	502	748	transparent
						tipranavir	60	10	70	14.2857	1	0	0	1	0.0864	227	150	503	749	transparent
						yohimbine	90	15	105	14.2857	7	4	3	0	0.0216	231	153	503	750	black
						cabozantinib	78	13	91	14.2857	1	1	0	0	0.00477	232	153	503	751	transparent
						regorafenib	65	11	76	14.4737	0	0	0	0	0.037	232	153	503	752	transparent
						manidipine	59	10	69	14.4928	0	0	0	0	0.000105	232	153	503	753	transparent
						nisoldipine	59	10	69	14.4928	0	0	0	0	6.45e-05	232	153	503	754	transparent
						lorcaserin	58	10	68	14.7059	3	0	3	0	0.134212	232	156	503	755	transparent
						benzbromarone	75	13	88	14.7727	4	0	2	2	0.25	232	158	505	756	transparent
						loperamide	28	5	33	15.1515	0	0	0	0	0.00024	232	158	505	757	transparent
						silodosin	28	5	33	15.1515	2	1	0	1	0.00442	233	158	506	758	transparent
						epinephrine	55	10	65	15.3846	2	2	0	0	0.0019525	235	158	506	759	transparent
						ibrutinib	44	8	52	15.3846	0	0	0	0	0.00864	235	158	506	760	transparent
						oxybutynin	27	5	32	15.625	0	0	0	0	0.000187	235	158	506	761	transparent
						penbutolol	27	5	32	15.625	1	0	1	0	0.0685	235	159	506	762	transparent
						tamoxifen	81	15	96	15.625	0	0	0	0	0.0017	235	159	506	763	transparent
						vandetanib	64	12	76	15.7895	5	2	1	2	0.057	237	160	508	764	transparent
						enasidenib	32	6	38	15.7895	3	0	0	3	0.213	237	160	511	765	transparent
						phentolamine	74	14	88	15.9091	4	4	0	0	0.03956	241	160	511	766	transparent
						drotaverine	26	5	31	16.129	0	0	0	0	0.091875	241	160	511	767	transparent
						epinastine	26	5	31	16.129	1	0	1	0	0.0222676	241	161	511	768	transparent
						dobutamine	81	16	97	16.4948	5	0	4	1	0.1452	241	165	512	769	transparent
						dibenzepin	25	5	30	16.6667	4	0	0	4	0.338	241	165	516	770	transparent
						ezetimibe	25	5	30	16.6667	0	0	0	0	0.0105	241	165	516	771	transparent
						fentanyl	35	7	42	16.6667	0	0	0	0	0.00056	241	165	516	772	transparent
						meclozine	90	18	108	16.6667	0	0	0	0	0.000384	241	165	516	773	transparent
						micafungin	25	5	30	16.6667	0	0	0	0	0.0225	241	165	516	774	black
						amlodipine	89	18	107	16.8224	1	1	0	0	0.075	242	165	516	775	transparent
						cinacalcet	59	12	71	16.9014	0	0	0	0	0.0046428	242	165	516	776	transparent
						ipratropium	29	6	35	17.1429	6	1	5	0	0.0752	243	170	516	777	transparent
						urapidil	58	12	70	17.1429	6	2	1	3	0.1662	245	171	519	778	transparent
						vorapaxar	29	6	35	17.1429	0	0	0	0	0.00136	245	171	519	779	transparent
						diphenhydramine	99	21	120	17.5	1	1	0	0	0.0036	246	174	520	780	transparent
						mometasone furoate	28	6	34	17.6471	0	0	0	0	6e-06	246	174	520	781	transparent
						ergotamine	51	11	62	17.7419	0	0	0	0	0.0002	246	174	520	782	transparent
						doxazosin	87	19	106	17.9245	0	0	0	0	0.002068	246	174	522	783	transparent
						azatadine	59	13	72	18.0556	14	2	0	12	12.96	248	174	534	784	transparent
						salmeterol	59	13	72	18.0556	0	0	0	0	1.6e-05	248	174	534	785	transparent
						oxymetazoline	36	8	44	18.1818	3	1	2	0	0.001625	249	176	534	786	transparent
						risperidone	108	24	132	18.1818	23	3	19	1	0.198	252	195	535	787	transparent
						troglitazone	108	24	132	18.1818	1	1	0	0	0.0639	253	195	535	788	transparent
						quinidine	61	14	75	18.6667	17	1	1	15	3.15	254	196	550	789	transparent
						ticagrelor	26	6	32	18.75	0	0	0	0	0.00864	254	196	550	790	transparent
						flibanserin	26	6	32	18.75	1	1	0	0	0.00176	255	196	550	791	transparent
						pimavanserin	26	6	32	18.75	0	0	0	0	0.0116641	255	196	550	792	transparent
						ponatinib	73	17	90	18.8889	1	0	1	0	0.00024	255	197	550	793	transparent
						guanfacine	60	14	74	18.9189	3	1	2	0	0.01708	256	199	550	794	transparent
						crizotinib	72	17	89	19.1011	2	0	0	2	0.07992	256	199	552	795	transparent
						amsacrine	55	13	68	19.1176	4	0	1	3	0.405	256	200	555	796	transparent
						ebastine	55	13	68	19.1176	0	0	0	0	0.00266	256	200	555	797	transparent
						methapyrilene	25	6	31	19.3548	0	0	0	0	0.059401	256	200	555	798	black
						nefopam	54	13	67	19.403	1	0	1	0	0.013014	256	201	555	799	transparent
						thiotepa	58	14	72	19.4444	19	0	0	19	8.73013	256	201	574	800	transparent
						mirtazapine	37	9	46	19.5652	4	1	3	0	0.05925	257	204	574	801	transparent
						sertraline	77	19	96	19.7917	1	1	0	0	0.01	258	204	574	802	transparent
						etravirine	24	6	30	20	0	0	0	0	0.0017	258	204	574	803	transparent
						methysergide	68	17	85	20	4	3	1	0	0.0013464	261	205	574	804	transparent
						desipramine	59	15	74	20.2703	1	1	0	0	0.00805	262	205	574	805	transparent
						methylergometrine	51	13	64	20.3125	6	1	4	1	0.005017	263	209	575	806	transparent
						desloratadine	86	22	108	20.3704	2	1	1	0	0.0023736	264	210	575	807	transparent
						haloperidol	112	29	141	20.5674	4	1	3	0	0.0036	265	213	575	808	transparent
						tamsulosin	54	14	68	20.5882	2	0	2	0	0.0017	265	215	575	809	transparent
						hydroxyzine	76	20	96	20.8333	1	1	0	0	0.014257	266	215	575	810	transparent
						bosutinib	72	19	91	20.8791	0	0	0	0	0.0144	266	215	575	811	transparent
						prochlorperazine	68	18	86	20.9302	1	0	1	0	0.00260305	266	216	575	812	transparent
						pergolide	79	21	100	21	1	0	1	0	0.00087	266	217	575	813	transparent
						ketotifen	56	15	71	21.1268	0	0	0	0	0.00016102	266	217	575	814	transparent
						maprotiline	52	14	66	21.2121	2	1	1	0	0.018	267	218	575	815	transparent
						orphenadrine	26	7	33	21.2121	0	0	0	0	0.00985	267	218	575	816	transparent
						amiodarone	62	17	79	21.519	0	0	0	0	0.0166	267	218	575	817	transparent
						azelastine	51	14	65	21.5385	1	1	0	0	0.00246	268	218	575	818	transparent
						raloxifene	72	20	92	21.7391	0	0	0	0	6.2e-05	268	218	575	819	transparent
						terfenadine	86	24	110	21.8182	2	1	1	0	0.0204	269	219	575	820	transparent
						protriptyline	50	14	64	21.875	6	0	4	2	0.088	269	223	577	821	transparent
						benzatropine	71	20	91	21.978	20	2	15	3	0.9	271	238	580	822	black
						darifenacin	60	17	77	22.0779	0	0	0	0	0.0003	271	238	580	823	transparent
						duloxetine	56	16	72	22.2222	2	2	0	0	0.02696	273	238	580	824	transparent
						levomepromazine	24	7	31	22.5806	3	0	0	3	0.0207	273	238	583	825	transparent
						trazodone	71	21	92	22.8261	20	4	16	0	0.3542	277	254	583	826	transparent
						domperidone	54	16	70	22.8571	4	1	3	0	0.01968	278	257	583	827	transparent
						mibefradil	27	8	35	22.8571	0	0	0	0	0.011	278	257	583	828	transparent
						cyclobenzaprine	64	19	83	22.8916	3	1	2	0	0.0105	279	259	583	829	transparent
						fluphenazine	67	20	87	22.9885	0	0	0	0	1.8625e-05	279	259	583	830	transparent
						perphenazine	50	15	65	23.0769	0	0	0	0	0.0001552	279	259	583	831	transparent
						paroxetine	76	23	99	23.2323	2	1	1	0	0.015	280	260	583	832	transparent
						apomorphine	66	20	86	23.2558	1	0	1	0	0.00163844	280	261	583	833	transparent
						bexarotene	23	7	30	23.3333	0	0	0	0	0.00243	280	261	583	834	transparent
						caspofungin	23	7	30	23.3333	2	0	0	2	0.463	280	261	585	835	transparent
						tretinoin	26	8	34	23.5294	0	0	0	0	0.058	280	261	585	836	transparent
						asenapine	58	18	76	23.6842	9	1	8	0	0.00115	281	269	585	837	transparent
						lurasidone	70	22	92	23.913	4	2	1	1	0.0044	283	270	586	838	transparent
						rotigotine	53	17	70	24.2857	2	0	1	1	0.00035628	283	271	587	839	transparent
						cabergoline	68	22	90	24.4444	3	0	3	0	0.000804	283	274	587	840	transparent
						nitazoxanide	68	22	90	24.4444	31	0	0	31	1.69	283	274	618	841	transparent
						chlorprothixene	45	15	60	25	5	0	3	2	0.0095	283	277	620	842	transparent
						fluoxetine	75	25	100	25	1	1	0	0	0.00825	284	277	620	843	transparent
						ziprasidone	86	29	115	25.2174	10	2	7	1	0.0047	286	284	621	844	transparent
						dopamine	26	9	35	25.7143	5	0	3	2	0.07695	286	287	623	845	transparent
						mesoridazine	23	8	31	25.8065	5	0	4	1	0.199	286	291	624	846	black
						pimozide	89	31	120	25.8333	4	1	3	0	0.0055	287	294	624	847	transparent
						quetiapine	83	29	112	25.8929	24	3	17	4	0.4335	290	311	628	848	transparent
						promethazine	80	28	108	25.9259	15	1	13	1	0.0707	291	324	629	849	transparent
						dihydroergotamine	62	22	84	26.1905	0	0	0	0	0.000259	291	324	629	850	transparent
						bromocriptine	88	32	120	26.6667	1	0	1	0	0.000693	291	325	629	851	transparent
						clemastine	66	24	90	26.6667	0	0	0	0	7.2e-05	291	325	629	852	transparent
						olanzapine	93	34	127	26.7717	10	2	8	0	0.007	293	333	629	853	transparent
						fedratinib	46	17	63	26.9841	6	0	0	6	0.236	293	333	635	854	transparent
						nebivolol	51	19	70	27.1429	1	1	0	0	0.00053375	294	333	635	855	transparent
						cariprazine	24	9	33	27.2727	2	1	1	0	0.001344	295	334	635	856	transparent
						sertindole	53	20	73	27.3973	1	0	1	0	0.0016	295	335	635	857	transparent
						amitriptyline	86	33	119	27.7311	9	2	7	0	0.00888	297	342	635	858	transparent
						doxepin	83	32	115	27.8261	5	1	4	0	0.01078	298	346	635	859	transparent
						zotepine	77	30	107	28.0374	6	0	6	0	0.001584	298	352	635	860	transparent
						flavoxate	23	9	32	28.125	1	0	0	1	0.181	298	352	636	861	transparent
						clomipramine	63	25	88	28.4091	7	2	5	0	0.00966	300	357	636	862	transparent
						mianserin	78	31	109	28.4404	12	5	7	0	0.01568	305	364	636	863	transparent
						oxatomide	50	20	70	28.5714	0	0	0	0	0.002124	305	364	636	864	transparent
						astemizole	82	33	115	28.6957	0	0	0	0	0.000264	305	366	638	865	transparent
						trifluoperazine	66	27	93	29.0323	3	1	2	0	0.002279	306	368	638	866	transparent
						loxapine	83	34	117	29.0598	6	1	4	1	0.0027064	307	372	639	867	transparent
						imipramine	73	30	103	29.1262	19	2	16	1	0.135	309	388	640	868	transparent
						clozapine	82	35	117	29.9145	22	2	20	0	0.0525	311	408	640	869	transparent
						iloperidone	65	28	93	30.1075	7	2	5	0	0.001943	313	413	640	870	black
						tegaserod	79	35	114	30.7018	0	0	0	0	0.0002	313	413	640	871	transparent
						aripiprazole	92	41	133	30.8271	6	2	3	1	0.01	315	416	641	872	transparent
						thioridazine	60	28	88	31.8182	21	1	18	2	0.3	316	434	643	873	transparent
						lasofoxifene	47	22	69	31.8841	0	0	0	0	3.41e-05	316	434	643	874	transparent
						lomitapide	21	10	31	32.2581	0	0	0	0	5.24e-05	316	434	643	875	transparent
						pipotiazine	21	10	31	32.2581	6	0	0	6	0.0462	316	434	649	876	transparent
						fenoldopam	23	11	34	32.3529	7	2	0	5	0.2952	318	434	654	877	transparent
						lusutrombopag	25	12	37	32.4324	0	0	0	0	0.000341	318	434	654	878	transparent
						chlorpromazine	62	31	93	33.3333	12	1	11	0	0.032935	319	445	654	879	transparent
						trimipramine	20	10	30	33.3333	1	0	0	1	0.003735	319	445	655	880	transparent
						bazedoxifene	46	23	69	33.3333	0	0	0	0	0.00012393	319	445	655	881	transparent
						promazine	65	33	98	33.6735	21	2	18	1	0.1551	321	463	656	882	transparent
						carvedilol	68	36	104	34.6154	6	2	3	1	0.001962	323	466	657	883	transparent
						nefazodone	57	31	88	35.2273	27	4	18	5	0.57936	327	484	662	884	transparent
						alimemazine	20	11	31	35.4839	7	0	0	7	0.201	327	484	669	885	transparent
						nortriptyline	50	29	79	36.7089	5	1	4	0	0.007865	328	488	669	886	transparent
						amoxapine	64	38	102	37.2549	30	2	23	5	0.457	330	511	674	887	transparent
						flunarizine	19	12	31	38.7097	1	0	1	0	0.0064	330	512	674	888	transparent
						pentamidine	19	12	31	38.7097	6	0	4	2	0.252	330	516	676	889	transparent
						chlorhexidine	41	29	70	41.4286	7	0	1	6	0.082008	330	517	682	890	transparent
						pexidartinib	21	15	36	41.6667	2	0	0	2	0.0302	330	517	684	891	transparent
						barnidipine	17	14	31	45.1613	0	0	0	0	0.007344	330	517	684	892	transparent
						nicardipine	18	15	33	45.4545	0	0	0	0	0.015	330	517	684	893	transparent
						sunitinib	50	51	101	50.495	1	1	0	0	0.00625	331	517	684	894	black

## Sheet: fig3a_data
target-ADR	label_value	Lit association ID	ROC AUC	AC50	free margin	total margin	label
ACHE:Apnoea		2	0.46			0.247539	No
ACHE:Ataxia		3	0.52		0.351825		No
ACHE:Autonomic nervous system imbalance		4	0.6	0.00204268			No
ACHE:Blood pressure decreased		5	0.51	0.094571			No
ACHE:Blood pressure increased		6	0.47	0.255283			No
ACHE:Bronchospasm		9	0.52		0.182776		No
ACHE:Cognitive disorder		10	0.54	0.171857			No
ACHE:Coma		11	0.53		0.270261		No
ACHE:Constipation		12	0.47			0.0111336	No
ACHE:Constipation, Gastrointestinal disorder, Gastrointestinal hypomotility		18	0.47			0.0111336	No
ACHE:Death		14	0.52	0.203776			No
ACHE:Diarrhoea		16	0.51	0.376298			No
ACHE:Diarrhoea, Gastrointestinal disorder, Gastrointestinal hypermotility		19	0.47			0.0565681	No
ACHE:Drug abuse		1	0.49	0.367377			No
ACHE:Frequent bowel movements		15	0.46	0.384987			No
ACHE:Heart rate decreased		20	0.53	0.0240959			No
ACHE:Heart rate increased		21	0.51		0.376588		No
ACHE:Hyperhidrosis		31	0.48			0.395305	No
ACHE:Increased bronchial secretion		8	0.53	0.259741			No
ACHE:Lacrimation increased		22	0.57			0.0130914	No
ACHE:Miosis		29	0.47	0.133898			No
ACHE:Mood altered		23	0.48			0.217099	No
ACHE:Muscular weakness, Paresthesia		32	0.63	2.96e-08			No
ACHE:Nausea		25	0.52	0.308354			No
ACHE:Neuropathy peripheral		28	0.54	0.144316			No
ACHE:Palpitations		26	0.49	0.225961			No
ACHE:Paralysis		27	0.56			0.0410886	No
ACHE:Salivary hypersecretion		30	0.61		0.000374458		No
ACHE:Seizure		13	0.53	0.00285335			No
ACHE:Tremor		24	0.48			0.133983	No
ACHE:Urine output increased		33	0.48		0.192421		No
ACHE:Vision blurred		7	0.52	0.0339496			No
ACHE:Vomiting		34	0.52	0.281993			No
ADORA1:Arrhythmia		38	0.52	0.0322455			No
ADORA1:Atrioventricular block		35	0.51	0.0659352			No
ADORA1:Blood pressure decreased		36	0.52	0.0199745			No
ADORA1:Bradycardia		37	0.52	0.0219647			No
ADORA1:Cardiac failure		40	0.52	0.0419795			No
ADORA1:Death		39	0.53	0.0669829			No
ADORA1:Heart rate decreased		41	0.52	0.00872577			No
ADORA1:Seizure		43	0.48	0.0972898			No
ADORA1:Urine analysis abnormal, Urine sodium increased		44	0.53			0.0600892	No
ADORA1:Urine output increased		45	0.49		0.2354		No
ADORA2A:Agitation, Nervousness, Tremor		55	0.51	0.109454			No
ADORA2A:Bleeding time prolonged, Platelet aggregation decreased		50	0.48	0.473921			No
ADORA2A:Blood pressure decreased		46	0.52		0.102056		No
ADORA2A:Blood pressure increased		53	0.51	0.0592146			No
ADORA2A:Disturbance in sexual arousal, Libido increased		52	0.49			0.0871693	No
ADORA2A:Heart rate increased		48	0.51	0.0127633			No
ADORA2A:Hyporeflexia		51	0.51			0.305327	No
ADORA2A:Hypotension		49	0.49		0.350748		No
ADORA2A:Insomnia		54	0.48	0.0823347			No
ADORA3:Asthma		63	0.63	0.0367117			No
ADORA3:Bronchospasm		57	0.43	0.00684203			No
ADORA3:Decreased activity, Motor dysfunction		59	0.45		0.048977		No
ADORA3:Hypersensitivity		61	0.41	0.0122891			No
ADORA3:Seizure		62	0.45	0.00349005			No
ADRA1A:Arrhythmia		65	0.68	0.000506732			No
ADRA1A:Blood insulin decreased, Impaired insulin secretion		68	0.53			0.0437652	No
ADRA1A:Blood pressure decreased		72	0.63	9.03e-06			No
ADRA1A:Blood pressure increased		64	0.65			6.35e-06	No
ADRA1A:Cardiac failure chronic		73	0.57			0.0166634	No
ADRA1A:Dizziness		74	0.72	1.46e-07			No
ADRA1A:Heart rate increased		75	0.61	8.17e-09			No
ADRA1A:Hypertension		76	0.54	5.26e-05			No
ADRA1A:Hypotonia		80	0.62	0.000682832			No
ADRA1A:Muscle contractions involuntary		70	0.72	3.15e-06			No
ADRA1A:Mydriasis		69	0.68	3.4e-10			No
ADRA1A:Orthostatic hypotension		78	0.71	8.77e-09			No
ADRA1A:Retrograde ejaculation		79	0.78	1e-20			No
ADRA1A:Sexual dysfunction	ADRA1A:Sexual dysfunction	77	0.85	1.29e-11			Yes
ADRA1A:Vascular wall hypertrophy		71	0.53	0.0393629			No
ADRA2A:Blood pressure decreased		82	0.58	0.000107691			No
ADRA2A:Body temperature decreased		83	0.61	0.00149444			No
ADRA2A:Diarrhoea, Gastrointestinal disorder, Gastrointestinal hypermotility		96	0.45	0.00222664			No
ADRA2A:Diarrhoea, Gastrointestinal disorder, Intestinal transit time increased		97	0.45	0.00222664			No
ADRA2A:Heart rate decreased		85	0.62	1.69e-06			No
ADRA2A:Heart rate increased		98	0.61	2.53e-07			No
ADRA2A:Hyperglycemia		91	0.57	0.0344093			No
ADRA2A:Hypertension		86	0.58	0.0012368			No
ADRA2A:Hypertension		99	0.58	0.0012368			No
ADRA2A:Impaired gastric emptying		84	0.58	0.00102695			No
ADRA2A:Memory impairment		87	0.52			0.0947074	No
ADRA2A:Mydriasis		90	0.62	4.24e-06			No
ADRA2A:Sedation, Somnolence		92	0.63			4.62e-07	No
ADRA2A:Seizure		95	0.55			0.0106342	No
ADRA2B:Blood pressure decreased		109	0.56	6.48e-06			No
ADRA2B:Blood pressure increased		100	0.57	0.000205666			No
ADRA2B:Cardiac failure		102	0.46	0.116603			No
ADRA2B:Heart rate increased		103	0.64	3.51e-08			No
ADRA2B:Hypertension		104	0.56	8.32e-06			No
ADRA2B:Myocardial ischemia		101	0.46		0.268848		No
ADRA2B:Sedation, Somnolence		106	0.69	7.04e-10			No
ADRA2B:Tremor		107	0.63	7.94e-07			No
ADRA2C:Hypertension		111	0.56	2.71e-05			No
ADRA2C:Myocardial ischemia		110	0.53	0.214811			No
ADRB1:Blood pressure decreased		125	0.53	0.00268903			No
ADRB1:Bronchospasm		112	0.6			0.000215996	No
ADRB1:Cardiac failure		118	0.65	6.51e-08			No
ADRB1:Cardiac hypertrophy		114	0.55		0.137969		No
ADRB1:Cardiac output decreased		115	0.56	0.0660641			No
ADRB1:Heart rate decreased		126	0.61	8.85e-06			No
ADRB1:Heart rate increased		119	0.57	0.000640494			No
ADRB1:Hypotonia		116	0.47	0.408296			No
ADRB1:Hypotonia		122	0.47	0.408296			No
ADRB1:Ventricular fibrillation		124	0.65			5.77e-07	No
ADRB2:Blood glucose increased		127	0.56	0.0220579			No
ADRB2:Blood potassium decreased		128	0.48		0.392173		No
ADRB2:Blood pressure decreased		142	0.63	0.00020998			No
ADRB2:Blood pressure increased		143	0.57	0.000165683			No
ADRB2:Bronchospasm		130	0.62			0.000305501	No
ADRB2:Cardiac arrest		131	0.74	0.000114445			No
ADRB2:Cardiac failure		136	0.64	1.18e-06			No
ADRB2:Cardiac hypertrophy		133	0.55			0.030354	No
ADRB2:Electrocardiogram QT prolonged		140	0.71	2.22e-05			No
ADRB2:Heart rate increased		137	0.64	6.52e-05			No
ADRB2:Tremor		141	0.6	0.000729558			No
AGTR1:Blood pressure decreased		147	0.47	0.0117366			No
AGTR1:Blood pressure increased		144	0.56	1.17e-06			No
AGTR1:Death		149	0.48			0.082307	No
AGTR1:Foetal growth restriction		151	0.46	0.343805			No
AGTR1:Hyperesthesia, Pain		145	0.52	0.0281916			No
AGTR1:Renal failure		157	0.56			3.37e-05	No
AGTR1:Respiratory distress		158	0.61			0.000308297	No
AGTR1:Urine analysis abnormal, Urine sodium decreased		146	0.51		0.487675		No
AGTR1:Urine analysis abnormal, Urine sodium increased		159	0.51		0.487675		No
AGTR1:Urine output increased		161	0.49		0.391946		No
AR:Anemia		185	0.57			0.015469	No
AR:Azoospermia, Spermatogenesis abnormal	AR:Azoospermia, Spermatogenesis abnormal	202	0.72		2.79e-16		Yes
AR:Blood triglycerides increased		203	0.57	0.00549554			No
AR:Bone pain		189	0.56			0.0209451	No
AR:Breast cancer		190	0.78	4.65e-14			No
AR:Breast pain		198	0.81	4.84e-18			No
AR:Death		191	0.46	0.0265677			No
AR:Dependence, Drug abuse		178	0.46	0.103454			No
AR:Depression		192	0.54	0.0264445			No
AR:Disturbance in attention		186	0.47	0.0988529			No
AR:Erectile dysfunction		196	0.53	0.0108597			No
AR:Female sexual dysfunction		176	0.7	0.000224394			No
AR:Gynecomastia		193	0.55	0.00120663			No
AR:Hostility		179	0.47	0.243367			No
AR:Hot flush		195	0.54	0.0376585			No
AR:Insulin resistance		197	0.66	5.02e-05			No
AR:Liver injury		180	0.56			0.00603119	No
AR:Memory impairment		199	0.56			0.0766379	No
AR:Metastases to bone		188	0.5	0.933873			No
AR:Myocardial infarction		194	0.47		0.0485836		No
AR:Oedema		182	0.42	0.042675			No
AR:Osteoporosis		200	0.6	0.0012016			No
AR:Prostate cancer		183	0.66		4.37e-08		No
AR:Sexual dysfunction		201	0.7	0.000224394			No
AR:Sleep apnoea syndrome		184	0.61		0.00980488		No
AR:Weight increased		187	0.59	0.00340829			No
AVPR1A:Blood pressure increased		204	0.48	0.324126			No
AVPR1A:Body temperature decreased		205	0.52	0.00157222			No
AVPR1A:Cardiac hypertrophy		210	0.51	0.110863			No
AVPR1A:Fluid retention		212	0.51	0.131672			No
AVPR1A:Heart rate decreased		206	0.49	0.364943			No
AVPR1A:Hyponatremia		207	0.52	0.100145			No
AVPR1A:Urine analysis abnormal, Urine sodium decreased		215	0.48	0.305602			No
AVPR1A:Urine analysis abnormal, Urine sodium increased		211	0.48	0.305602			No
BDKRB2:Blood pressure decreased		221	0.49	0.654226			No
BDKRB2:Bronchospasm		222	0.51		0.357211		No
BDKRB2:Cough		223	0.49		0.062685		No
BDKRB2:Inflammation		224	0.51		0.233283		No
BDKRB2:Pain		225	0.51	0.0856292			No
BDKRB2:Urine analysis abnormal, Urine sodium decreased		230	0.52	0.00273205			No
BDKRB2:Urine analysis abnormal, Urine sodium increased		226	0.52	0.00273205			No
CACNA1C:Blood pressure decreased		235	0.55		0.000943794		No
CACNA1C:Blood pressure increased		231	0.53		0.0830027		No
CACNA1C:Cardiac failure		236	0.54			0.0728095	No
CACNA1C:Decreased activity, Motor dysfunction		234	0.61	0.000106032			No
CACNA1C:Electrocardiogram PR prolongation		242	0.54	0.00504369			No
CACNA1C:Electrocardiogram PR shortened		241	0.54			0.177272	No
CACNA1C:Electrocardiogram QT shortened		240	0.54			0.177272	No
CACNA1C:Hypotension		239	0.59		0.0174735		No
CACNA1C:Seizure		233	0.58	0.12929			No
CACNA1C:Seizure		238	0.58	0.12929			No
CCKAR:Abdominal distension		246	0.53			0.00595057	No
CCKAR:Abdominal pain		244	0.51	0.0685174			No
CCKAR:Anxiety		245	0.48			0.00459819	No
CCKAR:Blood pressure increased		247	0.52	0.00303079			No
CCKAR:Cholelithiasis		261	0.5			0.531304	No
CCKAR:Cholestasis		262	0.52		0.000977255		No
CCKAR:Constipation, Gastrointestinal disorder, Intestinal transit time decreased		255	0.51	0.0156068			No
CCKAR:Decreased activity, Motor dysfunction		257	0.53	0.0217761			No
CCKAR:Decreased appetite, Hypophagia		249	0.51	0.00279088			No
CCKAR:Diarrhoea, Gastrointestinal disorder, Gastrointestinal hypermotility		254	0.51	0.0215333			No
CCKAR:Diarrhoea, Gastrointestinal disorder, Intestinal transit time increased		265	0.51	0.0215333			No
CCKAR:Fatigue		250	0.52	0.0798178			No
CCKAR:Flatulence		252	0.52			0.00463772	No
CCKAR:Heart rate increased		256	0.5	0.337738			No
CCKAR:Hyperphagia, Increased appetite		263	0.53	0.00889123			No
CCKAR:Impaired gastric emptying		253	0.51	0.0156068			No
CCKAR:Insomnia		260	0.52	0.0247366			No
CCKAR:Nausea		258	0.5		0.336278		No
CHRM1:Abdominal pain		266	0.55		0.000971237		No
CHRM1:Acidosis		267	0.48	0.325437			No
CHRM1:Blood pressure decreased		268	0.53	0.00421757			No
CHRM1:Blood pressure increased		269	0.55			0.0276888	No
CHRM1:Body temperature increased		271	0.55			0.0111091	No
CHRM1:Bronchospasm		273	0.53	0.299948			No
CHRM1:Cognitive disorder		299	0.61	0.000586512			No
CHRM1:Cough		276	0.55		0.00121139		No
CHRM1:Decreased activity, Motor dysfunction		287	0.66	2.16e-05			No
CHRM1:Eyelid ptosis	CHRM1:Eyelid ptosis	291	0.94	3.9e-14			Yes
CHRM1:Fatigue		277	0.6	0.000392683			No
CHRM1:Gastric pH decreased, Hyperchlorhydria		279	0.51	0.871546			No
CHRM1:Heart rate decreased		280	0.59	2.22e-05			No
CHRM1:Heart rate increased		281	0.63	2.71e-09			No
CHRM1:Heart rate increased		302	0.63	2.71e-09			No
CHRM1:Hepatic congestion, Liver injury		274	0.65			7.79e-05	No
CHRM1:Hepatic failure		286	0.55			0.0147504	No
CHRM1:Hyperhidrosis		295	0.55	0.00208517			No
CHRM1:Hypertension		282	0.55	0.0325333			No
CHRM1:Hyperthermia		283	0.55		0.00772943		No
CHRM1:Increased bronchial secretion		272	0.64	0.0260743			No
CHRM1:Irritability		284	0.65			0.000107718	No
CHRM1:Lacrimation increased		285	0.54			0.0269197	No
CHRM1:Memory impairment		304	0.57	0.0271689			No
CHRM1:Miosis		292	0.66			0.000292609	No
CHRM1:Motor dysfunction, Psychomotor hyperactivity	CHRM1:Psychomotor hyperactivity	303	0.66	1e-20			Yes
CHRM1:Muscle spasms		289	0.53			0.0293408	No
CHRM1:Respiratory rate increased		293	0.54			0.167844	No
CHRM1:Salivary hypersecretion		294	0.63	2.52e-06			No
CHRM1:Seizure		275	0.57			0.00298332	No
CHRM1:Tachycardia		296	0.63	3.33e-08			No
CHRM1:Vision blurred		270	0.64	4.03e-10			No
CHRM1:Vision blurred		298	0.64	4.03e-10			No
CHRM1:Vomiting		297	0.53		0.00109692		No
CHRM2:Acidosis		305	0.41	0.0682161			No
CHRM2:Atrioventricular conduction time shortened		332	0.66	1.64e-06			No
CHRM2:Blood pressure decreased		306	0.56	0.00777797			No
CHRM2:Blood pressure increased		307	0.6	0.00412023			No
CHRM2:Body temperature increased		309	0.54			0.0107227	No
CHRM2:Bronchospasm		311	0.47	0.0349141			No
CHRM2:Bronchospasm		331	0.47	0.0349141			No
CHRM2:Cough		313	0.47			0.0349716	No
CHRM2:Electrocardiogram PR shortened		322	0.73	0.000205771			No
CHRM2:Electrocardiogram QT shortened		312	0.73	0.000205771			No
CHRM2:Fatigue		314	0.66	0.000238221			No
CHRM2:Heart rate decreased		316	0.61	3.15e-06			No
CHRM2:Heart rate increased		317	0.65	6.63e-11			No
CHRM2:Heart rate increased		333	0.65	6.63e-11			No
CHRM2:Hyperhidrosis		330	0.53	0.0234171			No
CHRM2:Increased bronchial secretion		310	0.61		0.0615145		No
CHRM2:Irritability		318	0.58	0.0209463			No
CHRM2:Lacrimation increased		319	0.46			0.158136	No
CHRM2:Miosis		326	0.73	6.94e-19			No
CHRM2:Muscle spasms		320	0.45	0.00601435			No
CHRM2:Pulmonary congestion		324	0.54		0.00327217		No
CHRM2:Pulmonary hemorrhage		325	0.41	0.0878546			No
CHRM2:Respiratory rate increased		328	0.61		0.0019099		No
CHRM2:Salivary hypersecretion		329	0.66	2.27e-06			No
CHRM2:Tachycardia		335	0.65	1.76e-10			No
CHRM2:Tremor	CHRM2:Tremor	336	0.83	1.9e-11			Yes
CHRM2:Vision blurred		308	0.64	1.05e-09			No
CHRM3:Abdominal pain		337	0.48			0.203003	No
CHRM3:Accommodation disorder		370	0.71	1e-20			No
CHRM3:Acidosis		338	0.47			0.293747	No
CHRM3:Aptyalism		373	0.57	4.13e-07			No
CHRM3:Bladder spasm	CHRM3:Bladder spasm	364	0.61	1.17e-15			Yes
CHRM3:Blood pressure decreased		339	0.52	0.0609932			No
CHRM3:Blood pressure increased		340	0.48		0.195251		No
CHRM3:Body temperature increased		342	0.54			0.0317904	No
CHRM3:Bronchospasm		343	0.64			0.000982425	No
CHRM3:Constipation		366	0.76	1e-20			No
CHRM3:Constipation, Gastrointestinal disorder, Gastrointestinal hypomotility		369	0.76	1e-20			No
CHRM3:Constipation, Gastrointestinal disorder, Intestinal transit time decreased		371	0.76	1e-20			No
CHRM3:Cough		346	0.48		0.0551608		No
CHRM3:Diarrhoea		347	0.48		0.102648		No
CHRM3:Dry mouth		367	0.71	8.88e-07			No
CHRM3:Fatigue		348	0.53	0.0557649			No
CHRM3:Heart rate decreased		351	0.55	5.2e-05			No
CHRM3:Heart rate increased		352	0.58	6.65e-09			No
CHRM3:Hepatic congestion, Liver injury		345	0.48	0.759481			No
CHRM3:Hepatic failure		355	0.54		0.0614607		No
CHRM3:Hyperhidrosis		363	0.57	0.0271902			No
CHRM3:Impaired gastric emptying		368	0.56	9.65e-06			No
CHRM3:Increased bronchial secretion		344	0.55	0.115739			No
CHRM3:Irritability		353	0.58	0.0453887			No
CHRM3:Lacrimation increased		354	0.52		0.5354		No
CHRM3:Miosis		360	0.65	2.05e-19			No
CHRM3:Muscle contractions involuntary		350	0.47		0.151536		No
CHRM3:Muscle spasms		356	0.46			0.0208405	No
CHRM3:Mydriasis	CHRM3:Mydriasis	372	0.65	2.05e-19			Yes
CHRM3:Pleural effusion		358	0.48		0.200109		No
CHRM3:Respiratory rate increased		361	0.45	0.191455			No
CHRM3:Salivary hypersecretion		362	0.56	0.00133201			No
CHRM3:Vision blurred		341	0.56	1.3e-07			No
CHRM3:Vision blurred		365	0.56	1.3e-07			No
CHRM4:Miosis		384	0.78	3.17e-06			No
CHRNA4:Apnoea		394	0.6	0.000164924			No
CHRNA4:Blood pressure decreased		395	0.51	0.203144			No
CHRNA4:Constipation		396	0.52	0.00332184			No
CHRNA4:Drug abuse		388	0.49	0.387616			No
CHRNA4:Heart rate decreased		397	0.52	0.00123732			No
CHRNA4:Heart rate increased		390	0.51	0.0244455			No
CHRNA4:Hypotonia		398	0.49	0.474928			No
CHRNA4:Nausea		391	0.48	0.0151835			No
CHRNA4:Palpitations		392	0.48			0.0044022	No
CHRNA4:Paralysis		393	0.47	0.174541			No
CNR1:Anxiety		399	0.46			0.00598545	No
CNR1:Blood pressure decreased		400	0.47			0.00351709	No
CNR1:Body temperature decreased		401	0.47	0.198357			No
CNR1:Decreased activity, Motor dysfunction		414	0.49	0.535098			No
CNR1:Decreased appetite, Hypophagia		421	0.48	0.0792207			No
CNR1:Dependence, Drug abuse		406	0.61	1.36e-06			No
CNR1:Depression		420	0.53	0.0124087			No
CNR1:Disturbance in attention		418	0.58	2.62e-05			No
CNR1:Dizziness		404	0.48	0.0313047			No
CNR1:Dysphoria		407	0.51	0.204855			No
CNR1:Euphoric mood		409	0.48		0.107453		No
CNR1:Hallucination		410	0.53	0.0356901			No
CNR1:Headache		411	0.46	0.109802			No
CNR1:Heart rate decreased		412	0.46			0.00306327	No
CNR1:Hyperphagia, Increased appetite		408	0.48			0.122723	No
CNR1:Hypothermia		413	0.47	0.191196			No
CNR1:Memory impairment		415	0.48		0.234846		No
CNR1:Nervousness		416	0.46			0.00645327	No
CNR1:Seizure		419	0.52	0.0586328			No
CNR1:Somnolence		405	0.46			0.00177652	No
CNR1:Vomiting		422	0.48	0.0139531			No
CNR1:Weight decreased		423	0.48		0.0351455		No
DRD1:Anxiety	DRD1:Anxiety	442	0.87	2.29e-18			Yes
DRD1:Blood pressure decreased		425	0.55	0.00105309			No
DRD1:Blood pressure increased		443	0.59	0.0048654			No
DRD1:Cardiac failure		432	0.44		0.152877		No
DRD1:Cardiac valve disease		430	0.56	0.0123778			No
DRD1:Coordination abnormal		446	0.66		1.2e-06		No
DRD1:Decreased activity, Motor dysfunction		434	0.7	1.58e-06			No
DRD1:Decreased activity, Motor dysfunction		449	0.7	1.58e-06			No
DRD1:Dependence, Drug abuse		428	0.66	1.7e-05			No
DRD1:Depression		447	0.68	0.00686163			No
DRD1:Disturbance in sexual arousal, Libido increased		424	0.72	1.1e-08			No
DRD1:Dizziness		427	0.59			0.0179044	No
DRD1:Dyskinesia		429	0.78	2.95e-20			No
DRD1:Dyskinesia		448	0.78	2.95e-20			No
DRD1:Headache		431	0.47		0.0540424		No
DRD1:Hypotension		433	0.65	4.08e-06			No
DRD1:Motor dysfunction, Psychomotor hyperactivity		435	0.7	1.53e-05			No
DRD1:Nausea		436	0.47		0.0146175		No
DRD1:Parkinsonism		451	0.77	1e-20			No
DRD1:Psychotic disorder		438	0.71			3.59e-10	No
DRD1:Schizophrenia		452	0.48	0.523328			No
DRD1:Seizure		426	0.58		0.000187023		No
DRD1:Suicidal ideation		453	0.65			6.93e-07	No
DRD1:Tremor		450	0.63		0.000626631		No
DRD1:Urine analysis abnormal, Urine sodium increased		439	0.47			0.176017	No
DRD1:Urine output increased		440	0.67	0.00682379			No
DRD2:Blood pressure decreased		454	0.55	1.44e-05			No
DRD2:Blood pressure increased		473	0.53	0.0502306			No
DRD2:Body temperature decreased		455	0.61			3.81e-05	No
DRD2:Cardiac failure		464	0.47		0.116133		No
DRD2:Cardiac valve disease		461	0.56	0.174465			No
DRD2:Confusional state		456	0.55	0.0333236			No
DRD2:Constipation, Gastrointestinal disorder, Intestinal transit time decreased		462	0.77	1.16e-20			No
DRD2:Decreased activity, Motor dysfunction		466	0.7	4.12e-06			No
DRD2:Decreased activity, Motor dysfunction		479	0.7	4.12e-06			No
DRD2:Dependence, Drug abuse		459	0.66	6.72e-05			No
DRD2:Diarrhoea, Gastrointestinal disorder, Gastrointestinal hypermotility		477	0.64	0.000243111			No
DRD2:Diarrhoea, Gastrointestinal disorder, Intestinal transit time increased		478	0.47		0.014352		No
DRD2:Hallucination		463	0.8			2.78e-13	No
DRD2:Heart rate decreased		465	0.55			0.000616327	No
DRD2:Motor dysfunction, Psychomotor hyperactivity		467	0.68			4.16e-07	No
DRD2:Orthostatic hypotension		480	0.67	4.92e-07			No
DRD2:Seizure		475	0.58		0.000240063		No
DRD2:Somnolence		458	0.61	1.54e-05			No
DRD2:Somnolence		476	0.61	1.54e-05			No
DRD2:Stereotypy		470	0.86	1e-20			No
DRD2:Syncope		460	0.69			2.02e-07	No
DRD2:Urine analysis abnormal, Urine sodium increased		471	0.4	0.0332378			No
DRD2:Urine output increased		481	0.54	0.166043			No
DRD2:Vomiting		472	0.46	0.0355986			No
EDNRA:Acute kidney injury, Renal injury, Renal tubular injury		487	0.51	0.0152741			No
EDNRA:Blood pressure decreased		493	0.52	0.00419687			No
EDNRA:Blood pressure increased		483	0.52	0.0136145			No
EDNRA:Bronchospasm		484	0.54	0.000792248			No
EDNRA:Constipation, Gastrointestinal disorder, Intestinal transit time decreased		498	0.51	0.112389			No
EDNRA:Heart rate increased		497	0.53		0.00689872		No
EDNRA:Hyperesthesia, Pain		490	0.52	0.00345688			No
EDNRA:Impaired gastric emptying		496	0.51	0.112389			No
GABRA1:Anterograde amnesia	GABRA1:Anterograde amnesia	523	1	1e-20			Yes
GABRA1:Ataxia		526	0.62			3.15e-11	No
GABRA1:Blood pressure decreased		527	0.54	0.0235813			No
GABRA1:Body temperature decreased		528	0.54		0.112907		No
GABRA1:Cardiac failure		529	0.52			0.0604932	No
GABRA1:Decreased activity, Motor dysfunction		536	0.62	0.000230381			No
GABRA1:Dependence, Drug abuse	GABRA1:Dependence, Drug abuse	534	0.66	4.29e-19			Yes
GABRA1:Depression		532	0.54	0.000450239			No
GABRA1:Dizziness		533	0.62			0.000100933	No
GABRA1:Hyperphagia, Increased appetite		535	0.59	0.0027199			No
GABRA1:Hypersomnia		542	0.65	1.69e-07			No
GABRA1:Hypotonia		538	0.58		8.93e-05		No
GABRA1:Insomnia		544	0.53	0.00176077			No
GABRA1:Memory impairment		537	0.6		2.6e-06		No
GABRA1:Respiratory rate increased		540	0.51	0.6961			No
GABRA1:Sedation, Somnolence		541	0.61		5.86e-08		No
GABRA1:Seizure		543	0.61	2.68e-08			No
GHSR:Blood growth hormone increased		545	0.62	0.00240206			No
GRIN1:Ataxia		551	0.49			0.216833	No
GRIN1:Blood pressure increased		546	0.52	0.268912			No
GRIN1:Blood pressure increased		552	0.52	0.268912			No
GRIN1:Delirium		554	0.57	0.0332094			No
GRIN1:Dependence, Drug abuse		557	0.53			0.0988056	No
GRIN1:Disorientation		555	0.5	0.589474			No
GRIN1:Dizziness		556	0.53	0.078421			No
GRIN1:Hallucination		558	0.5		0.275082		No
GRIN1:Heart rate decreased		548	0.51	0.160576			No
GRIN1:Heart rate increased		549	0.54			0.0551725	No
GRIN1:Heart rate increased		559	0.54			0.0551725	No
GRIN1:Memory impairment		562	0.53			0.00014404	No
GRIN1:Motor dysfunction, Psychomotor hyperactivity		561	0.49	0.685499			No
GRIN1:Neurotoxicity		564	0.49	0.585057			No
GRIN1:Pain		550	0.49		0.0137229		No
GRIN1:Psychotic disorder		566	0.55	0.0344957			No
GRIN1:Seizure		547	0.59	0.00238506			No
GRIN1:Stereotypy		567	0.53	0.00272298			No
HRH1:Abdominal pain		568	0.42		0.00169828		No
HRH1:Arrhythmia		588	0.63	8.11e-08			No
HRH1:Blood pressure decreased		571	0.61	4.31e-06			No
HRH1:Blood pressure decreased		585	0.61	4.31e-06			No
HRH1:Blood pressure increased		586	0.61	0.00149285			No
HRH1:Bronchospasm		572	0.52		0.279199		No
HRH1:Constipation, Gastrointestinal disorder, Intestinal transit time decreased		590	0.63	1.35e-08			No
HRH1:Diarrhoea		574	0.42	0.00458447			No
HRH1:Electrocardiogram QT prolonged		595	0.75	1.12e-10			No
HRH1:Flushing		577	0.69	6.73e-05			No
HRH1:Heart rate increased		591	0.67	3.09e-12			No
HRH1:Hyperesthesia, Pain		579	0.44		0.0334203		No
HRH1:Hyperhidrosis		582	0.69	6.73e-05			No
HRH1:Hypersensitivity		569	0.45	0.0460081			No
HRH1:Hypersomnia	HRH1:Hypersomnia	597	0.7	6.65e-16			Yes
HRH1:Inflammation		578	0.44			0.212879	No
HRH1:Motor dysfunction, Psychomotor hyperactivity		593	0.74		1.77e-09		No
HRH1:Polydipsia		575	0.7			1.53e-08	No
HRH1:Pruritus, Scratch		580	0.45	0.0116441			No
HRH1:Rash		581	0.42	0.0177823			No
HRH1:Sedation, Somnolence		596	0.67	1.76e-10			No
HRH1:Seizure		589	0.62		6.44e-08		No
HRH1:Swelling face		576	0.67	0.000109614			No
HRH1:Swollen tongue		583	0.63	0.000169122			No
HRH1:Urticaria		570	0.41	0.131574			No
HRH1:Weight increased		587	0.61	1.25e-05			No
HRH2:Blood pressure decreased		598	0.58	0.00573881			No
HRH2:Decreased appetite, Hypophagia		606	0.49			0.0738151	No
HRH2:Gastric pH decreased, Hyperchlorhydria		601	0.54	0.0169148			No
HRH2:Heart rate increased		603	0.62	3.88e-05			No
HRH2:Impaired gastric emptying		608	0.58	0.0105707			No
HRH2:Inflammation		604	0.37		0.0296344		No
HRH2:Polydipsia		599	0.73	0.000102479			No
HRH2:Vomiting		600	0.45	0.081017			No
HRH3:Constipation, Gastrointestinal disorder, Gastrointestinal hypomotility		613	0.45	0.0983933			No
HRH3:Heart rate decreased		615	0.52	0.0181293			No
HRH3:Memory impairment		614	0.48		0.176624		No
HRH3:Sedation, Somnolence		612	0.65	3.08e-10			No
HTR1A:Anxiety		639	0.61	9.19e-05			No
HTR1A:Blood corticotrophin increased		616	0.79		2.72e-13		No
HTR1A:Blood growth hormone increased		622	0.79		2.72e-13		No
HTR1A:Blood pressure decreased		619	0.54	0.000778978			No
HTR1A:Body temperature decreased		620	0.64	0.000738729			No
HTR1A:Decreased activity, Motor dysfunction		624	0.73	1.92e-08			No
HTR1A:Dizziness		635	0.63	0.000744394			No
HTR1A:Heart rate increased		623	0.59	1.76e-05			No
HTR1A:Hypersomnia		632	0.62	1.05e-08			No
HTR1A:Insomnia		631	0.58	0.00381757			No
HTR1A:Insomnia		640	0.58	0.00381757			No
HTR1A:Memory impairment		626	0.58	0.00230425			No
HTR1A:Miosis		628	0.62	2.64e-06			No
HTR1A:Motor dysfunction, Psychomotor hyperactivity		625	0.75	0.000220466			No
HTR1A:Motor dysfunction, Psychomotor hyperactivity		636	0.75	0.000220466			No
HTR1A:Mydriasis		629	0.65	2.66e-05			No
HTR1A:Paresthesia		638	0.43	0.0211535			No
HTR1A:Rapid eye movements sleep abnormal		630	0.7	1.07e-10			No
HTR1A:Stereotypy		633	0.72	1e-20			No
HTR1A:Visual impairment		641	0.55	0.00387044			No
HTR2A:Agitation		642	0.75	1e-20			No
HTR2A:Bleeding time prolonged, Platelet aggregation decreased		664	0.63		0.0515901		No
HTR2A:Blood pressure increased		643	0.54	0.0302762			No
HTR2A:Body temperature decreased		661	0.6			1.01e-05	No
HTR2A:Body temperature increased		644	0.54			0.00426992	No
HTR2A:Dependence, Drug abuse		645	0.61	0.000277144			No
HTR2A:Hallucination		646	0.67			0.000185015	No
HTR2A:Heart rate increased		647	0.6	0.000380501			No
HTR2A:Hyperesthesia, Pain		652	0.56	0.00138846			No
HTR2A:Hyperhidrosis		660	0.56		0.00236092		No
HTR2A:Hyperreflexia		648	0.66	1.57e-09			No
HTR2A:Hypersomnia		665	0.68	2.4e-09			No
HTR2A:Memory impairment		650	0.54	0.00235975			No
HTR2A:Muscle contractions involuntary		658	0.6	0.000455988			No
HTR2A:Mydriasis	HTR2A:Mydriasis	655	0.64	4.66e-14			Yes
HTR2A:Myoclonus		651	0.66		3.34e-09		No
HTR2A:Psychotic disorder		654	0.61		6.31e-08		No
HTR2A:Schizophrenia		656	0.62		0.000191535		No
HTR2A:Serotonin syndrome		657	0.69	9.66e-09			No
HTR2A:Stereotypy	HTR2A:Stereotypy	659	0.86	1e-20			Yes
HTR2B:Cardiac valve disease		667	0.61	2.48e-11			No
HTR2B:Constipation, Gastrointestinal disorder, Intestinal transit time decreased		671	0.64	6.9e-08			No
HTR2B:Hyperesthesia, Pain		668	0.59	0.00134893			No
HTR2B:Pulmonary hypertension		669	0.54			0.00119432	No
HTR2C:Anxiety		675	0.81	9.1e-17			No
HTR2C:Decreased activity, Motor dysfunction		678	0.62	3.76e-06			No
HTR2C:Decreased appetite, Hypophagia		677	0.55	0.00250096			No
HTR2C:Dependence, Drug abuse		683	0.64		0.000827452		No
HTR2C:Dyskinesia	HTR2C:Dyskinesia	674	0.63	4.25e-17			Yes
HTR2C:Erection increased	HTR2C:Erection increased	680	0.69	1.53e-17			Yes
HTR2C:Memory impairment		679	0.53			0.0872186	No
HTR2C:Seizure		676	0.61			3.65e-05	No
HTR3A:Abdominal distension		694	0.57	0.0125258			No
HTR3A:Apnoea		685	0.53	0.0316131			No
HTR3A:Blood pressure increased		686	0.55	0.0356134			No
HTR3A:Colitis ischemic		701	0.52		0.290734		No
HTR3A:Constipation		696	0.61	3.62e-06			No
HTR3A:Constipation, Gastrointestinal disorder, Intestinal transit time decreased		698	0.61	3.62e-06			No
HTR3A:Dependence, Drug abuse		687	0.55	0.00939421			No
HTR3A:Diarrhoea, Gastrointestinal disorder, Intestinal transit time increased		689	0.49		0.129866		No
HTR3A:Dizziness		697	0.52	0.0989282			No
HTR3A:Feces hard		699	0.58	0.00141848			No
HTR3A:Heart rate increased		690	0.53	0.00446385			No
HTR3A:Hyperglycemia		691	0.52	0.0441114			No
HTR3A:Memory impairment		692	0.58	0.00924676			No
HTR3A:Vomiting		693	0.48	0.307777			No
HTR7:Hyperesthesia, Pain		708	0.42	0.0481274			No
HTR7:Insomnia		709	0.54		0.187751		No
HTR7:Insomnia		714	0.54		0.187751		No
HTR7:Memory impairment		711	0.52		0.33693		No
KCNH2:Electrocardiogram QT prolonged	KCNH2:Electrocardiogram QT prolonged	715	0.68	1.63e-13			No
MAOA:Asthenia		725	0.49			0.148661	No
MAOA:Dizziness		719	0.51	0.294808			No
MAOA:Drug interaction		718	0.49	0.134383			No
MAOA:Drug interaction		720	0.49	0.134383			No
MAOA:Fatigue		721	0.51	0.148454			No
MAOA:Nausea		722	0.51	0.146982			No
MAOA:Sleep disorder		723	0.51	0.343555			No
MAOA:Tremor		724	0.52	0.0308159			No
NPY1R:Anxiety		731	0.48		0.00354644		No
NPY1R:Constipation, Gastrointestinal disorder, Gastrointestinal hypomotility		734	0.51	0.0195734			No
NPY1R:Decreased appetite, Hypophagia		729	0.51	0.0861646			No
NPY1R:Impaired gastric emptying		733	0.51	0.0195734			No
NPY1R:Inflammation		727	0.52			0.152929	No
NR3C1:Arrhythmia	NR3C1:Arrhythmia	736	0.43	7.59e-05			Yes
NR3C1:Blood glucose increased		737	0.86		1e-20		No
NR3C1:Blood potassium decreased		752	0.58		0.000823663		No
NR3C1:Blood pressure increased		738	0.46			0.0594865	No
NR3C1:Fat redistribution		745	0.5	0.925			No
NR3C1:Fatigue		755	0.46	0.0267098			No
NR3C1:Glaucoma		740	0.61	5.41e-09			No
NR3C1:Hyperesthesia, Pain		760	0.44	0.0355787			No
NR3C1:Hyperglycemia		741	0.65		2.11e-07		No
NR3C1:Hypoglycemia		756	0.44	0.00293345			No
NR3C1:Impaired healing		751	0.72	7.38e-19			No
NR3C1:Inflammation		757	0.57			0.00608244	No
NR3C1:Insulin resistance		744	0.81	1e-20			No
NR3C1:Memory impairment		758	0.47			0.174324	No
NR3C1:Muscle atrophy		747	0.65		0.00013618		No
NR3C1:Oedema		753	0.53	0.0293687			No
NR3C1:Osteoporosis		748	0.68	8.02e-17			No
NR3C1:Urine analysis abnormal, Urine sodium increased		750	0.46	0.163971			No
NR3C1:Weight increased		739	0.6		0.00099008		No
OPRD1:Anxiety		771	0.55		0.0016424		No
OPRD1:Blood pressure increased		772	0.52	0.0337829			No
OPRD1:Body temperature decreased		761	0.57			0.00290938	No
OPRD1:Constipation, Gastrointestinal disorder, Intestinal transit time decreased		766	0.52	0.0114175			No
OPRD1:Dysphoria		764	0.53	0.0262091			No
OPRD1:Euphoric mood		765	0.49			0.112752	No
OPRD1:Hyperesthesia, Pain		774	0.63	1.6e-06			No
OPRD1:Motor dysfunction, Psychomotor hyperactivity		767	0.48			0.526333	No
OPRD1:Psychotic disorder		769	0.52		0.0888538		No
OPRD1:Respiratory depression		770	0.52	0.298509			No
OPRD1:Seizure		763	0.55		0.00157398		No
OPRK1:Anxiety		775	0.62	0.00011861			No
OPRK1:Blood pressure decreased		776	0.55	0.00145288			No
OPRK1:Body temperature decreased		777	0.63			0.00174547	No
OPRK1:Cardiac failure		778	0.43		0.0569633		No
OPRK1:Confusional state		779	0.63	1.6e-05			No
OPRK1:Constipation, Gastrointestinal disorder, Gastrointestinal hypomotility		788	0.63	9.23e-06			No
OPRK1:Constipation, Gastrointestinal disorder, Intestinal transit time decreased		789	0.63	9.23e-06			No
OPRK1:Decreased activity, Motor dysfunction		794	0.73	3.59e-05			No
OPRK1:Decreased appetite, Hypophagia		786	0.6			0.00106314	No
OPRK1:Decreased appetite, Hypophagia		802	0.6			0.00106314	No
OPRK1:Dependence, Drug abuse		784	0.74	6.71e-07			No
OPRK1:Dizziness		781	0.73	0.000279547			No
OPRK1:Dysphoria		785	0.7		1.87e-05		No
OPRK1:Hallucination		790	0.65	1.53e-06			No
OPRK1:Heart rate decreased		791	0.64	3.08e-05			No
OPRK1:Heart rate increased		792	0.66	1.69e-07			No
OPRK1:Hyperesthesia, Pain		803	0.68	0.00256015			No
OPRK1:Hyperphagia, Increased appetite		787	0.71	1.18e-05			No
OPRK1:Polydipsia		783	0.63	9.85e-07			No
OPRK1:Sedation, Somnolence		796	0.69	4.23e-06			No
OPRK1:Seizure		800	0.64			8.2e-05	No
OPRK1:Tachycardia		797	0.65	7.87e-07			No
OPRK1:Urine output increased		798	0.6	0.0120686			No
OPRM1:Blood glucose increased		805	0.54			0.146464	No
OPRM1:Blood pressure decreased		807	0.53	0.00250943			No
OPRM1:Blood pressure increased		808	0.58	0.00162578			No
OPRM1:Blood pressure increased		832	0.58	0.00162578			No
OPRM1:Body temperature decreased		809	0.6	0.0144044			No
OPRM1:Body temperature increased		810	0.54			0.0347827	No
OPRM1:Constipation, Gastrointestinal disorder, Gastrointestinal hypomotility		817	0.68	1.45e-07			No
OPRM1:Constipation, Gastrointestinal disorder, Intestinal transit time decreased		818	0.68	1.45e-07			No
OPRM1:Dependence, Drug abuse		814	0.64	4.81e-06			No
OPRM1:Diarrhoea, Gastrointestinal disorder, Gastrointestinal hypermotility		838	0.45	0.0535781			No
OPRM1:Diarrhoea, Gastrointestinal disorder, Intestinal transit time increased		839	0.45	0.0535781			No
OPRM1:Dyspepsia		835	0.53	0.03509			No
OPRM1:Flatulence		836	0.53			0.0268108	No
OPRM1:Heart rate decreased		819	0.57	2.45e-05			No
OPRM1:Heart rate increased		840	0.57	9.08e-06			No
OPRM1:Hyperesthesia, Pain		841	0.55	0.0530658			No
OPRM1:Hypothermia		820	0.61	0.00262699			No
OPRM1:Impaired gastric emptying		816	0.58	1.34e-06			No
OPRM1:Impaired gastric emptying		837	0.58	1.34e-06			No
OPRM1:Memory impairment		821	0.53	0.224468			No
OPRM1:Miosis		824	0.64	2.83e-06			No
OPRM1:Mydriasis		825	0.66	5.8e-08			No
OPRM1:Pruritus, Scratch		828	0.47	0.054143			No
OPRM1:Respiratory depression		826	0.63	0.000206197			No
OPRM1:Sedation, Somnolence		829	0.62	1.89e-05			No
OPRM1:Seizure		813	0.58		0.00183352		No
OPRM1:Seizure		834	0.58		0.00183352		No
OPRM1:Urine analysis abnormal, Urine sodium increased		830	0.57			0.0473255	No
OPRM1:Urine output increased		831	0.56			0.00215129	No
PDE3A:Bleeding time prolonged, Platelet aggregation decreased		846	0.46	0.245784			No
PDE3A:Blood pressure decreased		842	0.52		0.076049		No
PDE3A:Heart rate increased		845	0.46	0.17184			No
PDE3A:Infertility		844	0.54		0.19763		No
PDE3A:Platelet count decreased		847	0.48	0.230379			No
PDE3A:Ventricular arrhythmia		848	0.52	0.145365			No
PDE4D:Vasculitis		854	0.57	0.274059			No
PDE4D:Vomiting		851	0.51		0.288769		No
PPARG:Bleeding time prolonged, Platelet aggregation decreased		861	0.45			0.239792	No
PPARG:Cardiac failure		857	0.44			0.0759933	No
PPARG:Fluid retention		864	0.47	0.383443			No
PPARG:Inflammation		865	0.56			0.0360186	No
PPARG:Urine analysis abnormal, Urine sodium decreased		862	0.49	0.644467			No
PPARG:Weight increased		856	0.45	0.206751			No
PTGS1:Dyspepsia		866	0.64	0.000817262			No
PTGS1:Gastric hemorrhage		867	0.66	0.000375502			No
PTGS1:Pulmonary hemorrhage		868	0.56			0.00713501	No
PTGS1:Renal impairment		869	0.65			0.000136094	No
PTGS2:Arterial thrombosis		871	0.44	0.204865			No
PTGS2:Arteriosclerosis		870	0.61	0.00104917			No
PTGS2:Blood pressure increased		872	0.55	0.00876858			No
PTGS2:Myocardial infarction		873	0.52	0.0480401			No
PTGS2:Thrombosis		878	0.46	0.203181			No
PTGS2:Urine analysis abnormal, Urine sodium decreased		880	0.73			3.25e-10	No
SCN5A:Agitation		886	0.46			0.172226	No
SCN5A:Arrhythmia		881	0.63	0.000495951			No
SCN5A:Arrhythmia		888	0.63	0.000495951			No
SCN5A:Blood pressure decreased		887	0.58	0.0224843			No
SCN5A:Cardiac failure		890	0.56			0.0507546	No
SCN5A:Coma		891	0.53		0.0581744		No
SCN5A:Constipation, Gastrointestinal disorder, Intestinal transit time decreased		894	0.8	2.18e-05			No
SCN5A:Decreased activity, Motor dysfunction		885	0.67	0.00017685			No
SCN5A:Dyspnoea		883	0.46		0.0736416		No
SCN5A:Electrocardiogram QRS complex prolonged		899	0.62			0.00224455	No
SCN5A:Heart rate decreased		895	0.63	0.000948388			No
SCN5A:Heart rate increased		884	0.63	0.000359935			No
SCN5A:Heart rate increased		896	0.63	0.000359935			No
SCN5A:Mydriasis		898	0.65	0.00452881			No
SCN5A:Seizure		882	0.57		0.0050808		No
SCN5A:Seizure		893	0.57		0.0050808		No
SLC6A2:Aptyalism		916	0.58	1.33e-06			No
SLC6A2:Blood pressure increased		903	0.55	0.00702193			No
SLC6A2:Constipation		906	0.69	1.34e-14			No
SLC6A2:Decreased activity, Motor dysfunction		910	0.75	1.77e-20			No
SLC6A2:Decreased appetite, Hypophagia		908	0.54		0.0585362		No
SLC6A2:Dependence, Drug abuse		907	0.63	3.43e-05			No
SLC6A2:Electrocardiogram QT prolonged		915	0.61	0.000147066			No
SLC6A2:Heart rate increased		909	0.54	6.31e-05			No
SLC6A2:Hyperhidrosis		918	0.59	0.0204677			No
SLC6A2:Insomnia		917	0.53	0.00874888			No
SLC6A2:Motor dysfunction, Psychomotor hyperactivity		911	0.75	1.77e-20			No
SLC6A2:Orthostatic hypotension		912	0.53		0.068799		No
SLC6A2:Pupillary reflex impaired	SLC6A2:Pupillary reflex impaired	914	0.61		8.97e-14		Yes
SLC6A2:Urinary hesitation		919	0.61		4.98e-07		No
SLC6A2:Vision blurred		904	0.55	8.2e-06			No
SLC6A3:Acne		923	0.51		0.401164		No
SLC6A3:Asthenia, Fatigue		922	0.53	0.0623832			No
SLC6A3:Coordination abnormal		921	0.61			0.000334781	No
SLC6A3:Dependence, Drug abuse		926	0.57	0.0160116			No
SLC6A3:Depression		925	0.55	0.00630749			No
SLC6A3:Dyskinesia		927	0.62	6.56e-07			No
SLC6A3:Dystonia		928	0.65	0.000668238			No
SLC6A3:Motor dysfunction, Psychomotor hyperactivity		929	0.68	1.69e-11			No
SLC6A3:Parkinsonism		930	0.67	1.93e-06			No
SLC6A3:Psychotic disorder		931	0.63		0.00033042		No
SLC6A3:Seizure		924	0.55			0.00124364	No
SLC6A3:Stereotypy		932	0.68	1.69e-11			No
SLC6A4:Anxiety		935	0.6			3.42e-08	No
SLC6A4:Bleeding time prolonged, Platelet aggregation decreased		948	0.58		0.0295085		No
SLC6A4:Constipation, Diarrhoea	SLC6A4:Constipation, Diarrhoea	938	0.71	1.12e-17			Yes
SLC6A4:Constipation, Gastrointestinal disorder, Intestinal transit time decreased		952	0.61			0.000928224	No
SLC6A4:Decreased activity, Motor dysfunction		944	0.77	1e-20			No
SLC6A4:Decreased appetite		936	0.57			0.00340846	No
SLC6A4:Decreased appetite, Hypophagia		941	0.57			0.00340846	No
SLC6A4:Diarrhoea, Gastrointestinal disorder, Gastrointestinal hypermotility		942	0.64			1.93e-05	No
SLC6A4:Dizziness		939	0.62		6.59e-07		No
SLC6A4:Dry mouth		940	0.55	1.36e-05			No
SLC6A4:Headache		943	0.55		0.000284829		No
SLC6A4:Insomnia		950	0.62		1.17e-05		No
SLC6A4:Motor dysfunction, Psychomotor hyperactivity		945	0.67			4.19e-06	No
SLC6A4:Nausea		946	0.53		0.0105523		No
SLC6A4:Pulmonary hypertension		933	0.57		0.0108966		No
SLC6A4:Sexual dysfunction		949	0.61		5.05e-09		No
SLC6A4:Tremor		951	0.61			3.54e-07	No
SLC6A4:Weight decreased		937	0.57			0.000929971	No
TACR1:Blood pressure decreased		953	0.45	0.243137			No
TACR1:Bronchospasm		954	0.44	0.212641			No
TACR1:Decreased activity, Motor dysfunction		964	0.6	0.00126796			No
TACR1:Delayed puberty		961	0.55			0.00607837	No
TACR1:Diarrhoea, Gastrointestinal disorder, Intestinal transit time increased		957	0.56			0.0487518	No
TACR1:Impaired gastric emptying		955	0.46	0.271475			No
TACR1:Inflammation		956	0.55			0.339392	No
TACR1:Pain		958	0.47	0.338966			No
TACR1:Vomiting		959	0.54		0.141548		No
TBXA2R:Bronchospasm		977	0.49	0.1162			No
TBXA2R:Gastrointestinal pain		978	0.53	0.0325944			No
TBXA2R:Inflammation		976	0.55			0.00013367	No

## Sheet: fig3b_data
EntrezGeneSymbol (NSPD)	highly significant (p ≤ 1e-06)	significant (p ≤ 1e-03)	marginal (p ≤ 0.05)	not significant (p > 0.05)	not significant, low confidence (p > 0.05)	not tested	total
CHRM1	7	7	1	3	16	2	36
CHRM3	12	1	0	2	19	2	36
ACHE	1	1	0	0	31	1	34
OPRM1	3	4	1	1	20	5	34
CHRM2	6	6	2	2	11	4	31
DRD1	7	7	2	3	7	3	29
AR	4	3	2	3	14	1	27
DRD2	6	7	0	4	7	3	27
HRH1	9	7	1	4	5	1	27
OPRK1	4	12	4	2	1	3	26
CNR1	0	1	0	0	21	2	24
HTR2A	8	5	0	1	6	3	23
NR3C1	6	2	0	2	9	4	23
EDNRA	0	0	0	0	8	14	22
HTR1A	6	7	0	3	4	2	22
GRIN1	0	0	0	0	18	3	21
SCN5A	0	7	2	2	5	5	21
CCKAR	0	0	0	0	18	2	20
EDNRB	0	0	0	0	0	19	19
GABRA1	6	3	0	0	8	2	19
SLC6A4	6	4	0	2	6	1	19
ADRA2A	2	2	1	2	7	4	18
AGTR1	0	1	0	0	9	8	18
SLC6A2	5	2	0	0	8	3	18
ADRA1A	6	5	0	0	4	2	17
HTR3A	0	2	0	0	12	1	15
ADRB1	2	2	0	2	4	4	14
ADRB2	0	7	0	0	4	3	14
AGTR2	0	0	0	0	0	14	14
OPRD1	0	1	0	0	10	3	14
CHRM4	0	1	0	0	0	12	13
CACNA1C	0	1	0	2	7	2	12
SLC6A3	3	4	0	0	5	0	12
TACR1	0	0	1	0	8	3	12
ADORA1	0	0	0	0	10	1	11
ADORA2A	0	0	0	0	9	2	11
CHRNA4	0	0	0	0	10	1	11
HRH2	0	2	0	0	6	3	11
ADRA2B	3	0	0	1	4	2	10
AVPR1A	0	0	0	0	8	2	10
BDKRB2	0	0	0	0	7	3	10
NPY1R	0	0	0	0	5	4	9
PPARG	0	0	0	0	6	3	9
PTGS2	1	0	1	0	4	3	9
HTR2C	3	3	0	1	1	0	8
MAOA	0	0	0	0	8	0	8
HTR2B	2	0	0	0	2	3	7
HTR7	0	0	0	3	1	3	7
PDE3A	0	0	0	0	6	1	7
TACR2	0	0	0	0	0	7	7
ADORA3	0	0	1	0	4	1	6
TBXA2R	0	0	0	0	3	3	6
HRH3	1	0	0	0	3	1	5
BDKRB1	0	0	0	0	0	4	4
PDE4D	0	0	0	0	2	2	4
PTGS1	0	3	0	0	1	0	4
ADRA2C	0	0	0	0	2	0	2
CHRM5	0	0	0	0	0	1	1
GHSR	0	0	1	0	0	0	1
KCNH2	1	0	0	0	0	0	1

## Sheet: fig3_plot
														0.6	1
														0.6	1e-20
														0.3	0.05
														1	0.05
														0.3	0.001
														1	0.001

## Sheet: fig4_data
Fig4A				Fig 4B			Fig 4C				Fig 4F				Fig 4E				Fig 4E alternate							Fig 4C alternate
MedDRA type	No	Yes	total	significant params simpler	count		Binned fraction drugs on target	significant params simpler	count		EntrezGeneSymbol (NSPD)	Yes	No		single gene or in model?	significant params simpler	count
PT	974	347	1321	AC50	867		x ≤ 0.20	AC50	705		NR3C1	16	113		No	AC50	593		single gene or in model?	total (not free) margin	free margin	AC50, total (not free) margin	AC50, free margin	AC50		Binned fraction drugs on target	total (not free) margin	free margin	AC50, total (not free) margin	AC50, free margin	AC50
HT	86	14	100	AC50, free margin	279		x ≤ 0.20	AC50, free margin	139		HRH1	28	36		No	AC50, free margin	106		No	15	36	51	106	593		x ≤ 0.2	36	53	55	139	705
HG	11	0	11	AC50, total (not free) margin	75		x ≤ 0.20	AC50, total (not free) margin	55		SLC6A4	16	35		No	AC50, total (not free) margin	51		Yes	33	48	19	133	209		0.2 < x ≤ 0.4	10	16	1	28	72
				free margin	137		x ≤ 0.20	free margin	53		DRD3	0	46		No	free margin	36									0.4 < x ≤ 0.6	9	42	4	40	59
				total (not free) margin	74		x ≤ 0.20	total (not free) margin	36		ADRA1A	16	24		No	total (not free) margin	15									0.6 < x ≤ 0.8	15	13	10	31	21
							0.20 < x ≤ 0.40	AC50	72		DRD1	13	11		Yes	AC50	209									0.8 < x	4	13	5	41	10
							0.20 < x ≤ 0.40	AC50, free margin	28		PGR	0	24		Yes	AC50, free margin	133
							0.20 < x ≤ 0.40	AC50, total (not free) margin	1		AR	6	17		Yes	AC50, total (not free) margin	19
							0.20 < x ≤ 0.40	free margin	16		DRD2	11	11		Yes	free margin	48
							0.20 < x ≤ 0.40	total (not free) margin	10		HTR1A	12	5		Yes	total (not free) margin	33
							0.40 < x ≤ 0.60	AC50	59		OPRK1	5	12
							0.40 < x ≤ 0.60	AC50, free margin	40		CHRM1	4	11
							0.40 < x ≤ 0.60	AC50, total (not free) margin	4		PTGS2	1	13
							0.40 < x ≤ 0.60	free margin	42		HTR2A	2	11
							0.40 < x ≤ 0.60	total (not free) margin	9		HTR2B	0	13
							0.60 < x ≤ 0.80	AC50	21		GABRA1	4	8
							0.60 < x ≤ 0.80	AC50, free margin	31		HTR2C	3	9
				AC50, total (not free) margin	75		0.60 < x ≤ 0.80	AC50, total (not free) margin	10		KDR	0	12
				total (not free) margin	74		0.60 < x ≤ 0.80	free margin	13		PTGS1	0	11
							0.60 < x ≤ 0.80	total (not free) margin	15		CHRM2	5	5
							0.80 < x	AC50	10		ADRB1	2	7
							0.80 < x	AC50, free margin	41		ESR1	0	7
							0.80 < x	AC50, total (not free) margin	5		ADRA2C	0	6
							0.80 < x	free margin	13		KCNH2	1	4
							0.80 < x	total (not free) margin	4		ADRA2A	1	3
											ADRA2B	0	4
											OPRM1	1	3
											SLC6A2	0	4
											ADRB2	1	2
											CHRM3	1	2
											HRH3	0	3
											NR1I2	0	3
											HTR3A	0	2
											MLNR	0	2
											ADORA3	0	1
											DRD4	0	1
											TBXA2R	0	1

## Sheet: fig4d_data
Literature AE?	EntrezGeneSymbol (NSPD)	assay mode	label	AC50	free margin	total margin	multivariate coefficient	SIDER.ic50.kw pvalue	SIDER.free cmax margin.kw pvalue	SIDER.cmax margin.kw pvalue	MedDRA code	MedDRA type	MedDRA name	assay group ID	assay name	Protein/Target/Name	Lit association IDs direct	Lit association IDs related	Lit combined effect related	lit add back	HT or HG redundant with lower term?	Min(kw pvalue)	Max(roc auc)	fraction drugs on target	significant params	significant params simpler	significant sources	modelling? (no = single gene effect)	best coef	single gene or in model?	parameters in sparse model	supported by margin	potentially novel, non-redundant?	RecordID	SIDER.cmax margin.n pos	SIDER.free cmax margin.n pos	SIDER.ic50.n pos	SIDER.cmax margin.n neg	SIDER.free cmax margin.n neg	SIDER.ic50.n neg	SIDER.cmax margin.kw pvalue	SIDER.free cmax margin.kw pvalue	SIDER.ic50.kw pvalue	best SIDER	best IC50	best total	best free
FALSE	ADRA1A	antagonist	ADRA1A, antagonist	0.722053			0	1.01274e-25	2.3033e-09	2.7445e-10	10015832	PT	Extrapyramidal disorder	5427, 5494, 41701	ADRA1A antagonist	Alpha-1A adrenergic receptor				FALSE		1.01274e-25	0.826388	0	ic50	AC50	FAERS, SIDER	Yes	0	No		No	No	262	61	56	71	270	248	572	2.7445e-10	2.3033e-09	1.01274e-25	1.01274e-25	1.01274e-25	2.7445e-10	2.3033e-09
FALSE	ADRA1A	binding	ADRA1A, binding	0.764249			0	3.01275e-21	5.75721e-06	1.33574e-07	10015832	PT	Extrapyramidal disorder	3134, 18942	ADRA1A Binding (NIBR assay)	Alpha-1A adrenergic receptor				FALSE		3.01275e-21	0.821997	0	ic50	AC50	FAERS, SIDER	Yes	0	No		No	No	263	60	51	68	227	164	370	1.33574e-07	5.75721e-06	3.01275e-21	3.01275e-21	3.01275e-21	1.33574e-07	5.75721e-06
FALSE	ADRA2A	binding	ADRA2A, binding	0.815771			0	2.51507e-18	0.000578062	0.0027028	10015832	PT	Extrapyramidal disorder	3184, 14955, 15257, 41517, 42788	ADRA2A Binding	Alpha-2A adrenergic receptor				FALSE		2.51507e-18	0.863754	0	ic50	AC50	FAERS, SIDER	Yes	0	No		No	No	264	53	41	42	251	177	343	0.0027028	0.000578062	2.51507e-18	2.51507e-18	2.51507e-18	1.38089e-06	0.000578062
FALSE	ADRA2C	inhibition	ADRA2C, inhibition	0.725357			0	2.04786e-25	1.95094e-06	5.6655e-05	10015832	PT	Extrapyramidal disorder	3163, 16324, 17275	ADRA2C inhibition	Alpha-2C adrenergic receptor				FALSE		2.04786e-25	0.823337	0	ic50	AC50	FAERS, SIDER	Yes	0	No		No	No	265	71	60	81	299	209	514	5.6655e-05	1.95094e-06	2.04786e-25	2.04786e-25	2.04786e-25	6.99569e-08	1.95094e-06
FALSE	DRD3	binding	DRD3, binding	0.778186	0.729238	0.745513	-0.698517	5.12295e-33	4.06191e-19	2.52406e-21	10015832	PT	Extrapyramidal disorder	3295, 41519	DRD3 Binding	D(3) dopamine receptor				FALSE		5.12295e-33	0.874626	0.03	cmax_margin, free_cmax_margin, ic50	AC50, free margin	FAERS, SIDER	Yes	-0.698517	Yes	ic50	Yes	Yes	1466	69	64	76	327	292	686	2.52406e-21	4.06191e-19	5.12295e-33	5.12295e-33	5.12295e-33	2.52406e-21	4.06191e-19
FALSE	KCNH2	inhibition	KCNH2, inhibition	0.748937			0	1.94017e-22	2.63085e-05	3.10598e-05	10015832	PT	Extrapyramidal disorder	3081	KCNH2 (dofelitide binding) inhibition	Potassium voltage-gated channel subfamily H member 2				FALSE		1.94017e-22	0.83388	0.02	ic50	AC50	FAERS, SIDER	Yes	0	No		No	No	688	78	70	86	411	296	689	3.10598e-05	2.63085e-05	1.94017e-22	1.94017e-22	1.94017e-22	3.10598e-05	2.63085e-05
TRUE	ADRA2B	binding	ADRA2B, binding	0.722527			0	3.33254e-25	9.96751e-06	8.54284e-07	10015832	PT	Extrapyramidal disorder	3159	ADRA2B Binding	Alpha-2B adrenergic receptor		107	skeletal muscle tremor	FALSE		3.33254e-25	0.795459	0	ic50	AC50	FAERS, SIDER	Yes	0	No		No	No	273	71	60	81	292	201	507	8.54284e-07	9.96751e-06	3.33254e-25	3.33254e-25	3.33254e-25	4.89562e-07	9.96751e-06
TRUE	CHRM2	binding	CHRM2, binding	0.798563			0	5.92111e-15	2.4956e-08	1.5032e-08	10015832	PT	Extrapyramidal disorder	3483, 41521, 42787	CHRM2 Binding	Muscarinic acetylcholine receptor M2		336	tremors	FALSE		5.92111e-15	0.798563	0	ic50	AC50	SIDER	Yes	0	No		No	No	266	44	44	37	190	167	331	1.5032e-08	2.4956e-08	5.92111e-15	5.92111e-15	5.92111e-15	1.5032e-08	2.4956e-08
TRUE	DRD1	binding	DRD1, binding	0.845493	0.755594	0.740862	0	4.70484e-24	8.90368e-16	7.83656e-14	10015832	PT	Extrapyramidal disorder	13034, 41518, 42789	DRD1 Binding (NIBR assay)	D(1A) dopamine receptor		429, 434, 435, 448, 449, 450, 451	dyskinesia, locomotor activity decreased, locomotor activity increased, parkinsonian symptoms (tremors), parkinsonism	FALSE		4.70484e-24	0.916208	0	cmax_margin, free_cmax_margin, ic50	AC50, free margin	FAERS, SIDER	Yes	-0.33662	Yes	ic50	Yes	No	1465	45	42	42	183	166	327	7.83656e-14	8.90368e-16	4.70484e-24	4.70484e-24	4.70484e-24	7.83656e-14	8.90368e-16
TRUE	DRD2	binding	DRD2, binding	0.833715	0.709136	0.738246	0	5.88025e-25	8.1668e-15	1.04928e-17	10015832	PT	Extrapyramidal disorder	3157	DRD2 Binding	D(2) dopamine receptor		466, 467, 470, 479	locomotor activity decreased, locomotor activity increased, stereotypy	FALSE		5.88025e-25	0.90228	0.71	cmax_margin, free_cmax_margin, ic50	AC50, free margin	FAERS, SIDER	Yes	-0.707328	Yes	cmax_margin, ic50	Yes	No	1469	64	59	61	222	205	265	1.04928e-17	8.1668e-15	5.88025e-25	5.88025e-25	5.88025e-25	1.04928e-17	8.1668e-15
TRUE	HRH1	binding	HRH1, binding	0.856295		0.714299	-0.640091	8.88661e-29	3.83651e-17	8.40525e-22	10015832	PT	Extrapyramidal disorder	49102	HRH1 Binding	Histamine H1 receptor		593	locomotor activity increased	FALSE		8.88661e-29	0.89318	0.12	cmax_margin, ic50	AC50, total (not free) margin	FAERS, SIDER	Yes	-0.640091	Yes	cmax_margin, ic50	Yes	No	275	75	73	65	297	284	267	8.40525e-22	3.83651e-17	8.88661e-29	8.88661e-29	8.88661e-29	8.40525e-22	3.83651e-17
TRUE	HTR1A	antagonist	HTR1A, antagonist	0.737158			0	1.9212e-10	0.043397	0.000208272	10015832	PT	Extrapyramidal disorder	5425	HTR1A antagonist	5-hydroxytryptamine receptor 1A		624, 625, 633, 636, 639	locomotor activity decreased, locomotor activity increased, potentially anxiogenic, stereotypy	FALSE		1.9212e-10	0.737158	0	ic50	AC50	SIDER	Yes	0	No		No	No	276	58	46	37	220	148	151	0.000208272	0.043397	1.9212e-10	1.9212e-10	1.9212e-10	0.000199483	0.0157136
TRUE	HTR1A	binding (agonist)	HTR1A, binding (agonist)	0.836176			0	9.30112e-22	7.20602e-08	1.9908e-06	10015832	PT	Extrapyramidal disorder	3197, 41523, 42786	HTR1A Binding (agonist)	5-hydroxytryptamine receptor 1A		624, 625, 633, 636, 639	locomotor activity decreased, locomotor activity increased, potentially anxiogenic, stereotypy	FALSE		9.30112e-22	0.836176	0.05	ic50	AC50	SIDER	Yes	0	No		No	No	267	55	45	42	264	177	335	1.9908e-06	7.20602e-08	9.30112e-22	9.30112e-22	9.30112e-22	1.9908e-06	7.20602e-08
TRUE	HTR2A	antagonist	HTR2A, antagonist	0.776081			0	5.49701e-23	8.88504e-11	1.60588e-09	10015832	PT	Extrapyramidal disorder	5449	HTR2A antagonist	5-hydroxytryptamine receptor 2A		659	stereotypy	FALSE		5.49701e-23	0.840952	0.86	cmax_margin, ic50	AC50, total (not free) margin	FAERS, SIDER	Yes	-0.0747101	No		Yes	No	278	65	57	68	283	194	351	1.60588e-09	8.88504e-11	5.49701e-23	5.49701e-23	5.49701e-23	8.42037e-10	8.88504e-11
TRUE	HTR2C	binding	HTR2C, binding	0.748181			0	7.33719e-29	2.17037e-12	2.26646e-17	10015832	PT	Extrapyramidal disorder	3126	HTR2C Binding	5-hydroxytryptamine receptor 2C		674, 678	abnormal mouth movements, locomotor activity decreased	FALSE		7.33719e-29	0.854594	0.03	cmax_margin, free_cmax_margin, ic50	AC50, free margin	FAERS, SIDER	Yes	-0.191071	Yes	cmax_margin	Yes	No	272	72	67	77	316	225	482	2.26646e-17	2.17037e-12	7.33719e-29	7.33719e-29	7.33719e-29	2.26646e-17	2.17037e-12
TRUE	SLC6A2	binding	SLC6A2, binding	0.746649			0	1.7741e-20	5.15406e-07	5.60312e-07	10015832	PT	Extrapyramidal disorder	3161, 41626	SLC6A2 Binding	Sodium-dependent noradrenaline transporter		910, 911	locomotor activity decreased, locomotor activity increased	FALSE		1.7741e-20	0.774357	0.31	ic50	AC50	SIDER	Yes	0	No		No	No	269	70	62	71	322	284	580	5.60312e-07	5.15406e-07	1.7741e-20	1.7741e-20	1.7741e-20	5.60312e-07	5.15406e-07
TRUE	SLC6A4	binding	SLC6A4, binding	0.737834			-0.738009	2.92331e-21	8.11599e-12	2.13794e-13	10015832	PT	Extrapyramidal disorder	3176, 31504, 41627	SLC6A4 Binding	Sodium-dependent serotonin transporter		944, 945, 951	locomotor activity decreased, locomotor activity increased, tremor	FALSE		2.92331e-21	0.811148	0.5	ic50	AC50	FAERS, SIDER	Yes	-0.738009	Yes	ic50	No	No	1467	70	63	71	316	286	580	2.13794e-13	8.11599e-12	2.92331e-21	2.92331e-21	2.92331e-21	2.13794e-13	8.11599e-12

## Sheet: fig5_data
EntrezGeneSymbol (NSPD)	Anxiety disorders	Anxiety symptoms, Dyskinesias and movement disorders NEC	Cardiac arrhythmias	Changes in physical activity	Decreased physical activity levels	Disturbances in thinking and perception	Erection and ejaculation conditions and disorders	Gastrointestinal motility and defecation conditions	Muscle & movement disorders	Muscle tone abnormal, Muscle tone abnormalities, Poisoning and toxicity	Neurological disorders	Others	Psychiatric disorders	Vision disorders	total
OPRK1	2	0	16	0	0	20	0	0	9	0	20	0	19	0	86
ADRA1A	0	0	10	0	0	0	0	0	5	0	3	6	0	0	24
DRD1	2	1	0	0	1	0	1	0	4	1	1	3	3	0	17
HRH1	1	0	3	1	0	0	0	0	3	0	3	6	0	0	17
CHRM2	1	0	0	0	0	0	0	0	8	0	0	2	0	3	14
CHRM1	1	0	0	0	0	0	0	0	3	0	0	4	0	2	10
HRH2	0	0	4	0	0	0	0	0	0	0	0	3	0	0	7
NR3C1	0	0	0	0	0	0	0	0	2	0	0	5	0	0	7
HTR1A	1	0	0	0	0	0	0	0	3	0	0	2	0	0	6
HTR2A	0	0	0	1	0	0	0	0	4	0	0	1	0	0	6
SLC6A4	2	0	0	0	0	0	0	0	3	0	0	1	0	0	6
KCNH2	0	0	4	0	0	0	0	0	0	0	0	0	0	0	4
OPRM1	0	0	0	0	0	0	0	0	0	0	0	3	1	0	4
AR	0	0	0	0	0	0	0	0	0	0	0	3	0	0	3
CHRM3	0	0	0	0	0	0	0	0	2	0	0	1	0	0	3
DRD2	0	0	1	0	0	0	0	0	1	0	0	1	0	0	3
PTGS2	0	0	0	0	0	0	0	0	0	0	0	3	0	0	3
SLC6A2	1	0	0	0	0	0	0	0	2	0	0	0	0	0	3
PTGS1	0	0	0	0	0	0	0	0	0	0	0	2	0	0	2
SLC6A3	0	0	0	0	0	0	0	0	2	0	0	0	0	0	2
ADRA2B	0	0	0	0	0	0	0	0	1	0	0	0	0	0	1
ADRB2	0	0	1	0	0	0	0	0	0	0	0	0	0	0	1
HTR2B	0	0	0	0	0	0	0	1	0	0	0	0	0	0	1
